# Supplementary material for: Analyzing gender differentials in dietary diversity across urban and peri-urban areas of Hyderabad, India
Source: BMC Nutr. 2023 Feb 27;9:36. doi: 10.1186/s40795-023-00692-2 (PMC9969366; doi:10.1186/s40795-023-00692-2)
Supplement: Supplementary file 2 — Additional file 2: Raw Dietary Diversity Data Collected. Raw Dietary Diversity Data Collected. Excel sheet of food consumption data collected from participants by enumerators. [file 40795_2023_692_MOESM2_ESM.xlsx]

## Sheet: Food groups
	FAO food groups	IDDS - 12 food groups	WDDS - 9 food groups	MDD-10 food groups
Q No	16 food groups	Question number(s) Food group	Question number(s) Food group	10 groups
1	Cereals	1	1,2	1,2 +Banana
2	White roots and tubers	2	4	12 lugumes minus nuts and oil seeds
3	Vit A rich vegs and tubers	3,4,5	3,6	12 only - nuts and oil seed
4	Dark green leafy vegs	6,7	5,7	13
5	Other vegs	8,9	8	8,9,11
6	Vita min A rich fruits	10	9,11	10
7	Other fruits	11	10	4
8	Organ meat	12	12	3,6
9	Flesh eats	13	13	5
10	Eggs	14		7
11	Fish and sea food	15
12	Legumes, nuts and oil seeds	16
13	Milk and milk products
14	Oils and fats
15	Sweet
16	Spices and condiments

## Sheet: Raw Dietary Diversity Data
URSP_ID	Member ID	Mem type	Gender	Age	Food Name	Imgredients	Food Categories
PU-BP111	PU-BP111/01	Adult male	M	32	TEA	MILK	Milk And Milk Products
PU-BP111	PU-BP111/01	Adult male	M	32	TEA	SUGAR	Sweets
PU-BP111	PU-BP111/01	Adult male	M	32	BREAD	BREAD	Cereals
PU-BP111	PU-BP111/01	Adult male	M	32	RICE	RICE	Cereals
PU-BP111	PU-BP111/01	Adult male	M	32	DAAL CURRY	MUNG DAAL	Legumes,Nuts And Seeds
PU-BP111	PU-BP111/01	Adult male	M	32	DAAL CURRY	TOMATO	Other Vegetabels
PU-BP111	PU-BP111/01	Adult male	M	32	DAAL CURRY	OIL	Oils And Fats
PU-BP111	PU-BP111/01	Adult male	M	32	CURD	CURD	Milk And Milk Products
PU-BP111	PU-BP111/01	Adult male	M	32	RICE	RICE	Cereals
PU-BP111	PU-BP111/01	Adult male	M	32	CHAARU (RASAM)	TAMARINDUS	Spices,Condiments,Beverages
PU-BP111	PU-BP111/01	Adult male	M	32	CHAARU (RASAM)	ONIONS	Other Vegetabels
PU-BP111	PU-BP111/01	Adult male	M	32	CHAARU (RASAM)	OIL	Oils And Fats
PU-BP111	PU-BP111/01	Adult male	M	32	CURD	CURD	Milk And Milk Products
PU-BP111	PU-BP111/02	Adult female	F	26	TEA	MILK	Milk And Milk Products
PU-BP111	PU-BP111/02	Adult female	F	26	TEA	SUGAR	Sweets
PU-BP111	PU-BP111/02	Adult female	F	26	BREAD	BREAD	Cereals
PU-BP111	PU-BP111/02	Adult female	F	26	RICE	RICE	Cereals
PU-BP111	PU-BP111/02	Adult female	F	26	DAAL CURRY	MUNG DAAL	Legumes,Nuts And Seeds
PU-BP111	PU-BP111/02	Adult female	F	26	DAAL CURRY	TOMATO	Other Vegetabels
PU-BP111	PU-BP111/02	Adult female	F	26	DAAL CURRY	OIL	Oils And Fats
PU-BP111	PU-BP111/02	Adult female	F	26	CURD	CURD	Milk And Milk Products
PU-BP111	PU-BP111/02	Adult female	F	26	RICE	RICE	Cereals
PU-BP111	PU-BP111/02	Adult female	F	26	CHAARU (RASAM)	TAMARINDUS	Spices,Condiments,Beverages
PU-BP111	PU-BP111/02	Adult female	F	26	CHAARU (RASAM)	ONIONS	Other Vegetabels
PU-BP111	PU-BP111/02	Adult female	F	26	CHAARU (RASAM)	OIL	Oils And Fats
PU-BP111	PU-BP111/02	Adult female	F	26	CURD	CURD	Milk And Milk Products
PU-BP111	PU-BP111/04	Child	F	3	TEA	MILK	Milk And Milk Products
PU-BP111	PU-BP111/04	Child	F	3	TEA	SUGAR	Sweets
PU-BP111	PU-BP111/04	Child	F	3	BREAD	BREAD	Cereals
PU-BP111	PU-BP111/04	Child	F	3	RICE	RICE	Cereals
PU-BP111	PU-BP111/04	Child	F	3	DAAL CURRY	MUNG DAAL	Legumes,Nuts And Seeds
PU-BP111	PU-BP111/04	Child	F	3	DAAL CURRY	TOMATO	Other Vegetabels
PU-BP111	PU-BP111/04	Child	F	3	DAAL CURRY	OIL	Oils And Fats
PU-BP111	PU-BP111/04	Child	F	3	CURD	CURD	Milk And Milk Products
PU-BP111	PU-BP111/04	Child	F	3	RICE	RICE	Cereals
PU-BP111	PU-BP111/04	Child	F	3	CHAARU (RASAM)	TAMARINDUS	Spices,Condiments,Beverages
PU-BP111	PU-BP111/04	Child	F	3	CHAARU (RASAM)	ONIONS	Other Vegetabels
PU-BP111	PU-BP111/04	Child	F	3	CHAARU (RASAM)	OIL	Oils And Fats
PU-BP111	PU-BP111/04	Child	F	3	CURD	CURD	Milk And Milk Products
PU-BP112	PU-BP112/01	Adult male	M	37	TEA	MILK	Milk And Milk Products
PU-BP112	PU-BP112/01	Adult male	M	37	TEA	SUGAR	Sweets
PU-BP112	PU-BP112/01	Adult male	M	37	BUN	BUN	Cereals
PU-BP112	PU-BP112/01	Adult male	M	37	FINE BISCUITES	FINE BISCUITES	Cereals
PU-BP112	PU-BP112/01	Adult male	M	37	RICE	RICE	Cereals
PU-BP112	PU-BP112/01	Adult male	M	37	TOMATO CURYY	TOMOTO	Other Vegetabels
PU-BP112	PU-BP112/01	Adult male	M	37	TOMATO CURYY	ONIONS	Other Vegetabels
PU-BP112	PU-BP112/01	Adult male	M	37	TOMATO CURYY	OIL	Oils And Fats
PU-BP112	PU-BP112/01	Adult male	M	37	RICE	RICE	Cereals
PU-BP112	PU-BP112/01	Adult male	M	37	DAAL CURRY	MUNG DAAL	Legumes,Nuts And Seeds
PU-BP112	PU-BP112/01	Adult male	M	37	DAAL CURRY	TOMATO	Other Vegetabels
PU-BP112	PU-BP112/01	Adult male	M	37	DAAL CURRY	OIL	Oils And Fats
PU-BP112	PU-BP112/01	Adult male	M	37	CURD	CURD	Milk And Milk Products
PU-BP112	PU-BP112/02	Adult female	F	32	TEA	MILK	Milk And Milk Products
PU-BP112	PU-BP112/02	Adult female	F	32	TEA	SUGAR	Sweets
PU-BP112	PU-BP112/02	Adult female	F	32	BUN	BUN	Cereals
PU-BP112	PU-BP112/02	Adult female	F	32	FINE BISCUITES	FINE BISCUITES	Cereals
PU-BP112	PU-BP112/02	Adult female	F	32	RICE	RICE	Cereals
PU-BP112	PU-BP112/02	Adult female	F	32	TOMATO CURYY	TOMOTO	Other Vegetabels
PU-BP112	PU-BP112/02	Adult female	F	32	TOMATO CURYY	ONIONS	Other Vegetabels
PU-BP112	PU-BP112/02	Adult female	F	32	TOMATO CURYY	OIL	Oils And Fats
PU-BP112	PU-BP112/02	Adult female	F	32	RICE	RICE	Cereals
PU-BP112	PU-BP112/02	Adult female	F	32	DAAL CURRY	MUNG DAAL	Legumes,Nuts And Seeds
PU-BP112	PU-BP112/02	Adult female	F	32	DAAL CURRY	TOMATO	Other Vegetabels
PU-BP112	PU-BP112/02	Adult female	F	32	DAAL CURRY	OIL	Oils And Fats
PU-BP112	PU-BP112/02	Adult female	F	32	CURD	CURD	Milk And Milk Products
PU-BP112	PU-BP112/03	Adolescent	M	14	TEA	MILK	Milk And Milk Products
PU-BP112	PU-BP112/03	Adolescent	M	14	TEA	SUGAR	Sweets
PU-BP112	PU-BP112/03	Adolescent	M	14	BUN	BUN	Cereals
PU-BP112	PU-BP112/03	Adolescent	M	14	FINE BISCUITES	FINE BISCUITES	Cereals
PU-BP112	PU-BP112/03	Adolescent	M	14	RICE	RICE	Cereals
PU-BP112	PU-BP112/03	Adolescent	M	14	TOMATO CURYY	TOMOTO	Other Vegetabels
PU-BP112	PU-BP112/03	Adolescent	M	14	TOMATO CURYY	ONIONS	Other Vegetabels
PU-BP112	PU-BP112/03	Adolescent	M	14	TOMATO CURYY	OIL	Oils And Fats
PU-BP112	PU-BP112/03	Adolescent	M	14	RICE	RICE	Cereals
PU-BP112	PU-BP112/03	Adolescent	M	14	DAAL CURRY	MUNG DAAL	Legumes,Nuts And Seeds
PU-BP112	PU-BP112/03	Adolescent	M	14	DAAL CURRY	TOMATO	Other Vegetabels
PU-BP112	PU-BP112/03	Adolescent	M	14	DAAL CURRY	OIL	Oils And Fats
PU-BP112	PU-BP112/03	Adolescent	M	14	CURD	CURD	Milk And Milk Products
PU-BP113	PU-BP113/01	Adult male	M	45	MILK	MILK	Milk And Milk Products
PU-BP113	PU-BP113/01	Adult male	M	45	MILK	SUGAR	Sweets
PU-BP113	PU-BP113/01	Adult male	M	45	FINE BISCUITES	FINE BISCUITES	Cereals
PU-BP113	PU-BP113/01	Adult male	M	45	BUN	BUN	Cereals
PU-BP113	PU-BP113/01	Adult male	M	45	RICE	RICE	Cereals
PU-BP113	PU-BP113/01	Adult male	M	45	CHICKEN CURRY	CHICKEN	Flesh Meats
PU-BP113	PU-BP113/01	Adult male	M	45	CHICKEN CURRY	ONIONS	Other Vegetabels
PU-BP113	PU-BP113/01	Adult male	M	45	CHICKEN CURRY	TOMATO	Other Vegetabels
PU-BP113	PU-BP113/01	Adult male	M	45	CHICKEN CURRY	OIL	Oils And Fats
PU-BP113	PU-BP113/01	Adult male	M	45	CURD	CURD	Milk And Milk Products
PU-BP113	PU-BP113/01	Adult male	M	45	RICE	RICE	Cereals
PU-BP113	PU-BP113/01	Adult male	M	45	CURD	CURD	Milk And Milk Products
PU-BP113	PU-BP113/02	Adult female	F	35	MILK	MILK	Milk And Milk Products
PU-BP113	PU-BP113/02	Adult female	F	35	MILK	SUGAR	Sweets
PU-BP113	PU-BP113/02	Adult female	F	35	FINE BISCUITES	FINE BISCUITES	Cereals
PU-BP113	PU-BP113/02	Adult female	F	35	BUN	BUN	Cereals
PU-BP113	PU-BP113/02	Adult female	F	35	RICE	RICE	Cereals
PU-BP113	PU-BP113/02	Adult female	F	35	CHICKEN CURRY	CHICKEN	Flesh Meats
PU-BP113	PU-BP113/02	Adult female	F	35	CHICKEN CURRY	ONIONS	Other Vegetabels
PU-BP113	PU-BP113/02	Adult female	F	35	CHICKEN CURRY	TOMATO	Other Vegetabels
PU-BP113	PU-BP113/02	Adult female	F	35	CHICKEN CURRY	OIL	Oils And Fats
PU-BP113	PU-BP113/02	Adult female	F	35	CURD	CURD	Milk And Milk Products
PU-BP113	PU-BP113/02	Adult female	F	35	RICE	RICE	Cereals
PU-BP113	PU-BP113/02	Adult female	F	35	CURD	CURD	Milk And Milk Products
PU-BP113	PU-BP113/03	Adolescent	M	14	MILK	MILK	Milk And Milk Products
PU-BP113	PU-BP113/03	Adolescent	M	14	MILK	SUGAR	Sweets
PU-BP113	PU-BP113/03	Adolescent	M	14	FINE BISCUITES	FINE BISCUITES	Cereals
PU-BP113	PU-BP113/03	Adolescent	M	14	BUN	BUN	Cereals
PU-BP113	PU-BP113/03	Adolescent	M	14	RICE	RICE	Cereals
PU-BP113	PU-BP113/03	Adolescent	M	14	CHICKEN CURRY	CHICKEN	Flesh Meats
PU-BP113	PU-BP113/03	Adolescent	M	14	CHICKEN CURRY	ONIONS	Other Vegetabels
PU-BP113	PU-BP113/03	Adolescent	M	14	CHICKEN CURRY	TOMATO	Other Vegetabels
PU-BP113	PU-BP113/03	Adolescent	M	14	CHICKEN CURRY	OIL	Oils And Fats
PU-BP113	PU-BP113/03	Adolescent	M	14	CURD	CURD	Milk And Milk Products
PU-BP113	PU-BP113/03	Adolescent	M	14	RICE	RICE	Cereals
PU-BP113	PU-BP113/03	Adolescent	M	14	CURD	CURD	Milk And Milk Products
PU-BP114	PU-BP114/01	Adult male	M	40	PURI TIFFIN	MAIDA FLOUR	Cereals
PU-BP114	PU-BP114/01	Adult male	M	40	PURI TIFFIN	OIL	Oils And Fats
PU-BP114	PU-BP114/01	Adult male	M	40	POTATO CURRY	POTATOS	White Roots And Tubers
PU-BP114	PU-BP114/01	Adult male	M	40	POTATO CURRY	TOMATO	Other Vegetabels
PU-BP114	PU-BP114/01	Adult male	M	40	POTATO CURRY	GREEN CHILLI	Other Vegetabels
PU-BP114	PU-BP114/01	Adult male	M	40	POTATO CURRY	OIL	Oils And Fats
PU-BP114	PU-BP114/01	Adult male	M	40	RICE	RICE	Cereals
PU-BP114	PU-BP114/01	Adult male	M	40	CURD	CURD	Milk And Milk Products
PU-BP114	PU-BP114/01	Adult male	M	40	RICE	RICE	Cereals
PU-BP114	PU-BP114/01	Adult male	M	40	MUNG DAAL CURRY	MUNG DAAL	Legumes,Nuts And Seeds
PU-BP114	PU-BP114/01	Adult male	M	40	MUNG DAAL CURRY	TOMATO	Other Vegetabels
PU-BP114	PU-BP114/01	Adult male	M	40	MUNG DAAL CURRY	OIL	Oils And Fats
PU-BP114	PU-BP114/01	Adult male	M	40	CURD	CURD	Milk And Milk Products
PU-BP114	PU-BP114/02	Adult female	F	35	PURI TIFFIN	MAIDA FLOUR	Cereals
PU-BP114	PU-BP114/02	Adult female	F	35	PURI TIFFIN	OIL	Oils And Fats
PU-BP114	PU-BP114/02	Adult female	F	35	POTATO CURRY	POTATOS	White Roots And Tubers
PU-BP114	PU-BP114/02	Adult female	F	35	POTATO CURRY	TOMATO	Other Vegetabels
PU-BP114	PU-BP114/02	Adult female	F	35	POTATO CURRY	GREEN CHILLI	Other Vegetabels
PU-BP114	PU-BP114/02	Adult female	F	35	POTATO CURRY	OIL	Oils And Fats
PU-BP114	PU-BP114/02	Adult female	F	35	RICE	RICE	Cereals
PU-BP114	PU-BP114/02	Adult female	F	35	CURD	CURD	Milk And Milk Products
PU-BP114	PU-BP114/02	Adult female	F	35	RICE	RICE	Cereals
PU-BP114	PU-BP114/02	Adult female	F	35	MUNG DAAL CURRY	MUNG DAAL	Legumes,Nuts And Seeds
PU-BP114	PU-BP114/02	Adult female	F	35	MUNG DAAL CURRY	TOMATO	Other Vegetabels
PU-BP114	PU-BP114/02	Adult female	F	35	MUNG DAAL CURRY	OIL	Oils And Fats
PU-BP114	PU-BP114/02	Adult female	F	35	CURD	CURD	Milk And Milk Products
PU-BP114	PU-BP114/04	Adolescent	M	14	PURI TIFFIN	MAIDA FLOUR	Cereals
PU-BP114	PU-BP114/04	Adolescent	M	14	PURI TIFFIN	OIL	Oils And Fats
PU-BP114	PU-BP114/04	Adolescent	M	14	POTATO CURRY	POTATOS	White Roots And Tubers
PU-BP114	PU-BP114/04	Adolescent	M	14	POTATO CURRY	TOMATO	Other Vegetabels
PU-BP114	PU-BP114/04	Adolescent	M	14	POTATO CURRY	GREEN CHILLI	Other Vegetabels
PU-BP114	PU-BP114/04	Adolescent	M	14	POTATO CURRY	OIL	Oils And Fats
PU-BP114	PU-BP114/04	Adolescent	M	14	RICE	RICE	Cereals
PU-BP114	PU-BP114/04	Adolescent	M	14	CURD	CURD	Milk And Milk Products
PU-BP114	PU-BP114/04	Adolescent	M	14	RICE	RICE	Cereals
PU-BP114	PU-BP114/04	Adolescent	M	14	MUNG DAAL CURRY	MUNG DAAL	Legumes,Nuts And Seeds
PU-BP114	PU-BP114/04	Adolescent	M	14	MUNG DAAL CURRY	TOMATO	Other Vegetabels
PU-BP114	PU-BP114/04	Adolescent	M	14	MUNG DAAL CURRY	OIL	Oils And Fats
PU-BP114	PU-BP114/04	Adolescent	M	14	CURD	CURD	Milk And Milk Products
PU-BP115	PU-BP115/01	Adult male	M	38	TEA	MILK	Milk And Milk Products
PU-BP115	PU-BP115/01	Adult male	M	38	TEA	SUGAR	Sweets
PU-BP115	PU-BP115/01	Adult male	M	38	BUN	BUN	Cereals
PU-BP115	PU-BP115/01	Adult male	M	38	BREAD	BREAD	Cereals
PU-BP115	PU-BP115/01	Adult male	M	38	RICE	RICE	Cereals
PU-BP115	PU-BP115/01	Adult male	M	38	TOMATO PAPPU CURRY	MUNG DAAL	Legumes,Nuts And Seeds
PU-BP115	PU-BP115/01	Adult male	M	38	TOMATO PAPPU CURRY	TOMATO	Other Vegetabels
PU-BP115	PU-BP115/01	Adult male	M	38	TOMATO PAPPU CURRY	ONIONS	Other Vegetabels
PU-BP115	PU-BP115/01	Adult male	M	38	TOMATO PAPPU CURRY	OIL	Oils And Fats
PU-BP115	PU-BP115/01	Adult male	M	38	RICE	RICE	Cereals
PU-BP115	PU-BP115/01	Adult male	M	38	CURD	CURD	Milk And Milk Products
PU-BP115	PU-BP115/02	Adult female	F	30	TEA	MILK	Milk And Milk Products
PU-BP115	PU-BP115/02	Adult female	F	30	TEA	SUGAR	Sweets
PU-BP115	PU-BP115/02	Adult female	F	30	BUN	BUN	Cereals
PU-BP115	PU-BP115/02	Adult female	F	30	BREAD	BREAD	Cereals
PU-BP115	PU-BP115/02	Adult female	F	30	RICE	RICE	Cereals
PU-BP115	PU-BP115/02	Adult female	F	30	TOMATO PAPPU CURRY	MUNG DAAL	Legumes,Nuts And Seeds
PU-BP115	PU-BP115/02	Adult female	F	30	TOMATO PAPPU CURRY	TOMATO	Other Vegetabels
PU-BP115	PU-BP115/02	Adult female	F	30	TOMATO PAPPU CURRY	ONIONS	Other Vegetabels
PU-BP115	PU-BP115/02	Adult female	F	30	TOMATO PAPPU CURRY	OIL	Oils And Fats
PU-BP115	PU-BP115/02	Adult female	F	30	RICE	RICE	Cereals
PU-BP115	PU-BP115/02	Adult female	F	30	CURD	CURD	Milk And Milk Products
PU-BP115	PU-BP115/03	Adolescent	F	11	TEA	MILK	Milk And Milk Products
PU-BP115	PU-BP115/03	Adolescent	F	11	TEA	SUGAR	Sweets
PU-BP115	PU-BP115/03	Adolescent	F	11	BUN	BUN	Cereals
PU-BP115	PU-BP115/03	Adolescent	F	11	BREAD	BREAD	Cereals
PU-BP115	PU-BP115/03	Adolescent	F	11	RICE	RICE	Cereals
PU-BP115	PU-BP115/03	Adolescent	F	11	TOMATO PAPPU CURRY	MUNG DAAL	Legumes,Nuts And Seeds
PU-BP115	PU-BP115/03	Adolescent	F	11	TOMATO PAPPU CURRY	TOMATO	Other Vegetabels
PU-BP115	PU-BP115/03	Adolescent	F	11	TOMATO PAPPU CURRY	ONIONS	Other Vegetabels
PU-BP115	PU-BP115/03	Adolescent	F	11	TOMATO PAPPU CURRY	OIL	Oils And Fats
PU-BP115	PU-BP115/03	Adolescent	F	11	RICE	RICE	Cereals
PU-BP115	PU-BP115/03	Adolescent	F	11	CURD	CURD	Milk And Milk Products
PU-BP116	PU-BP116/01	Adult male	M	29	TEA	MILK	Milk And Milk Products
PU-BP116	PU-BP116/01	Adult male	M	29	TEA	SUGAR	Sweets
PU-BP116	PU-BP116/01	Adult male	M	29	IDLY	IDLY	Cereals
PU-BP116	PU-BP116/01	Adult male	M	29	RICE	RICE	Cereals
PU-BP116	PU-BP116/01	Adult male	M	29	RIDGE GOURD CURRY	RIDGE GUORD	Other Vegetabels
PU-BP116	PU-BP116/01	Adult male	M	29	RIDGE GOURD CURRY	TOMATO	Other Vegetabels
PU-BP116	PU-BP116/01	Adult male	M	29	RIDGE GOURD CURRY	ONIONS	Other Vegetabels
PU-BP116	PU-BP116/01	Adult male	M	29	RIDGE GOURD CURRY	GREEN CHILLY	Other Vegetabels
PU-BP116	PU-BP116/01	Adult male	M	29	RIDGE GOURD CURRY	OIL	Oils And Fats
PU-BP116	PU-BP116/01	Adult male	M	29	CURD	CURD	Milk And Milk Products
PU-BP116	PU-BP116/01	Adult male	M	29	RICE	RICE	Cereals
PU-BP116	PU-BP116/01	Adult male	M	29	CURD	CURD	Milk And Milk Products
PU-BP116	PU-BP116/02	Adult female	F	24	TEA	MILK	Milk And Milk Products
PU-BP116	PU-BP116/02	Adult female	F	24	TEA	SUGAR	Sweets
PU-BP116	PU-BP116/02	Adult female	F	24	IDLY	IDLY	Cereals
PU-BP116	PU-BP116/02	Adult female	F	24	RICE	RICE	Cereals
PU-BP116	PU-BP116/02	Adult female	F	24	RIDGE GOURD CURRY	RIDGE GUORD	Other Vegetabels
PU-BP116	PU-BP116/02	Adult female	F	24	RIDGE GOURD CURRY	TOMATO	Other Vegetabels
PU-BP116	PU-BP116/02	Adult female	F	24	RIDGE GOURD CURRY	ONIONS	Other Vegetabels
PU-BP116	PU-BP116/02	Adult female	F	24	RIDGE GOURD CURRY	GREEN CHILLY	Other Vegetabels
PU-BP116	PU-BP116/02	Adult female	F	24	RIDGE GOURD CURRY	OIL	Oils And Fats
PU-BP116	PU-BP116/02	Adult female	F	24	CURD	CURD	Milk And Milk Products
PU-BP116	PU-BP116/02	Adult female	F	24	RICE	RICE	Cereals
PU-BP116	PU-BP116/02	Adult female	F	24	CURD	CURD	Milk And Milk Products
PU-BP116	PU-BP116/03	Child	M	3	TEA	MILK	Milk And Milk Products
PU-BP116	PU-BP116/03	Child	M	3	TEA	SUGAR	Sweets
PU-BP116	PU-BP116/03	Child	M	3	IDLY	IDLY	Cereals
PU-BP116	PU-BP116/03	Child	M	3	RICE	RICE	Cereals
PU-BP116	PU-BP116/03	Child	M	3	RIDGE GOURD CURRY	RIDGE GUORD	Other Vegetabels
PU-BP116	PU-BP116/03	Child	M	3	RIDGE GOURD CURRY	TOMATO	Other Vegetabels
PU-BP116	PU-BP116/03	Child	M	3	RIDGE GOURD CURRY	ONIONS	Other Vegetabels
PU-BP116	PU-BP116/03	Child	M	3	RIDGE GOURD CURRY	GREEN CHILLY	Other Vegetabels
PU-BP116	PU-BP116/03	Child	M	3	RIDGE GOURD CURRY	OIL	Oils And Fats
PU-BP116	PU-BP116/03	Child	M	3	CURD	CURD	Milk And Milk Products
PU-BP116	PU-BP116/03	Child	M	3	RICE	RICE	Cereals
PU-BP116	PU-BP116/03	Child	M	3	CURD	CURD	Milk And Milk Products
PU-BP117	PU-BP117/01	Adult male	M	29	TEA	MILK	Milk And Milk Products
PU-BP117	PU-BP117/01	Adult male	M	29	TEA	SUGAR	Sweets
PU-BP117	PU-BP117/01	Adult male	M	29	BUN	BUN	Cereals
PU-BP117	PU-BP117/01	Adult male	M	29	AALU SAMOSA	AALU SAMOSA	White Roots And Tubers
PU-BP117	PU-BP117/01	Adult male	M	29	RICE	RICE	Cereals
PU-BP117	PU-BP117/01	Adult male	M	29	BRINGLE CURRY	BRINGLES	Other Vegetabels
PU-BP117	PU-BP117/01	Adult male	M	29	BRINGLE CURRY	TOMATO	Other Vegetabels
PU-BP117	PU-BP117/01	Adult male	M	29	BRINGLE CURRY	GREEN CHILLI	Other Vegetabels
PU-BP117	PU-BP117/01	Adult male	M	29	BRINGLE CURRY	ONIONS	Other Vegetabels
PU-BP117	PU-BP117/01	Adult male	M	29	CURD	CURD	Milk And Milk Products
PU-BP117	PU-BP117/01	Adult male	M	29	RICE	RICE	Cereals
PU-BP117	PU-BP117/01	Adult male	M	29	CURD	CURD	Milk And Milk Products
PU-BP117	PU-BP117/02	Adult female	F	25	TEA	MILK	Milk And Milk Products
PU-BP117	PU-BP117/02	Adult female	F	25	TEA	SUGAR	Sweets
PU-BP117	PU-BP117/02	Adult female	F	25	BUN	BUN	Cereals
PU-BP117	PU-BP117/02	Adult female	F	25	AALU SAMOSA	AALU SAMOSA	White Roots And Tubers
PU-BP117	PU-BP117/02	Adult female	F	25	RICE	RICE	Cereals
PU-BP117	PU-BP117/02	Adult female	F	25	BRINGLE CURRY	BRINGLES	Other Vegetabels
PU-BP117	PU-BP117/02	Adult female	F	25	BRINGLE CURRY	TOMATO	Other Vegetabels
PU-BP117	PU-BP117/02	Adult female	F	25	BRINGLE CURRY	GREEN CHILLI	Other Vegetabels
PU-BP117	PU-BP117/02	Adult female	F	25	BRINGLE CURRY	ONIONS	Other Vegetabels
PU-BP117	PU-BP117/02	Adult female	F	25	CURD	CURD	Milk And Milk Products
PU-BP117	PU-BP117/02	Adult female	F	25	RICE	RICE	Cereals
PU-BP117	PU-BP117/02	Adult female	F	25	CURD	CURD	Milk And Milk Products
PU-BP117	PU-BP117/03	Child	M	3	TEA	MILK	Milk And Milk Products
PU-BP117	PU-BP117/03	Child	M	3	TEA	SUGAR	Sweets
PU-BP117	PU-BP117/03	Child	M	3	BUN	BUN	Cereals
PU-BP117	PU-BP117/03	Child	M	3	RICE	RICE	Cereals
PU-BP117	PU-BP117/03	Child	M	3	BRINGLE CURRY	BRINGLES	Other Vegetabels
PU-BP117	PU-BP117/03	Child	M	3	BRINGLE CURRY	TOMATO	Other Vegetabels
PU-BP117	PU-BP117/03	Child	M	3	BRINGLE CURRY	GREEN CHILLI	Other Vegetabels
PU-BP117	PU-BP117/03	Child	M	3	CURD	CURD	Milk And Milk Products
PU-BP117	PU-BP117/03	Child	M	3	RICE	RICE	Cereals
PU-BP117	PU-BP117/03	Child	M	3	CURD	CURD	Milk And Milk Products
PU-BP118	PU-BP118/01	Adult female	F	38	TEA	MILK	Milk And Milk Products
PU-BP118	PU-BP118/01	Adult female	F	38	TEA	SUGAR	Sweets
PU-BP118	PU-BP118/01	Adult female	F	38	BUN	BUN	Cereals
PU-BP118	PU-BP118/01	Adult female	F	38	DOSA TIFFIN	DOSA TIFFIN	Cereals
PU-BP118	PU-BP118/01	Adult female	F	38	RICE	RICE	Cereals
PU-BP118	PU-BP118/01	Adult female	F	38	MUNG DAAL CURRY	MUNG DAAL	Legumes,Nuts And Seeds
PU-BP118	PU-BP118/01	Adult female	F	38	MUNG DAAL CURRY	TOMATO	Other Vegetabels
PU-BP118	PU-BP118/01	Adult female	F	38	MUNG DAAL CURRY	ONIONS	Other Vegetabels
PU-BP118	PU-BP118/01	Adult female	F	38	MUNG DAAL CURRY	OIL	Oils And Fats
PU-BP118	PU-BP118/01	Adult female	F	38	MUNG DAAL CURRY	KACCHA MANGO	Other Vegetabels
PU-BP118	PU-BP118/01	Adult female	F	38	CURD	CURD	Milk And Milk Products
PU-BP118	PU-BP118/01	Adult female	F	38	RICE	RICE	Cereals
PU-BP118	PU-BP118/01	Adult female	F	38	EGG CURRY	EGGS	Eggs
PU-BP118	PU-BP118/01	Adult female	F	38	EGG CURRY	ONIONS	Other Vegetabels
PU-BP118	PU-BP118/01	Adult female	F	38	EGG CURRY	TOMATOS	Other Vegetabels
PU-BP118	PU-BP118/01	Adult female	F	38	EGG CURRY	OIL	Oils And Fats
PU-BP118	PU-BP118/01	Adult female	F	38	CURD	CURD	Milk And Milk Products
PU-BP118	PU-BP118/03	Adolescent	F	13	TEA	MILK	Milk And Milk Products
PU-BP118	PU-BP118/03	Adolescent	F	13	TEA	SUGAR	Sweets
PU-BP118	PU-BP118/03	Adolescent	F	13	BUN	BUN	Cereals
PU-BP118	PU-BP118/03	Adolescent	F	13	DOSA TIFFIN	DOSA TIFFIN	Cereals
PU-BP118	PU-BP118/03	Adolescent	F	13	RICE	RICE	Cereals
PU-BP118	PU-BP118/03	Adolescent	F	13	MUNG DAAL CURRY	MUNG DAAL	Legumes,Nuts And Seeds
PU-BP118	PU-BP118/03	Adolescent	F	13	MUNG DAAL CURRY	TOMATO	Other Vegetabels
PU-BP118	PU-BP118/03	Adolescent	F	13	MUNG DAAL CURRY	ONIONS	Other Vegetabels
PU-BP118	PU-BP118/03	Adolescent	F	13	MUNG DAAL CURRY	OIL	Oils And Fats
PU-BP118	PU-BP118/03	Adolescent	F	13	MUNG DAAL CURRY	KACCHA MANGO	Other Vegetabels
PU-BP118	PU-BP118/03	Adolescent	F	13	CURD	CURD	Milk And Milk Products
PU-BP118	PU-BP118/03	Adolescent	F	13	RICE	RICE	Cereals
PU-BP118	PU-BP118/03	Adolescent	F	13	EGG CURRY	EGGS	Eggs
PU-BP118	PU-BP118/03	Adolescent	F	13	EGG CURRY	ONIONS	Other Vegetabels
PU-BP118	PU-BP118/03	Adolescent	F	13	EGG CURRY	TOMATOS	Other Vegetabels
PU-BP118	PU-BP118/03	Adolescent	F	13	EGG CURRY	OIL	Oils And Fats
PU-BP118	PU-BP118/03	Adolescent	F	13	CURD	CURD	Milk And Milk Products
PU-BP212	PU-BP212/01	Adult male	M	38	TEA	MILK	Milk And Milk Products
PU-BP212	PU-BP212/01	Adult male	M	38	TEA	SUGAR	Sweets
PU-BP212	PU-BP212/01	Adult male	M	38	IDLI	IDLI RAVA	Cereals
PU-BP212	PU-BP212/01	Adult male	M	38	IDLI	BLACK GRAM	Legumes,Nuts And Seeds
PU-BP212	PU-BP212/01	Adult male	M	38	GROUND NUT CHATNI	GROUND NUT	Legumes,Nuts And Seeds
PU-BP212	PU-BP212/01	Adult male	M	38	GROUND NUT CHATNI	CHILLIES	Spices,Condiments,Beverages
PU-BP212	PU-BP212/01	Adult male	M	38	GROUND NUT CHATNI	OIL	Oils And Fats
PU-BP212	PU-BP212/01	Adult male	M	38	RICE	RICE	Cereals
PU-BP212	PU-BP212/01	Adult male	M	38	TINDOORA TOMATO CURRY	TINDOORA	Other Vegetabels
PU-BP212	PU-BP212/01	Adult male	M	38	TINDOORA TOMATO CURRY	TOMATO	Other Vegetabels
PU-BP212	PU-BP212/01	Adult male	M	38	TINDOORA TOMATO CURRY	ONION	Other Vegetabels
PU-BP212	PU-BP212/01	Adult male	M	38	TINDOORA TOMATO CURRY	CHILLIES	Spices,Condiments,Beverages
PU-BP212	PU-BP212/01	Adult male	M	38	TINDOORA TOMATO CURRY	OIL	Oils And Fats
PU-BP212	PU-BP212/01	Adult male	M	38	APPLE	APPLE	Other Fruits
PU-BP212	PU-BP212/01	Adult male	M	38	BEAN TOMATO CURRY	BEANS	Other Vegetabels
PU-BP212	PU-BP212/01	Adult male	M	38	BEAN TOMATO CURRY	TOMATO	Other Vegetabels
PU-BP212	PU-BP212/01	Adult male	M	38	BEAN TOMATO CURRY	ONION	Other Vegetabels
PU-BP212	PU-BP212/01	Adult male	M	38	BEAN TOMATO CURRY	CHILLIES	Spices,Condiments,Beverages
PU-BP212	PU-BP212/01	Adult male	M	38	BEAN TOMATO CURRY	OIL	Oils And Fats
PU-BP212	PU-BP212/02	Adult female	F	34	TEA	MILK	Milk And Milk Products
PU-BP212	PU-BP212/02	Adult female	F	34	TEA	SUGAR	Sweets
PU-BP212	PU-BP212/02	Adult female	F	34	IDLI	IDLI RAVA	Cereals
PU-BP212	PU-BP212/02	Adult female	F	34	IDLI	BLACK GRAM	Legumes,Nuts And Seeds
PU-BP212	PU-BP212/02	Adult female	F	34	GROUND NUT CHATNI	GROUND NUT	Legumes,Nuts And Seeds
PU-BP212	PU-BP212/02	Adult female	F	34	GROUND NUT CHATNI	CHILLIES	Spices,Condiments,Beverages
PU-BP212	PU-BP212/02	Adult female	F	34	GROUND NUT CHATNI	OIL	Oils And Fats
PU-BP212	PU-BP212/02	Adult female	F	34	RICE	RICE	Cereals
PU-BP212	PU-BP212/02	Adult female	F	34	TINDOORA TOMATO CURRY	TINDOORA	Other Vegetabels
PU-BP212	PU-BP212/02	Adult female	F	34	TINDOORA TOMATO CURRY	TOMATO	Other Vegetabels
PU-BP212	PU-BP212/02	Adult female	F	34	TINDOORA TOMATO CURRY	ONION	Other Vegetabels
PU-BP212	PU-BP212/02	Adult female	F	34	TINDOORA TOMATO CURRY	CHILLIES	Spices,Condiments,Beverages
PU-BP212	PU-BP212/02	Adult female	F	34	TINDOORA TOMATO CURRY	OIL	Oils And Fats
PU-BP212	PU-BP212/02	Adult female	F	34	APPLE	APPLE	Other Fruits
PU-BP212	PU-BP212/02	Adult female	F	34	BEAN TOMATO CURRY	BEANS	Other Vegetabels
PU-BP212	PU-BP212/02	Adult female	F	34	BEAN TOMATO CURRY	TOMATO	Other Vegetabels
PU-BP212	PU-BP212/02	Adult female	F	34	BEAN TOMATO CURRY	ONION	Other Vegetabels
PU-BP212	PU-BP212/02	Adult female	F	34	BEAN TOMATO CURRY	CHILLIES	Spices,Condiments,Beverages
PU-BP212	PU-BP212/02	Adult female	F	34	BEAN TOMATO CURRY	OIL	Oils And Fats
PU-BP212	PU-BP212/03	Adolescent	F	13	TEA	MILK	Milk And Milk Products
PU-BP212	PU-BP212/03	Adolescent	F	13	TEA	SUGAR	Sweets
PU-BP212	PU-BP212/03	Adolescent	F	13	IDLI	IDLI RAVA	Cereals
PU-BP212	PU-BP212/03	Adolescent	F	13	IDLI	BLACK GRAM	Legumes,Nuts And Seeds
PU-BP212	PU-BP212/03	Adolescent	F	13	GROUND NUT CHATNI	GROUND NUT	Legumes,Nuts And Seeds
PU-BP212	PU-BP212/03	Adolescent	F	13	GROUND NUT CHATNI	CHILLIES	Spices,Condiments,Beverages
PU-BP212	PU-BP212/03	Adolescent	F	13	GROUND NUT CHATNI	OIL	Oils And Fats
PU-BP212	PU-BP212/03	Adolescent	F	13	RICE	RICE	Cereals
PU-BP212	PU-BP212/03	Adolescent	F	13	TINDOORA TOMATO CURRY	TINDOORA	Other Vegetabels
PU-BP212	PU-BP212/03	Adolescent	F	13	TINDOORA TOMATO CURRY	TOMATO	Other Vegetabels
PU-BP212	PU-BP212/03	Adolescent	F	13	TINDOORA TOMATO CURRY	ONION	Other Vegetabels
PU-BP212	PU-BP212/03	Adolescent	F	13	TINDOORA TOMATO CURRY	CHILLIES	Spices,Condiments,Beverages
PU-BP212	PU-BP212/03	Adolescent	F	13	TINDOORA TOMATO CURRY	OIL	Oils And Fats
PU-BP212	PU-BP212/03	Adolescent	F	13	APPLE	APPLE	Other Fruits
PU-BP212	PU-BP212/03	Adolescent	F	13	BEAN TOMATO CURRY	BEANS	Other Vegetabels
PU-BP212	PU-BP212/03	Adolescent	F	13	BEAN TOMATO CURRY	TOMATO	Other Vegetabels
PU-BP212	PU-BP212/03	Adolescent	F	13	BEAN TOMATO CURRY	ONION	Other Vegetabels
PU-BP212	PU-BP212/03	Adolescent	F	13	BEAN TOMATO CURRY	CHILLIES	Spices,Condiments,Beverages
PU-BP212	PU-BP212/03	Adolescent	F	13	BEAN TOMATO CURRY	OIL	Oils And Fats
PU-BP213	PU-BP213/01	Adult male	M	30	RICE	RICE	Cereals
PU-BP213	PU-BP213/01	Adult male	M	30	TINDOORA TOMATO CURRY	TINDOORA	Other Vegetabels
PU-BP213	PU-BP213/01	Adult male	M	30	TINDOORA TOMATO CURRY	TOMATO	Other Vegetabels
PU-BP213	PU-BP213/01	Adult male	M	30	TINDOORA TOMATO CURRY	ONIONS	Other Vegetabels
PU-BP213	PU-BP213/01	Adult male	M	30	TINDOORA TOMATO CURRY	CHILLIES	Spices,Condiments,Beverages
PU-BP213	PU-BP213/01	Adult male	M	30	TINDOORA TOMATO CURRY	OIL	Oils And Fats
PU-BP213	PU-BP213/01	Adult male	M	30	MIXTURE	MIXTURE	Cereals
PU-BP213	PU-BP213/01	Adult male	M	30	LADYSFINGER FRY	LADYS FINGER	Other Vegetabels
PU-BP213	PU-BP213/01	Adult male	M	30	LADYSFINGER FRY	ONIONS	Other Vegetabels
PU-BP213	PU-BP213/01	Adult male	M	30	LADYSFINGER FRY	CHILLIES	Spices,Condiments,Beverages
PU-BP213	PU-BP213/01	Adult male	M	30	LADYSFINGER FRY	OIL	Oils And Fats
PU-BP213	PU-BP213/02	Adult female	F	25	BISCUIT	BISCUIT	Cereals
PU-BP213	PU-BP213/02	Adult female	F	25	MILK	MILK	Milk And Milk Products
PU-BP213	PU-BP213/02	Adult female	F	25	BONDA	MAIDA PINDI	Cereals
PU-BP213	PU-BP213/02	Adult female	F	25	GROUND NUT CHATNI	GROUND NUT	Legumes,Nuts And Seeds
PU-BP213	PU-BP213/02	Adult female	F	25	GROUND NUT CHATNI	CHILLIES	Spices,Condiments,Beverages
PU-BP213	PU-BP213/02	Adult female	F	25	GROUND NUT CHATNI	OIL	Oils And Fats
PU-BP213	PU-BP213/02	Adult female	F	25	MIXTURE	MIXTURE	Cereals
PU-BP213	PU-BP213/02	Adult female	F	25	LADYSFINGER FRY	LADYS FINGER	Other Vegetabels
PU-BP213	PU-BP213/02	Adult female	F	25	LADYSFINGER FRY	ONIONS	Other Vegetabels
PU-BP213	PU-BP213/02	Adult female	F	25	LADYSFINGER FRY	CHILLIES	Spices,Condiments,Beverages
PU-BP213	PU-BP213/02	Adult female	F	25	LADYSFINGER FRY	OIL	Oils And Fats
PU-BP213	PU-BP213/03	Child	M	3	BISCUIT	BISCUIT	Cereals
PU-BP213	PU-BP213/03	Child	M	3	MILK	MILK	Milk And Milk Products
PU-BP213	PU-BP213/03	Child	M	3	BONDA	MAIDA PINDI	Cereals
PU-BP213	PU-BP213/03	Child	M	3	GROUND NUT CHATNI	GROUND NUT	Legumes,Nuts And Seeds
PU-BP213	PU-BP213/03	Child	M	3	GROUND NUT CHATNI	CHILLIES	Spices,Condiments,Beverages
PU-BP213	PU-BP213/03	Child	M	3	GROUND NUT CHATNI	OIL	Oils And Fats
PU-BP213	PU-BP213/03	Child	M	3	MIXTURE	MIXTURE	Cereals
PU-BP213	PU-BP213/03	Child	M	3	LADYSFINGER FRY	LADYS FINGER	Other Vegetabels
PU-BP213	PU-BP213/03	Child	M	3	LADYSFINGER FRY	ONIONS	Other Vegetabels
PU-BP213	PU-BP213/03	Child	M	3	LADYSFINGER FRY	OIL	Oils And Fats
PU-BP214	PU-BP214/01	Adult male	M	36	TEA	MILK	Milk And Milk Products
PU-BP214	PU-BP214/01	Adult male	M	36	TEA	SUGAR	Sweets
PU-BP214	PU-BP214/01	Adult male	M	36	RICE	RICE	Cereals
PU-BP214	PU-BP214/01	Adult male	M	36	SAMBAR	TUR DAL	Legumes,Nuts And Seeds
PU-BP214	PU-BP214/01	Adult male	M	36	SAMBAR	TAMARIND	Spices,Condiments,Beverages
PU-BP214	PU-BP214/01	Adult male	M	36	SAMBAR	CARROT	Vitamin A Rich Vegetables And Tubers
PU-BP214	PU-BP214/01	Adult male	M	36	SAMBAR	BOTTLE GAURD	Other Vegetabels
PU-BP214	PU-BP214/01	Adult male	M	36	SAMBAR	ONION	Other Vegetabels
PU-BP214	PU-BP214/01	Adult male	M	36	SAMBAR	TOMATO	Other Vegetabels
PU-BP214	PU-BP214/01	Adult male	M	36	SAMBAR	OIL	Oils And Fats
PU-BP214	PU-BP214/01	Adult male	M	36	SAMBAR	CHILLIES	Spices,Condiments,Beverages
PU-BP214	PU-BP214/01	Adult male	M	36	ROTI	WHEAT FLOUR	Cereals
PU-BP214	PU-BP214/01	Adult male	M	36	CURD	CURD	Milk And Milk Products
PU-BP214	PU-BP214/01	Adult male	M	36	COCONUT PICKLE	COCONUT	Oils And Fats
PU-BP214	PU-BP214/01	Adult male	M	36	COCONUT PICKLE	TOMATO	Other Vegetabels
PU-BP214	PU-BP214/01	Adult male	M	36	COCONUT PICKLE	CHILLIES	Spices,Condiments,Beverages
PU-BP214	PU-BP214/01	Adult male	M	36	COCONUT PICKLE	ONIONS	Other Vegetabels
PU-BP214	PU-BP214/01	Adult male	M	36	COCONUT PICKLE	OIL	Oils And Fats
PU-BP214	PU-BP214/01	Adult male	M	36	TAMARIND WATER	TAMARIND	Spices,Condiments,Beverages
PU-BP214	PU-BP214/02	Adult female	F	28	TEA	MILK	Milk And Milk Products
PU-BP214	PU-BP214/02	Adult female	F	28	TEA	SUGAR	Sweets
PU-BP214	PU-BP214/02	Adult female	F	28	RICE	RICE	Cereals
PU-BP214	PU-BP214/02	Adult female	F	28	SAMBAR	TUR DAL	Legumes,Nuts And Seeds
PU-BP214	PU-BP214/02	Adult female	F	28	SAMBAR	TAMARIND	Spices,Condiments,Beverages
PU-BP214	PU-BP214/02	Adult female	F	28	SAMBAR	CARROT	Vitamin A Rich Vegetables And Tubers
PU-BP214	PU-BP214/02	Adult female	F	28	SAMBAR	BOTTLE GAURD	Other Vegetabels
PU-BP214	PU-BP214/02	Adult female	F	28	SAMBAR	ONION	Other Vegetabels
PU-BP214	PU-BP214/02	Adult female	F	28	SAMBAR	TOMATO	Other Vegetabels
PU-BP214	PU-BP214/02	Adult female	F	28	SAMBAR	OIL	Oils And Fats
PU-BP214	PU-BP214/02	Adult female	F	28	SAMBAR	CHILLIES	Spices,Condiments,Beverages
PU-BP214	PU-BP214/02	Adult female	F	28	ROTI	WHEAT FLOUR	Cereals
PU-BP214	PU-BP214/02	Adult female	F	28	CURD	CURD	Milk And Milk Products
PU-BP214	PU-BP214/02	Adult female	F	28	COCONUT PICKLE	COCONUT	Oils And Fats
PU-BP214	PU-BP214/02	Adult female	F	28	COCONUT PICKLE	TOMATO	Other Vegetabels
PU-BP214	PU-BP214/02	Adult female	F	28	COCONUT PICKLE	CHILLIES	Spices,Condiments,Beverages
PU-BP214	PU-BP214/02	Adult female	F	28	COCONUT PICKLE	ONIONS	Other Vegetabels
PU-BP214	PU-BP214/02	Adult female	F	28	COCONUT PICKLE	OIL	Oils And Fats
PU-BP214	PU-BP214/02	Adult female	F	28	TAMARIND WATER	TAMARIND	Spices,Condiments,Beverages
PU-BP214	PU-BP214/03	Adolescent	M	11	TEA	MILK	Milk And Milk Products
PU-BP214	PU-BP214/03	Adolescent	M	11	TEA	SUGAR	Sweets
PU-BP214	PU-BP214/03	Adolescent	M	11	RICE	RICE	Cereals
PU-BP214	PU-BP214/03	Adolescent	M	11	SAMBAR	TUR DAL	Legumes,Nuts And Seeds
PU-BP214	PU-BP214/03	Adolescent	M	11	SAMBAR	TAMARIND	Spices,Condiments,Beverages
PU-BP214	PU-BP214/03	Adolescent	M	11	SAMBAR	CARROT	Vitamin A Rich Vegetables And Tubers
PU-BP214	PU-BP214/03	Adolescent	M	11	SAMBAR	BOTTLE GAURD	Other Vegetabels
PU-BP214	PU-BP214/03	Adolescent	M	11	SAMBAR	ONION	Other Vegetabels
PU-BP214	PU-BP214/03	Adolescent	M	11	SAMBAR	TOMATO	Other Vegetabels
PU-BP214	PU-BP214/03	Adolescent	M	11	SAMBAR	OIL	Oils And Fats
PU-BP214	PU-BP214/03	Adolescent	M	11	SAMBAR	CHILLIES	Spices,Condiments,Beverages
PU-BP214	PU-BP214/03	Adolescent	M	11	ROTI	WHEAT FLOUR	Cereals
PU-BP214	PU-BP214/03	Adolescent	M	11	CURD	CURD	Milk And Milk Products
PU-BP214	PU-BP214/03	Adolescent	M	11	COCONUT PICKLE	COCONUT	Oils And Fats
PU-BP214	PU-BP214/03	Adolescent	M	11	COCONUT PICKLE	TOMATO	Other Vegetabels
PU-BP214	PU-BP214/03	Adolescent	M	11	COCONUT PICKLE	CHILLIES	Spices,Condiments,Beverages
PU-BP214	PU-BP214/03	Adolescent	M	11	COCONUT PICKLE	ONIONS	Other Vegetabels
PU-BP214	PU-BP214/03	Adolescent	M	11	COCONUT PICKLE	OIL	Oils And Fats
PU-BP214	PU-BP214/03	Adolescent	M	11	TAMARIND WATER	TAMARIND	Spices,Condiments,Beverages
PU-BP215	PU-BP215/01	Adult male	M	26	TEA	MILK	Milk And Milk Products
PU-BP215	PU-BP215/01	Adult male	M	26	TEA	SUGAR	Sweets
PU-BP215	PU-BP215/01	Adult male	M	26	RICE	RICE	Cereals
PU-BP215	PU-BP215/01	Adult male	M	26	TUR DAL	TUR DAL	Legumes,Nuts And Seeds
PU-BP215	PU-BP215/01	Adult male	M	26	TUR DAL	TOMATO	Other Vegetabels
PU-BP215	PU-BP215/01	Adult male	M	26	TUR DAL	ONION	Other Vegetabels
PU-BP215	PU-BP215/01	Adult male	M	26	TUR DAL	CHILLIES	Spices,Condiments,Beverages
PU-BP215	PU-BP215/01	Adult male	M	26	TUR DAL	OIL	Oils And Fats
PU-BP215	PU-BP215/01	Adult male	M	26	JOWAR ROTI	JOWAR	Cereals
PU-BP215	PU-BP215/01	Adult male	M	26	COCONUT PICKLE	COCONUT	Oils And Fats
PU-BP215	PU-BP215/01	Adult male	M	26	COCONUT PICKLE	TOMATO	Other Vegetabels
PU-BP215	PU-BP215/01	Adult male	M	26	COCONUT PICKLE	ONION	Other Vegetabels
PU-BP215	PU-BP215/01	Adult male	M	26	COCONUT PICKLE	CHILLIES	Spices,Condiments,Beverages
PU-BP215	PU-BP215/01	Adult male	M	26	COCONUT PICKLE	GROUND NUT	Legumes,Nuts And Seeds
PU-BP215	PU-BP215/02	Adult female	F	24	MILK	MILK	Milk And Milk Products
PU-BP215	PU-BP215/02	Adult female	F	24	BISCUIT	BISCUIT	Cereals
PU-BP215	PU-BP215/02	Adult female	F	24	RICE	RICE	Cereals
PU-BP215	PU-BP215/02	Adult female	F	24	TUR DAL	TUR DAL	Legumes,Nuts And Seeds
PU-BP215	PU-BP215/02	Adult female	F	24	TUR DAL	TOMATO	Other Vegetabels
PU-BP215	PU-BP215/02	Adult female	F	24	TUR DAL	ONION	Other Vegetabels
PU-BP215	PU-BP215/02	Adult female	F	24	TUR DAL	CHILLIES	Spices,Condiments,Beverages
PU-BP215	PU-BP215/02	Adult female	F	24	TUR DAL	OIL	Oils And Fats
PU-BP215	PU-BP215/02	Adult female	F	24	JOWAR ROTI	JOWAR	Cereals
PU-BP215	PU-BP215/02	Adult female	F	24	COCONUT PICKLE	COCONUT	Oils And Fats
PU-BP215	PU-BP215/02	Adult female	F	24	COCONUT PICKLE	TOMATO	Other Vegetabels
PU-BP215	PU-BP215/02	Adult female	F	24	COCONUT PICKLE	ONION	Other Vegetabels
PU-BP215	PU-BP215/02	Adult female	F	24	COCONUT PICKLE	CHILLIES	Spices,Condiments,Beverages
PU-BP215	PU-BP215/02	Adult female	F	24	COCONUT PICKLE	GROUND NUT	Legumes,Nuts And Seeds
PU-BP215	PU-BP215/03	Child	F	3	MILK	MILK	Milk And Milk Products
PU-BP215	PU-BP215/03	Child	F	3	BISCUIT	BISCUIT	Cereals
PU-BP215	PU-BP215/03	Child	F	3	RICE	RICE	Cereals
PU-BP215	PU-BP215/03	Child	F	3	TUR DAL	TUR DAL	Legumes,Nuts And Seeds
PU-BP215	PU-BP215/03	Child	F	3	TUR DAL	TOMATO	Other Vegetabels
PU-BP215	PU-BP215/03	Child	F	3	TUR DAL	ONION	Other Vegetabels
PU-BP215	PU-BP215/03	Child	F	3	JOWAR ROTI	JOWAR	Cereals
PU-BP215	PU-BP215/03	Child	F	3	COCONUT PICKLE	COCONUT	Oils And Fats
PU-BP215	PU-BP215/03	Child	F	3	COCONUT PICKLE	TOMATO	Other Vegetabels
PU-BP215	PU-BP215/03	Child	F	3	COCONUT PICKLE	ONION	Other Vegetabels
PU-BP215	PU-BP215/03	Child	F	3	COCONUT PICKLE	CHILLIES	Spices,Condiments,Beverages
PU-BP215	PU-BP215/03	Child	F	3	COCONUT PICKLE	GROUND NUT	Legumes,Nuts And Seeds
PU-BP216	PU-BP216/01	Adult male	M	54	TEA	MILK	Milk And Milk Products
PU-BP216	PU-BP216/01	Adult male	M	54	TEA	SUGAR	Sweets
PU-BP216	PU-BP216/01	Adult male	M	54	RICE	RICE	Cereals
PU-BP216	PU-BP216/01	Adult male	M	54	ROTI	WHEAT FLOUR	Cereals
PU-BP216	PU-BP216/01	Adult male	M	54	POTATO CURRY	POTATO	White Roots And Tubers
PU-BP216	PU-BP216/01	Adult male	M	54	POTATO CURRY	TOMATO	Other Vegetabels
PU-BP216	PU-BP216/01	Adult male	M	54	POTATO CURRY	ONION	Other Vegetabels
PU-BP216	PU-BP216/01	Adult male	M	54	POTATO CURRY	CHILLIES	Spices,Condiments,Beverages
PU-BP216	PU-BP216/01	Adult male	M	54	POTATO CURRY	OIL	Oils And Fats
PU-BP216	PU-BP216/01	Adult male	M	54	TUR DAL	TUR DAL	Legumes,Nuts And Seeds
PU-BP216	PU-BP216/01	Adult male	M	54	TUR DAL	ONION	Other Vegetabels
PU-BP216	PU-BP216/01	Adult male	M	54	TUR DAL	OIL	Oils And Fats
PU-BP216	PU-BP216/02	Adult female	F	52	TEA	MILK	Milk And Milk Products
PU-BP216	PU-BP216/02	Adult female	F	52	TEA	SUGAR	Sweets
PU-BP216	PU-BP216/02	Adult female	F	52	RICE	RICE	Cereals
PU-BP216	PU-BP216/02	Adult female	F	52	ROTI	WHEAT FLOUR	Cereals
PU-BP216	PU-BP216/02	Adult female	F	52	POTATO CURRY	POTATO	White Roots And Tubers
PU-BP216	PU-BP216/02	Adult female	F	52	POTATO CURRY	TOMATO	Other Vegetabels
PU-BP216	PU-BP216/02	Adult female	F	52	POTATO CURRY	ONION	Other Vegetabels
PU-BP216	PU-BP216/02	Adult female	F	52	POTATO CURRY	CHILLIES	Spices,Condiments,Beverages
PU-BP216	PU-BP216/02	Adult female	F	52	POTATO CURRY	OIL	Oils And Fats
PU-BP216	PU-BP216/02	Adult female	F	52	TUR DAL	TUR DAL	Legumes,Nuts And Seeds
PU-BP216	PU-BP216/02	Adult female	F	52	TUR DAL	ONION	Other Vegetabels
PU-BP216	PU-BP216/02	Adult female	F	52	TUR DAL	OIL	Oils And Fats
PU-BP216	PU-BP216/03	Adolescent	F	12	MILK	MILK	Milk And Milk Products
PU-BP216	PU-BP216/03	Adolescent	F	12	RICE	RICE	Cereals
PU-BP216	PU-BP216/03	Adolescent	F	12	CHICKEN CURRY	CHICKEN CURRY	Flesh Meats
PU-BP216	PU-BP216/03	Adolescent	F	12	CHICKEN CURRY	CHICKEN CURRY	Flesh Meats
PU-BP216	PU-BP216/03	Adolescent	F	12	MILK	MILK	Milk And Milk Products
PU-BP216	PU-BP216/03	Adolescent	F	12	CHICKEN CURRY	CHICKEN CURRY	Flesh Meats
PU-BP217	PU-BP217/01	Adult male	M	38	MILK	MILK	Milk And Milk Products
PU-BP217	PU-BP217/01	Adult male	M	38	IDLI	IDLI RAVA	Cereals
PU-BP217	PU-BP217/01	Adult male	M	38	IDLI	BLACK GRAM	Legumes,Nuts And Seeds
PU-BP217	PU-BP217/01	Adult male	M	38	GROUND NUT CHATNI	GROUND NUT	Legumes,Nuts And Seeds
PU-BP217	PU-BP217/01	Adult male	M	38	GROUND NUT CHATNI	TOMATO	Other Vegetabels
PU-BP217	PU-BP217/01	Adult male	M	38	GROUND NUT CHATNI	ONIONS	Other Vegetabels
PU-BP217	PU-BP217/01	Adult male	M	38	GROUND NUT CHATNI	CHILLIES	Spices,Condiments,Beverages
PU-BP217	PU-BP217/01	Adult male	M	38	GROUND NUT CHATNI	OIL	Oils And Fats
PU-BP217	PU-BP217/01	Adult male	M	38	GROUND NUT CHATNI	ROASTED CHANA	Legumes,Nuts And Seeds
PU-BP217	PU-BP217/01	Adult male	M	38	RICE	RICE	Cereals
PU-BP217	PU-BP217/01	Adult male	M	38	CHICKEN CURRY	CHICKEN	Flesh Meats
PU-BP217	PU-BP217/01	Adult male	M	38	CHICKEN CURRY	TOMATO	Other Vegetabels
PU-BP217	PU-BP217/01	Adult male	M	38	CHICKEN CURRY	ONION	Other Vegetabels
PU-BP217	PU-BP217/01	Adult male	M	38	CHICKEN CURRY	CHILLIES	Spices,Condiments,Beverages
PU-BP217	PU-BP217/01	Adult male	M	38	CHICKEN CURRY	OIL	Oils And Fats
PU-BP217	PU-BP217/01	Adult male	M	38	BANANA	BANANA	Other Fruits
PU-BP217	PU-BP217/02	Adult female	F	37	TEA	MILK	Milk And Milk Products
PU-BP217	PU-BP217/02	Adult female	F	37	TEA	SUGAR	Sweets
PU-BP217	PU-BP217/02	Adult female	F	37	IDLI	IDLI RAVA	Cereals
PU-BP217	PU-BP217/02	Adult female	F	37	IDLI	BLACK GRAM	Legumes,Nuts And Seeds
PU-BP217	PU-BP217/02	Adult female	F	37	GROUND NUT CHATNI	GROUND NUT	Legumes,Nuts And Seeds
PU-BP217	PU-BP217/02	Adult female	F	37	GROUND NUT CHATNI	TOMATO	Other Vegetabels
PU-BP217	PU-BP217/02	Adult female	F	37	GROUND NUT CHATNI	ONIONS	Other Vegetabels
PU-BP217	PU-BP217/02	Adult female	F	37	GROUND NUT CHATNI	CHILLIES	Spices,Condiments,Beverages
PU-BP217	PU-BP217/02	Adult female	F	37	GROUND NUT CHATNI	OIL	Oils And Fats
PU-BP217	PU-BP217/02	Adult female	F	37	GROUND NUT CHATNI	ROASTED CHANA	Legumes,Nuts And Seeds
PU-BP217	PU-BP217/02	Adult female	F	37	RICE	RICE	Cereals
PU-BP217	PU-BP217/02	Adult female	F	37	CHICKEN CURRY	CHICKEN	Flesh Meats
PU-BP217	PU-BP217/02	Adult female	F	37	CHICKEN CURRY	TOMATO	Other Vegetabels
PU-BP217	PU-BP217/02	Adult female	F	37	CHICKEN CURRY	ONION	Other Vegetabels
PU-BP217	PU-BP217/02	Adult female	F	37	CHICKEN CURRY	CHILLIES	Spices,Condiments,Beverages
PU-BP217	PU-BP217/02	Adult female	F	37	CHICKEN CURRY	OIL	Oils And Fats
PU-BP217	PU-BP217/02	Adult female	F	37	BANANA	BANANA	Other Fruits
PU-BP217	PU-BP217/03	Adolescent	M	12	MILK	MILK	Milk And Milk Products
PU-BP217	PU-BP217/03	Adolescent	M	12	IDLI	IDLI RAVA	Cereals
PU-BP217	PU-BP217/03	Adolescent	M	12	IDLI	BLACK GRAM	Legumes,Nuts And Seeds
PU-BP217	PU-BP217/03	Adolescent	M	12	GROUND NUT CHATNI	GROUND NUT	Legumes,Nuts And Seeds
PU-BP217	PU-BP217/03	Adolescent	M	12	GROUND NUT CHATNI	TOMATO	Other Vegetabels
PU-BP217	PU-BP217/03	Adolescent	M	12	GROUND NUT CHATNI	ONIONS	Other Vegetabels
PU-BP217	PU-BP217/03	Adolescent	M	12	GROUND NUT CHATNI	CHILLIES	Spices,Condiments,Beverages
PU-BP217	PU-BP217/03	Adolescent	M	12	GROUND NUT CHATNI	OIL	Oils And Fats
PU-BP217	PU-BP217/03	Adolescent	M	12	GROUND NUT CHATNI	ROASTED CHANA	Legumes,Nuts And Seeds
PU-BP217	PU-BP217/03	Adolescent	M	12	RICE	RICE	Cereals
PU-BP217	PU-BP217/03	Adolescent	M	12	CHICKEN CURRY	CHICKEN	Flesh Meats
PU-BP217	PU-BP217/03	Adolescent	M	12	CHICKEN CURRY	TOMATO	Other Vegetabels
PU-BP217	PU-BP217/03	Adolescent	M	12	CHICKEN CURRY	ONION	Other Vegetabels
PU-BP217	PU-BP217/03	Adolescent	M	12	CHICKEN CURRY	CHILLIES	Spices,Condiments,Beverages
PU-BP217	PU-BP217/03	Adolescent	M	12	CHICKEN CURRY	OIL	Oils And Fats
PU-BP217	PU-BP217/03	Adolescent	M	12	BANANA	BANANA	Other Fruits
PU-BP218	PU-BP218/01	Adult male	M	40	TEA	MILK	Milk And Milk Products
PU-BP218	PU-BP218/01	Adult male	M	40	TEA	SUGAR	Sweets
PU-BP218	PU-BP218/01	Adult male	M	40	IDLI	IDLI RAVA	Cereals
PU-BP218	PU-BP218/01	Adult male	M	40	IDLI	BLACK GRAM	Legumes,Nuts And Seeds
PU-BP218	PU-BP218/01	Adult male	M	40	GROUND NUT CHATNI	GROUND NUTS	Legumes,Nuts And Seeds
PU-BP218	PU-BP218/01	Adult male	M	40	GROUND NUT CHATNI	ROASTED CHANA	Legumes,Nuts And Seeds
PU-BP218	PU-BP218/01	Adult male	M	40	GROUND NUT CHATNI	ONIONS	Other Vegetabels
PU-BP218	PU-BP218/01	Adult male	M	40	GROUND NUT CHATNI	DRY CHILLIES	Spices,Condiments,Beverages
PU-BP218	PU-BP218/01	Adult male	M	40	GROUND NUT CHATNI	OIL	Oils And Fats
PU-BP218	PU-BP218/01	Adult male	M	40	RICE	RICE	Cereals
PU-BP218	PU-BP218/01	Adult male	M	40	AMARANTHUS	AMARANTHUS	Dark Green Leafy Vegetables
PU-BP218	PU-BP218/01	Adult male	M	40	AMARANTHUS	ONION	Other Vegetabels
PU-BP218	PU-BP218/01	Adult male	M	40	AMARANTHUS	OIL	Oils And Fats
PU-BP218	PU-BP218/01	Adult male	M	40	TUR DAL	TUR DAL	Legumes,Nuts And Seeds
PU-BP218	PU-BP218/01	Adult male	M	40	TUR DAL	TOMATO	Other Vegetabels
PU-BP218	PU-BP218/01	Adult male	M	40	TUR DAL	ONION	Other Vegetabels
PU-BP218	PU-BP218/01	Adult male	M	40	TUR DAL	CHILLIES	Spices,Condiments,Beverages
PU-BP218	PU-BP218/01	Adult male	M	40	TUR DAL	OIL	Oils And Fats
PU-BP218	PU-BP218/01	Adult male	M	40	APPLE	APPLE	Other Fruits
PU-BP218	PU-BP218/01	Adult male	M	40	TEA	MILK	Milk And Milk Products
PU-BP218	PU-BP218/01	Adult male	M	40	TEA	SUGAR	Sweets
PU-BP218	PU-BP218/01	Adult male	M	40	TINDOORA FRY	TINDOORA	Other Vegetabels
PU-BP218	PU-BP218/01	Adult male	M	40	TINDOORA FRY	ONIONS	Other Vegetabels
PU-BP218	PU-BP218/01	Adult male	M	40	TINDOORA FRY	CHILLIES	Spices,Condiments,Beverages
PU-BP218	PU-BP218/01	Adult male	M	40	TINDOORA FRY	OIL	Oils And Fats
PU-BP218	PU-BP218/02	Adult female	F	33	TEA	MILK	Milk And Milk Products
PU-BP218	PU-BP218/02	Adult female	F	33	TEA	SUGAR	Sweets
PU-BP218	PU-BP218/02	Adult female	F	33	IDLI	IDLI RAVA	Cereals
PU-BP218	PU-BP218/02	Adult female	F	33	IDLI	BLACK GRAM	Legumes,Nuts And Seeds
PU-BP218	PU-BP218/02	Adult female	F	33	GROUND NUT CHATNI	GROUND NUTS	Legumes,Nuts And Seeds
PU-BP218	PU-BP218/02	Adult female	F	33	GROUND NUT CHATNI	ROASTED CHANA	Legumes,Nuts And Seeds
PU-BP218	PU-BP218/02	Adult female	F	33	GROUND NUT CHATNI	ONIONS	Other Vegetabels
PU-BP218	PU-BP218/02	Adult female	F	33	GROUND NUT CHATNI	DRY CHILLIES	Spices,Condiments,Beverages
PU-BP218	PU-BP218/02	Adult female	F	33	GROUND NUT CHATNI	OIL	Oils And Fats
PU-BP218	PU-BP218/02	Adult female	F	33	RICE	RICE	Cereals
PU-BP218	PU-BP218/02	Adult female	F	33	AMARANTHUS	AMARANTHUS	Dark Green Leafy Vegetables
PU-BP218	PU-BP218/02	Adult female	F	33	AMARANTHUS	ONION	Other Vegetabels
PU-BP218	PU-BP218/02	Adult female	F	33	AMARANTHUS	OIL	Oils And Fats
PU-BP218	PU-BP218/02	Adult female	F	33	TUR DAL	TUR DAL	Legumes,Nuts And Seeds
PU-BP218	PU-BP218/02	Adult female	F	33	TUR DAL	TOMATO	Other Vegetabels
PU-BP218	PU-BP218/02	Adult female	F	33	TUR DAL	ONION	Other Vegetabels
PU-BP218	PU-BP218/02	Adult female	F	33	TUR DAL	CHILLIES	Spices,Condiments,Beverages
PU-BP218	PU-BP218/02	Adult female	F	33	TUR DAL	OIL	Oils And Fats
PU-BP218	PU-BP218/02	Adult female	F	33	APPLE	APPLE	Other Fruits
PU-BP218	PU-BP218/02	Adult female	F	33	TEA	MILK	Milk And Milk Products
PU-BP218	PU-BP218/02	Adult female	F	33	TEA	SUGAR	Sweets
PU-BP218	PU-BP218/02	Adult female	F	33	TINDOORA FRY	TINDOORA	Other Vegetabels
PU-BP218	PU-BP218/02	Adult female	F	33	TINDOORA FRY	ONIONS	Other Vegetabels
PU-BP218	PU-BP218/02	Adult female	F	33	TINDOORA FRY	CHILLIES	Spices,Condiments,Beverages
PU-BP218	PU-BP218/02	Adult female	F	33	TINDOORA FRY	OIL	Oils And Fats
PU-BP218	PU-BP218/03	Adolescent	M	14	IDLI	IDLI RAVA	Cereals
PU-BP218	PU-BP218/03	Adolescent	M	14	IDLI	BLACK GRAM	Legumes,Nuts And Seeds
PU-BP218	PU-BP218/03	Adolescent	M	14	GROUND NUT CHATNI	GROUND NUTS	Legumes,Nuts And Seeds
PU-BP218	PU-BP218/03	Adolescent	M	14	GROUND NUT CHATNI	ROASTED CHANA	Legumes,Nuts And Seeds
PU-BP218	PU-BP218/03	Adolescent	M	14	GROUND NUT CHATNI	ONIONS	Other Vegetabels
PU-BP218	PU-BP218/03	Adolescent	M	14	GROUND NUT CHATNI	DRY CHILLIES	Spices,Condiments,Beverages
PU-BP218	PU-BP218/03	Adolescent	M	14	GROUND NUT CHATNI	OIL	Oils And Fats
PU-BP218	PU-BP218/03	Adolescent	M	14	RICE	RICE	Cereals
PU-BP218	PU-BP218/03	Adolescent	M	14	AMARANTHUS	AMARANTHUS	Dark Green Leafy Vegetables
PU-BP218	PU-BP218/03	Adolescent	M	14	AMARANTHUS	ONION	Other Vegetabels
PU-BP218	PU-BP218/03	Adolescent	M	14	AMARANTHUS	OIL	Oils And Fats
PU-BP218	PU-BP218/03	Adolescent	M	14	TUR DAL	TUR DAL	Legumes,Nuts And Seeds
PU-BP218	PU-BP218/03	Adolescent	M	14	TUR DAL	TOMATO	Other Vegetabels
PU-BP218	PU-BP218/03	Adolescent	M	14	TUR DAL	ONION	Other Vegetabels
PU-BP218	PU-BP218/03	Adolescent	M	14	TUR DAL	CHILLIES	Spices,Condiments,Beverages
PU-BP218	PU-BP218/03	Adolescent	M	14	TUR DAL	OIL	Oils And Fats
PU-BP218	PU-BP218/03	Adolescent	M	14	APPLE	APPLE	Other Fruits
PU-BP218	PU-BP218/03	Adolescent	M	14	TINDOORA FRY	TINDOORA	Other Vegetabels
PU-BP218	PU-BP218/03	Adolescent	M	14	TINDOORA FRY	ONIONS	Other Vegetabels
PU-BP218	PU-BP218/03	Adolescent	M	14	TINDOORA FRY	CHILLIES	Spices,Condiments,Beverages
PU-BP218	PU-BP218/03	Adolescent	M	14	TINDOORA FRY	OIL	Oils And Fats
PU-BP219	PU-BP219/01	Adult male	M	34	UPMA	UPMA RAVA	Cereals
PU-BP219	PU-BP219/01	Adult male	M	34	UPMA	ONION	Other Vegetabels
PU-BP219	PU-BP219/01	Adult male	M	34	UPMA	TOMATO	Other Vegetabels
PU-BP219	PU-BP219/01	Adult male	M	34	UPMA	CHILLIES	Spices,Condiments,Beverages
PU-BP219	PU-BP219/01	Adult male	M	34	UPMA	OIL	Oils And Fats
PU-BP219	PU-BP219/01	Adult male	M	34	RICE	RICE	Cereals
PU-BP219	PU-BP219/01	Adult male	M	34	CUCUMBER	CUCUMBER	Other Vegetabels
PU-BP219	PU-BP219/01	Adult male	M	34	LADYS FINGER CURRY	LADIES FINGER	Other Vegetabels
PU-BP219	PU-BP219/01	Adult male	M	34	LADYS FINGER CURRY	TOMATO	Other Vegetabels
PU-BP219	PU-BP219/01	Adult male	M	34	LADYS FINGER CURRY	ONION	Other Vegetabels
PU-BP219	PU-BP219/01	Adult male	M	34	LADYS FINGER CURRY	CHILLIES	Spices,Condiments,Beverages
PU-BP219	PU-BP219/01	Adult male	M	34	LADYS FINGER CURRY	OIL	Oils And Fats
PU-BP219	PU-BP219/01	Adult male	M	34	MUTTON BIRYANI	MUTTON BIRYANI	Cereals
PU-BP219	PU-BP219/01	Adult male	M	34	CURD	CURD	Milk And Milk Products
PU-BP219	PU-BP219/01	Adult male	M	34	SWEET	SWEET	Sweets
PU-BP219	PU-BP219/01	Adult male	M	34	APPLE	APPLE	Other Fruits
PU-BP219	PU-BP219/01	Adult male	M	34	ORANGE	ORANGE	Other Fruits
PU-BP219	PU-BP219/01	Adult male	M	34	RAITHA	RICE	Cereals
PU-BP219	PU-BP219/01	Adult male	M	34	RAITHA	CURD	Milk And Milk Products
PU-BP219	PU-BP219/01	Adult male	M	34	RAITHA	OIL	Oils And Fats
PU-BP219	PU-BP219/02	Adult female	F	32	TEA	MILK	Milk And Milk Products
PU-BP219	PU-BP219/02	Adult female	F	32	TEA	SUGAR	Sweets
PU-BP219	PU-BP219/02	Adult female	F	32	UPMA	UPMA RAVA	Cereals
PU-BP219	PU-BP219/02	Adult female	F	32	UPMA	ONION	Other Vegetabels
PU-BP219	PU-BP219/02	Adult female	F	32	UPMA	TOMATO	Other Vegetabels
PU-BP219	PU-BP219/02	Adult female	F	32	UPMA	CHILLIES	Spices,Condiments,Beverages
PU-BP219	PU-BP219/02	Adult female	F	32	UPMA	OIL	Oils And Fats
PU-BP219	PU-BP219/02	Adult female	F	32	RICE	RICE	Cereals
PU-BP219	PU-BP219/02	Adult female	F	32	CUCUMBER	CUCUMBER	Other Vegetabels
PU-BP219	PU-BP219/02	Adult female	F	32	LADYS FINGER CURRY	LADIES FINGER	Other Vegetabels
PU-BP219	PU-BP219/02	Adult female	F	32	LADYS FINGER CURRY	TOMATO	Other Vegetabels
PU-BP219	PU-BP219/02	Adult female	F	32	LADYS FINGER CURRY	ONION	Other Vegetabels
PU-BP219	PU-BP219/02	Adult female	F	32	LADYS FINGER CURRY	CHILLIES	Spices,Condiments,Beverages
PU-BP219	PU-BP219/02	Adult female	F	32	LADYS FINGER CURRY	OIL	Oils And Fats
PU-BP219	PU-BP219/02	Adult female	F	32	MUTTON BIRYANI	MUTTON BIRYANI	Cereals
PU-BP219	PU-BP219/02	Adult female	F	32	CURD	CURD	Milk And Milk Products
PU-BP219	PU-BP219/02	Adult female	F	32	SWEET	SWEET	Sweets
PU-BP219	PU-BP219/02	Adult female	F	32	APPLE	APPLE	Other Fruits
PU-BP219	PU-BP219/02	Adult female	F	32	ORANGE	ORANGE	Other Fruits
PU-BP219	PU-BP219/02	Adult female	F	32	RAITHA	RICE	Cereals
PU-BP219	PU-BP219/02	Adult female	F	32	RAITHA	CURD	Milk And Milk Products
PU-BP219	PU-BP219/02	Adult female	F	32	RAITHA	OIL	Oils And Fats
PU-BP219	PU-BP219/05	Child	M	3	MILK	MILK	Milk And Milk Products
PU-BP219	PU-BP219/05	Child	M	3	UPMA	UPMA RAVA	Cereals
PU-BP219	PU-BP219/05	Child	M	3	UPMA	ONION	Other Vegetabels
PU-BP219	PU-BP219/05	Child	M	3	UPMA	TOMATO	Other Vegetabels
PU-BP219	PU-BP219/05	Child	M	3	UPMA	OIL	Oils And Fats
PU-BP219	PU-BP219/05	Child	M	3	RICE	RICE	Cereals
PU-BP219	PU-BP219/05	Child	M	3	CUCUMBER	CUCUMBER	Other Vegetabels
PU-BP219	PU-BP219/05	Child	M	3	LADYS FINGER CURRY	LADIES FINGER	Other Vegetabels
PU-BP219	PU-BP219/05	Child	M	3	LADYS FINGER CURRY	TOMATO	Other Vegetabels
PU-BP219	PU-BP219/05	Child	M	3	LADYS FINGER CURRY	ONION	Other Vegetabels
PU-BP219	PU-BP219/05	Child	M	3	LADYS FINGER CURRY	CHILLIES	Spices,Condiments,Beverages
PU-BP219	PU-BP219/05	Child	M	3	LADYS FINGER CURRY	OIL	Oils And Fats
PU-BP219	PU-BP219/05	Child	M	3	APPLE	APPLE	Other Fruits
PU-BP219	PU-BP219/05	Child	M	3	ORANGE	ORANGE	Other Fruits
PU-BP219	PU-BP219/05	Child	M	3	RAITHA	RICE	Cereals
PU-BP219	PU-BP219/05	Child	M	3	RAITHA	CURD	Milk And Milk Products
PU-BP219	PU-BP219/05	Child	M	3	RAITHA	OIL	Oils And Fats
PU-BP311	PU-BP311/01	Adult male	M	38	RICE	RICE	Cereals
PU-BP311	PU-BP311/01	Adult male	M	38	P.P DAL CURY	P. P DAL	Legumes,Nuts And Seeds
PU-BP311	PU-BP311/01	Adult male	M	38	DAL CURRY	OIL	Oils And Fats
PU-BP311	PU-BP311/01	Adult male	M	38	DAL CURRY	ONION	Other Vegetabels
PU-BP311	PU-BP311/01	Adult male	M	38	DAL CURRY	TOMATO	Other Vegetabels
PU-BP311	PU-BP311/01	Adult male	M	38	RICE	RICE	Cereals
PU-BP311	PU-BP311/01	Adult male	M	38	DAL CURRY	DAL CURRY	Legumes,Nuts And Seeds
PU-BP311	PU-BP311/01	Adult male	M	38	RICE	RICE	Cereals
PU-BP311	PU-BP311/01	Adult male	M	38	EGG CURRY	EGG	Eggs
PU-BP311	PU-BP311/01	Adult male	M	38	EGG CURRY	OIL	Oils And Fats
PU-BP311	PU-BP311/01	Adult male	M	38	EGG CURRY	ONION	Other Vegetabels
PU-BP311	PU-BP311/02	Adult female	F	32	RICE	RICE	Cereals
PU-BP311	PU-BP311/02	Adult female	F	32	P.P DAL CURY	P. P DAL	Legumes,Nuts And Seeds
PU-BP311	PU-BP311/02	Adult female	F	32	DAL CURRY	OIL	Oils And Fats
PU-BP311	PU-BP311/02	Adult female	F	32	DAL CURRY	ONION	Other Vegetabels
PU-BP311	PU-BP311/02	Adult female	F	32	DAL CURRY	TOMATO	Other Vegetabels
PU-BP311	PU-BP311/02	Adult female	F	32	RICE	RICE	Cereals
PU-BP311	PU-BP311/02	Adult female	F	32	DAL CURRY	DAL CURRY	Legumes,Nuts And Seeds
PU-BP311	PU-BP311/02	Adult female	F	32	RICE	RICE	Cereals
PU-BP311	PU-BP311/02	Adult female	F	32	EGG CURRY	EGG	Eggs
PU-BP311	PU-BP311/02	Adult female	F	32	EGG CURRY	OIL	Oils And Fats
PU-BP311	PU-BP311/02	Adult female	F	32	EGG CURRY	ONION	Other Vegetabels
PU-BP311	PU-BP311/03	Adolescent	F	13	RICE	RICE	Cereals
PU-BP311	PU-BP311/03	Adolescent	F	13	P.P DAL CURY	P. P DAL	Legumes,Nuts And Seeds
PU-BP311	PU-BP311/03	Adolescent	F	13	DAL CURRY	OIL	Oils And Fats
PU-BP311	PU-BP311/03	Adolescent	F	13	DAL CURRY	ONION	Other Vegetabels
PU-BP311	PU-BP311/03	Adolescent	F	13	DAL CURRY	TOMATO	Other Vegetabels
PU-BP311	PU-BP311/03	Adolescent	F	13	RICE	RICE	Cereals
PU-BP311	PU-BP311/03	Adolescent	F	13	DAL CURRY	DAL CURRY	Legumes,Nuts And Seeds
PU-BP311	PU-BP311/03	Adolescent	F	13	RICE	RICE	Cereals
PU-BP311	PU-BP311/03	Adolescent	F	13	EGG CURRY	EGG	Eggs
PU-BP311	PU-BP311/03	Adolescent	F	13	EGG CURRY	OIL	Oils And Fats
PU-BP311	PU-BP311/03	Adolescent	F	13	EGG CURRY	ONION	Other Vegetabels
PU-BP313	PU-BP313/01	Adult male	M	42	DOSHA	OIL	Oils And Fats
PU-BP313	PU-BP313/01	Adult male	M	42	DOSHA	BLACK GRAM DAL	Legumes,Nuts And Seeds
PU-BP313	PU-BP313/01	Adult male	M	42	DHOSHA	RICE	Cereals
PU-BP313	PU-BP313/01	Adult male	M	42	CHUTNEY	CHICKPEA DAL	Legumes,Nuts And Seeds
PU-BP313	PU-BP313/01	Adult male	M	42	CHUTNEY	OIL	Oils And Fats
PU-BP313	PU-BP313/01	Adult male	M	42	CHUTNEY	CHILLIS	Spices,Condiments,Beverages
PU-BP313	PU-BP313/01	Adult male	M	42	CHUTNEY	TAMOTA	Other Vegetabels
PU-BP313	PU-BP313/01	Adult male	M	42	RICE	RICE	Cereals
PU-BP313	PU-BP313/01	Adult male	M	42	P.P DAL CURRY	P.P DAL	Legumes,Nuts And Seeds
PU-BP313	PU-BP313/01	Adult male	M	42	P.P DAL CURRY	CHILLIS	Spices,Condiments,Beverages
PU-BP313	PU-BP313/01	Adult male	M	42	P.P DAL CURRY	ONIONS	Other Vegetabels
PU-BP313	PU-BP313/01	Adult male	M	42	P.P DAL CURRY	TAMOTA	Other Vegetabels
PU-BP313	PU-BP313/02	Adult female	F	34	DOSHA	OIL	Oils And Fats
PU-BP313	PU-BP313/02	Adult female	F	34	DOSHA	BLACK GRAM DAL	Legumes,Nuts And Seeds
PU-BP313	PU-BP313/02	Adult female	F	34	DHOSHA	RICE	Cereals
PU-BP313	PU-BP313/02	Adult female	F	34	CHUTNEY	CHICKPEA DAL	Legumes,Nuts And Seeds
PU-BP313	PU-BP313/02	Adult female	F	34	CHUTNEY	OIL	Oils And Fats
PU-BP313	PU-BP313/02	Adult female	F	34	CHUTNEY	CHILLIS	Spices,Condiments,Beverages
PU-BP313	PU-BP313/02	Adult female	F	34	CHUTNEY	TAMOTA	Other Vegetabels
PU-BP313	PU-BP313/02	Adult female	F	34	RICE	RICE	Cereals
PU-BP313	PU-BP313/02	Adult female	F	34	P.P DAL CURRY	P.P DAL	Legumes,Nuts And Seeds
PU-BP313	PU-BP313/02	Adult female	F	34	P.P DAL CURRY	CHILLIS	Spices,Condiments,Beverages
PU-BP313	PU-BP313/02	Adult female	F	34	P.P DAL CURRY	ONIONS	Other Vegetabels
PU-BP313	PU-BP313/02	Adult female	F	34	P.P DAL CURRY	TAMOTA	Other Vegetabels
PU-BP313	PU-BP313/04	Adolescent	F	14	DOSHA	OIL	Oils And Fats
PU-BP313	PU-BP313/04	Adolescent	F	14	DOSHA	BLACK GRAM DAL	Legumes,Nuts And Seeds
PU-BP313	PU-BP313/04	Adolescent	F	14	DHOSHA	RICE	Cereals
PU-BP313	PU-BP313/04	Adolescent	F	14	CHUTNEY	CHICKPEA DAL	Legumes,Nuts And Seeds
PU-BP313	PU-BP313/04	Adolescent	F	14	CHUTNEY	OIL	Oils And Fats
PU-BP313	PU-BP313/04	Adolescent	F	14	CHUTNEY	CHILLIS	Spices,Condiments,Beverages
PU-BP313	PU-BP313/04	Adolescent	F	14	CHUTNEY	TAMOTA	Other Vegetabels
PU-BP313	PU-BP313/04	Adolescent	F	14	RICE	RICE	Cereals
PU-BP313	PU-BP313/04	Adolescent	F	14	P.P DAL CURRY	P.P DAL	Legumes,Nuts And Seeds
PU-BP313	PU-BP313/04	Adolescent	F	14	P.P DAL CURRY	CHILLIS	Spices,Condiments,Beverages
PU-BP313	PU-BP313/04	Adolescent	F	14	P.P DAL CURRY	ONIONS	Other Vegetabels
PU-BP313	PU-BP313/04	Adolescent	F	14	P.P DAL CURRY	TAMOTA	Other Vegetabels
PU-BP314	PU-BP314/01	Adult male	M	34	TEA	MILK	Milk And Milk Products
PU-BP314	PU-BP314/01	Adult male	M	34	TEA	SUGAR	Sweets
PU-BP314	PU-BP314/01	Adult male	M	34	BISCUITS	BISCUITS	Cereals
PU-BP314	PU-BP314/01	Adult male	M	34	RICE	RICE	Cereals
PU-BP314	PU-BP314/01	Adult male	M	34	PIGEONPEA DAL CURRY	PIGEONPEA DAL	Legumes,Nuts And Seeds
PU-BP314	PU-BP314/01	Adult male	M	34	PIGEONPEA DAL CURRY	OIL	Oils And Fats
PU-BP314	PU-BP314/01	Adult male	M	34	PIGEONPEA DAL CURRY	ONIONS	Other Vegetabels
PU-BP314	PU-BP314/01	Adult male	M	34	PIGEONPEA DAL CURRY	CHILLIS	Spices,Condiments,Beverages
PU-BP314	PU-BP314/01	Adult male	M	34	RICE	RICE	Cereals
PU-BP314	PU-BP314/01	Adult male	M	34	PIGEONPEA DAL CURRY	PIGEONPEA DAL CURRY	Legumes,Nuts And Seeds
PU-BP314	PU-BP314/02	Adult female	F	30	TEA	MILK	Milk And Milk Products
PU-BP314	PU-BP314/02	Adult female	F	30	TEA	SUGAR	Sweets
PU-BP314	PU-BP314/02	Adult female	F	30	BISCUITS	BISCUITS	Cereals
PU-BP314	PU-BP314/02	Adult female	F	30	RICE	RICE	Cereals
PU-BP314	PU-BP314/02	Adult female	F	30	PIGEONPEA DAL CURRY	PIGEONPEA DAL	Legumes,Nuts And Seeds
PU-BP314	PU-BP314/02	Adult female	F	30	PIGEONPEA DAL CURRY	OIL	Oils And Fats
PU-BP314	PU-BP314/02	Adult female	F	30	PIGEONPEA DAL CURRY	ONIONS	Other Vegetabels
PU-BP314	PU-BP314/02	Adult female	F	30	PIGEONPEA DAL CURRY	CHILLIS	Spices,Condiments,Beverages
PU-BP314	PU-BP314/02	Adult female	F	30	RICE	RICE	Cereals
PU-BP314	PU-BP314/02	Adult female	F	30	PIGEONPEA DAL CURRY	PIGEONPEA DAL CURRY	Legumes,Nuts And Seeds
PU-BP314	PU-BP314/03	Adolescent	M	12	TEA	MILK	Milk And Milk Products
PU-BP314	PU-BP314/03	Adolescent	M	12	TEA	SUGAR	Sweets
PU-BP314	PU-BP314/03	Adolescent	M	12	BISCUITS	BISCUITS	Cereals
PU-BP314	PU-BP314/03	Adolescent	M	12	RICE	RICE	Cereals
PU-BP314	PU-BP314/03	Adolescent	M	12	PIGEONPEA DAL CURRY	PIGEONPEA DAL	Legumes,Nuts And Seeds
PU-BP314	PU-BP314/03	Adolescent	M	12	PIGEONPEA DAL CURRY	OIL	Oils And Fats
PU-BP314	PU-BP314/03	Adolescent	M	12	PIGEONPEA DAL CURRY	ONIONS	Other Vegetabels
PU-BP314	PU-BP314/03	Adolescent	M	12	PIGEONPEA DAL CURRY	CHILLIS	Spices,Condiments,Beverages
PU-BP314	PU-BP314/03	Adolescent	M	12	RICE	RICE	Cereals
PU-BP314	PU-BP314/03	Adolescent	M	12	PIGEONPEA DAL CURRY	PIGEONPEA DAL CURRY	Legumes,Nuts And Seeds
PU-BP315	PU-BP315/01	Adult male	M	40	MILK	MILK	Milk And Milk Products
PU-BP315	PU-BP315/01	Adult male	M	40	MILK	SUGAR	Sweets
PU-BP315	PU-BP315/01	Adult male	M	40	RICE	RICE	Cereals
PU-BP315	PU-BP315/01	Adult male	M	40	TAMOTA CURRY	TAMOTA	Other Vegetabels
PU-BP315	PU-BP315/01	Adult male	M	40	TAMOTA CURRY	OIL	Oils And Fats
PU-BP315	PU-BP315/01	Adult male	M	40	TAMOTA CURRY	CHILLIS	Spices,Condiments,Beverages
PU-BP315	PU-BP315/01	Adult male	M	40	TAMOTA CURRY	ONIONS	Other Vegetabels
PU-BP315	PU-BP315/02	Adult female	F	30	MILK	MILK	Milk And Milk Products
PU-BP315	PU-BP315/02	Adult female	F	30	MILK	SUGAR	Sweets
PU-BP315	PU-BP315/02	Adult female	F	30	RICE	RICE	Cereals
PU-BP315	PU-BP315/02	Adult female	F	30	TAMOTA CURRY	TAMOTA	Other Vegetabels
PU-BP315	PU-BP315/02	Adult female	F	30	TAMOTA CURRY	OIL	Oils And Fats
PU-BP315	PU-BP315/02	Adult female	F	30	TAMOTA CURRY	CHILLIS	Spices,Condiments,Beverages
PU-BP315	PU-BP315/02	Adult female	F	30	TAMOTA CURRY	ONIONS	Other Vegetabels
PU-BP315	PU-BP315/05	Adolescent	M	13	MILK	MILK	Milk And Milk Products
PU-BP315	PU-BP315/05	Adolescent	M	13	MILK	SUGAR	Sweets
PU-BP315	PU-BP315/05	Adolescent	M	13	RICE	RICE	Cereals
PU-BP315	PU-BP315/05	Adolescent	M	13	TAMOTA CURRY	TAMOTA	Other Vegetabels
PU-BP315	PU-BP315/05	Adolescent	M	13	TAMOTA CURRY	OIL	Oils And Fats
PU-BP315	PU-BP315/05	Adolescent	M	13	TAMOTA CURRY	CHILLIS	Spices,Condiments,Beverages
PU-BP315	PU-BP315/05	Adolescent	M	13	TAMOTA CURRY	ONIONS	Other Vegetabels
PU-BP316	PU-BP316/01	Adult male	M	27	RICE	RICE	Cereals
PU-BP316	PU-BP316/01	Adult male	M	27	LADY'S FINGAR CURRY	LADY FINGARS	Other Vegetabels
PU-BP316	PU-BP316/01	Adult male	M	27	LADY'S FINGAR CURRY	OIL	Oils And Fats
PU-BP316	PU-BP316/01	Adult male	M	27	LADY'S FINGAR CURRY	TAMOTA	Other Vegetabels
PU-BP316	PU-BP316/01	Adult male	M	27	LADY'S FINGAR CURRY	ONIONS	Other Vegetabels
PU-BP316	PU-BP316/02	Adult female	F	25	RICE	RICE	Cereals
PU-BP316	PU-BP316/02	Adult female	F	25	LADY'S FINGAR CURRY	LADY FINGARS	Other Vegetabels
PU-BP316	PU-BP316/02	Adult female	F	25	LADY'S FINGAR CURRY	OIL	Oils And Fats
PU-BP316	PU-BP316/02	Adult female	F	25	LADY'S FINGAR CURRY	TAMOTA	Other Vegetabels
PU-BP316	PU-BP316/02	Adult female	F	25	LADY'S FINGAR CURRY	ONIONS	Other Vegetabels
PU-BP316	PU-BP316/05	Child	M	3	RICE	RICE	Cereals
PU-BP316	PU-BP316/05	Child	M	3	LADY'S FINGAR CURRY	LADY FINGARS	Other Vegetabels
PU-BP316	PU-BP316/05	Child	M	3	LADY'S FINGAR CURRY	OIL	Oils And Fats
PU-BP316	PU-BP316/05	Child	M	3	LADY'S FINGAR CURRY	TAMOTA	Other Vegetabels
PU-BP316	PU-BP316/05	Child	M	3	LADY'S FINGAR CURRY	ONIONS	Other Vegetabels
PU-BP317	PU-BP317/01	Adult male	M	30	TEA	MILK	Milk And Milk Products
PU-BP317	PU-BP317/01	Adult male	M	30	TEA	SUGAR	Sweets
PU-BP317	PU-BP317/01	Adult male	M	30	RICE	RICE	Cereals
PU-BP317	PU-BP317/01	Adult male	M	30	P.P DAL CURRY	P.P. DAL	Legumes,Nuts And Seeds
PU-BP317	PU-BP317/01	Adult male	M	30	P.P DAL CURRY	OIL	Oils And Fats
PU-BP317	PU-BP317/01	Adult male	M	30	P.P DAL CURRY	TAMOTA	Other Vegetabels
PU-BP317	PU-BP317/02	Adult female	F	27	TEA	MILK	Milk And Milk Products
PU-BP317	PU-BP317/02	Adult female	F	27	TEA	SUGAR	Sweets
PU-BP317	PU-BP317/02	Adult female	F	27	RICE	RICE	Cereals
PU-BP317	PU-BP317/02	Adult female	F	27	P.P DAL CURRY	P.P. DAL	Legumes,Nuts And Seeds
PU-BP317	PU-BP317/02	Adult female	F	27	P.P DAL CURRY	OIL	Oils And Fats
PU-BP317	PU-BP317/02	Adult female	F	27	P.P DAL CURRY	TAMOTA	Other Vegetabels
PU-BP317	PU-BP317/03	Adolescent	M	11	TEA	MILK	Milk And Milk Products
PU-BP317	PU-BP317/03	Adolescent	M	11	TEA	SUGAR	Sweets
PU-BP317	PU-BP317/03	Adolescent	M	11	RICE	RICE	Cereals
PU-BP317	PU-BP317/03	Adolescent	M	11	P.P DAL CURRY	P.P. DAL	Legumes,Nuts And Seeds
PU-BP317	PU-BP317/03	Adolescent	M	11	P.P DAL CURRY	OIL	Oils And Fats
PU-BP317	PU-BP317/03	Adolescent	M	11	P.P DAL CURRY	TAMOTA	Other Vegetabels
PU-BP318	PU-BP318/01	Adult male	M	35	RICE	RICE	Cereals
PU-BP318	PU-BP318/01	Adult male	M	35	PIGEONPEA DAL CURRY	PIGEONPEA DAL	Legumes,Nuts And Seeds
PU-BP318	PU-BP318/01	Adult male	M	35	PIGEONPEA DAL CURRY	OIL	Oils And Fats
PU-BP318	PU-BP318/01	Adult male	M	35	PIGEONPEA DAL CURRY	CHILLIS	Spices,Condiments,Beverages
PU-BP318	PU-BP318/01	Adult male	M	35	RICE	RICE	Cereals
PU-BP318	PU-BP318/01	Adult male	M	35	PIGEONPEA DAL CURRY	PIGEONPEA DAL CURRY	Legumes,Nuts And Seeds
PU-BP318	PU-BP318/02	Adult female	F	32	RICE	RICE	Cereals
PU-BP318	PU-BP318/02	Adult female	F	32	PIGEONPEA DAL CURRY	PIGEONPEA DAL	Legumes,Nuts And Seeds
PU-BP318	PU-BP318/02	Adult female	F	32	PIGEONPEA DAL CURRY	OIL	Oils And Fats
PU-BP318	PU-BP318/02	Adult female	F	32	PIGEONPEA DAL CURRY	CHILLIS	Spices,Condiments,Beverages
PU-BP318	PU-BP318/02	Adult female	F	32	RICE	RICE	Cereals
PU-BP318	PU-BP318/02	Adult female	F	32	PIGEONPEA DAL CURRY	PIGEONPEA DAL CURRY	Legumes,Nuts And Seeds
PU-BP318	PU-BP318/04	Adolescent	M	12	RICE	RICE	Cereals
PU-BP318	PU-BP318/04	Adolescent	M	12	PIGEONPEA DAL CURRY	PIGEONPEA DAL	Legumes,Nuts And Seeds
PU-BP318	PU-BP318/04	Adolescent	M	12	PIGEONPEA DAL CURRY	OIL	Oils And Fats
PU-BP318	PU-BP318/04	Adolescent	M	12	PIGEONPEA DAL CURRY	CHILLIS	Spices,Condiments,Beverages
PU-BP318	PU-BP318/04	Adolescent	M	12	RICE	RICE	Cereals
PU-BP318	PU-BP318/04	Adolescent	M	12	PIGEONPEA DAL CURRY	PIGEONPEA DAL CURRY	Legumes,Nuts And Seeds
PU-BP319	PU-BP319/01	Adult male	M	35	TEA	MILK	Milk And Milk Products
PU-BP319	PU-BP319/01	Adult male	M	35	TEA	SUGAR	Sweets
PU-BP319	PU-BP319/01	Adult male	M	35	RICE	RICE	Cereals
PU-BP319	PU-BP319/01	Adult male	M	35	PIGEONPEA DAL CURRY	PIGEONPEA DAL	Legumes,Nuts And Seeds
PU-BP319	PU-BP319/01	Adult male	M	35	PIGEONPEA DAL CURRY	OIL	Oils And Fats
PU-BP319	PU-BP319/01	Adult male	M	35	PIGEONPEA DAL CURRY	CHILLIS	Spices,Condiments,Beverages
PU-BP319	PU-BP319/02	Adult female	F	33	TEA	MILK	Milk And Milk Products
PU-BP319	PU-BP319/02	Adult female	F	33	TEA	SUGAR	Sweets
PU-BP319	PU-BP319/02	Adult female	F	33	RICE	RICE	Cereals
PU-BP319	PU-BP319/02	Adult female	F	33	PIGEONPEA DAL CURRY	PIGEONPEA DAL	Legumes,Nuts And Seeds
PU-BP319	PU-BP319/02	Adult female	F	33	PIGEONPEA DAL CURRY	OIL	Oils And Fats
PU-BP319	PU-BP319/02	Adult female	F	33	PIGEONPEA DAL CURRY	CHILLIS	Spices,Condiments,Beverages
PU-BP319	PU-BP319/03	Adolescent	M	14	TEA	MILK	Milk And Milk Products
PU-BP319	PU-BP319/03	Adolescent	M	14	TEA	SUGAR	Sweets
PU-BP319	PU-BP319/03	Adolescent	M	14	RICE	RICE	Cereals
PU-BP319	PU-BP319/03	Adolescent	M	14	PIGEONPEA DAL CURRY	PIGEONPEA DAL	Legumes,Nuts And Seeds
PU-BP319	PU-BP319/03	Adolescent	M	14	PIGEONPEA DAL CURRY	OIL	Oils And Fats
PU-BP319	PU-BP319/03	Adolescent	M	14	PIGEONPEA DAL CURRY	CHILLIS	Spices,Condiments,Beverages
PU-BP411	PU-BP411/01	Adult male	M	38	TEA	MILK	Milk And Milk Products
PU-BP411	PU-BP411/01	Adult male	M	38	TEA	SUGER	Sweets
PU-BP411	PU-BP411/01	Adult male	M	38	BREED	BREED	Cereals
PU-BP411	PU-BP411/01	Adult male	M	38	BREED	BREED	Cereals
PU-BP411	PU-BP411/01	Adult male	M	38	RICE	RICE	Cereals
PU-BP411	PU-BP411/01	Adult male	M	38	POTATO	POTATO	White Roots And Tubers
PU-BP411	PU-BP411/01	Adult male	M	38	POTATO	OIL	Oils And Fats
PU-BP411	PU-BP411/01	Adult male	M	38	POTATO	ONIONS	Other Vegetabels
PU-BP411	PU-BP411/01	Adult male	M	38	POTATO	TAMATO	Other Vegetabels
PU-BP411	PU-BP411/01	Adult male	M	38	BHONDA	BHONDA	Cereals
PU-BP411	PU-BP411/01	Adult male	M	38	BIRYANI	BIRYANI	Cereals
PU-BP411	PU-BP411/01	Adult male	M	38	MUTTON BIRYANI	MUTTON BIRYANI	Cereals
PU-BP411	PU-BP411/01	Adult male	M	38	CURD	CURD	Milk And Milk Products
PU-BP411	PU-BP411/01	Adult male	M	38	DOUBLE CAMETA	DOUBLE CAMETA	Cereals
PU-BP411	PU-BP411/02	Adult female	F	35	TEA	MILK	Milk And Milk Products
PU-BP411	PU-BP411/02	Adult female	F	35	TEA	SUGER	Sweets
PU-BP411	PU-BP411/02	Adult female	F	35	BREED	BREED	Cereals
PU-BP411	PU-BP411/02	Adult female	F	35	BREED	BREED	Cereals
PU-BP411	PU-BP411/02	Adult female	F	35	RICE	RICE	Cereals
PU-BP411	PU-BP411/02	Adult female	F	35	POTATO	POTATO	White Roots And Tubers
PU-BP411	PU-BP411/02	Adult female	F	35	POTATO	OIL	Oils And Fats
PU-BP411	PU-BP411/02	Adult female	F	35	POTATO	ONIONS	Other Vegetabels
PU-BP411	PU-BP411/02	Adult female	F	35	POTATO	TAMATO	Other Vegetabels
PU-BP411	PU-BP411/02	Adult female	F	35	BHONDA	BHONDA	Cereals
PU-BP411	PU-BP411/02	Adult female	F	35	TEA	MILK	Milk And Milk Products
PU-BP411	PU-BP411/02	Adult female	F	35	TEA	SUGER	Sweets
PU-BP411	PU-BP411/02	Adult female	F	35	BIRYANI	BIRYANI	Cereals
PU-BP411	PU-BP411/02	Adult female	F	35	MUTTON BIRYANI	MUTTON BIRYANI	Cereals
PU-BP411	PU-BP411/02	Adult female	F	35	CURD	CURD	Milk And Milk Products
PU-BP411	PU-BP411/02	Adult female	F	35	DOUBLE CAMETA	DOUBLE CAMETA	Cereals
PU-BP411	PU-BP411/04	Adolescent	F	11	TEA	MILK	Milk And Milk Products
PU-BP411	PU-BP411/04	Adolescent	F	11	TEA	SUGER	Sweets
PU-BP411	PU-BP411/04	Adolescent	F	11	BREED	BREED	Cereals
PU-BP411	PU-BP411/04	Adolescent	F	11	BREED	BREED	Cereals
PU-BP411	PU-BP411/04	Adolescent	F	11	RICE	RICE	Cereals
PU-BP411	PU-BP411/04	Adolescent	F	11	POTATO	POTATO	White Roots And Tubers
PU-BP411	PU-BP411/04	Adolescent	F	11	POTATO	OIL	Oils And Fats
PU-BP411	PU-BP411/04	Adolescent	F	11	POTATO	ONIONS	Other Vegetabels
PU-BP411	PU-BP411/04	Adolescent	F	11	POTATO	TAMATO	Other Vegetabels
PU-BP411	PU-BP411/04	Adolescent	F	11	BHONDA	BHONDA	Cereals
PU-BP411	PU-BP411/04	Adolescent	F	11	TEA	MILK	Milk And Milk Products
PU-BP411	PU-BP411/04	Adolescent	F	11	TEA	SUGER	Sweets
PU-BP411	PU-BP411/04	Adolescent	F	11	RICE	RICE	Cereals
PU-BP411	PU-BP411/04	Adolescent	F	11	EGG	EGG	Eggs
PU-BP411	PU-BP411/04	Adolescent	F	11	EGG	OIL	Oils And Fats
PU-BP411	PU-BP411/04	Adolescent	F	11	EGG	ONIONS	Other Vegetabels
PU-BP411	PU-BP411/04	Adolescent	F	11	EGG	SPICES	Spices,Condiments,Beverages
PU-BP412	PU-BP412/01	Adult male	M	34	TEA	MIK	Milk And Milk Products
PU-BP412	PU-BP412/01	Adult male	M	34	TEA	SUGER	Sweets
PU-BP412	PU-BP412/01	Adult male	M	34	UPMA	BOMBEY RAVVA	Cereals
PU-BP412	PU-BP412/01	Adult male	M	34	UPMA	OIL	Oils And Fats
PU-BP412	PU-BP412/01	Adult male	M	34	MUTTON BIRYANI	OIL	Oils And Fats
PU-BP412	PU-BP412/01	Adult male	M	34	MUTTON BIRYANI	ONIONS	Other Vegetabels
PU-BP412	PU-BP412/01	Adult male	M	34	MUTTON BIRYANI	RICE	Cereals
PU-BP412	PU-BP412/01	Adult male	M	34	MUTTON BIRYANI	GREEN CHILLY	Other Vegetabels
PU-BP412	PU-BP412/01	Adult male	M	34	MUTTON BIRYANI	SPICES	Spices,Condiments,Beverages
PU-BP412	PU-BP412/01	Adult male	M	34	MUTTON BIRYANI	MUTTON	Flesh Meats
PU-BP412	PU-BP412/02	Adult female	F	30	TEA	MIK	Milk And Milk Products
PU-BP412	PU-BP412/02	Adult female	F	30	TEA	SUGER	Sweets
PU-BP412	PU-BP412/02	Adult female	F	30	BISCUITES	BISCUITES	Cereals
PU-BP412	PU-BP412/02	Adult female	F	30	UPMA	BOMBEY RAVVA	Cereals
PU-BP412	PU-BP412/02	Adult female	F	30	UPMA	OIL	Oils And Fats
PU-BP412	PU-BP412/02	Adult female	F	30	MUTTON BIRYANI	OIL	Oils And Fats
PU-BP412	PU-BP412/02	Adult female	F	30	MUTTON BIRYANI	ONIONS	Other Vegetabels
PU-BP412	PU-BP412/02	Adult female	F	30	MUTTON BIRYANI	RICE	Cereals
PU-BP412	PU-BP412/02	Adult female	F	30	MUTTON BIRYANI	GREEN CHILLY	Other Vegetabels
PU-BP412	PU-BP412/02	Adult female	F	30	MUTTON BIRYANI	SPICES	Spices,Condiments,Beverages
PU-BP412	PU-BP412/02	Adult female	F	30	MUTTON BIRYANI	MUTTON	Flesh Meats
PU-BP412	PU-BP412/03	Adolescent	F	11	TEA	MIK	Milk And Milk Products
PU-BP412	PU-BP412/03	Adolescent	F	11	TEA	SUGER	Sweets
PU-BP412	PU-BP412/03	Adolescent	F	11	BISCUITES	BISCUITES	Cereals
PU-BP412	PU-BP412/03	Adolescent	F	11	UPMA	BOMBEY RAVVA	Cereals
PU-BP412	PU-BP412/03	Adolescent	F	11	UPMA	OIL	Oils And Fats
PU-BP412	PU-BP412/03	Adolescent	F	11	MUTTON BIRYANI	OIL	Oils And Fats
PU-BP412	PU-BP412/03	Adolescent	F	11	MUTTON BIRYANI	ONIONS	Other Vegetabels
PU-BP412	PU-BP412/03	Adolescent	F	11	MUTTON BIRYANI	RICE	Cereals
PU-BP412	PU-BP412/03	Adolescent	F	11	MUTTON BIRYANI	GREEN CHILLY	Other Vegetabels
PU-BP412	PU-BP412/03	Adolescent	F	11	MUTTON BIRYANI	SPICES	Spices,Condiments,Beverages
PU-BP412	PU-BP412/03	Adolescent	F	11	MUTTON BIRYANI	MUTTON	Flesh Meats
PU-BP413	PU-BP413/01	Adult male	M	34	TEA	MILK	Milk And Milk Products
PU-BP413	PU-BP413/01	Adult male	M	34	TEA	SUGER	Sweets
PU-BP413	PU-BP413/01	Adult male	M	34	RICE	RICE	Cereals
PU-BP413	PU-BP413/01	Adult male	M	34	LADY FINGER	LADY FINGER	Other Vegetabels
PU-BP413	PU-BP413/01	Adult male	M	34	LADY FINGER	OIL	Oils And Fats
PU-BP413	PU-BP413/01	Adult male	M	34	LADY FINGER	ONIONS	Other Vegetabels
PU-BP413	PU-BP413/01	Adult male	M	34	LADY FINGER	TAMATO	Other Vegetabels
PU-BP413	PU-BP413/01	Adult male	M	34	RICE	RICE	Cereals
PU-BP413	PU-BP413/01	Adult male	M	34	CHICKEN	CHICKEN	Flesh Meats
PU-BP413	PU-BP413/01	Adult male	M	34	CHICKEN	OIL	Oils And Fats
PU-BP413	PU-BP413/01	Adult male	M	34	CHICKEN	ONIONS	Other Vegetabels
PU-BP413	PU-BP413/01	Adult male	M	34	CHICKEN	SPICES	Spices,Condiments,Beverages
PU-BP413	PU-BP413/01	Adult male	M	34	MUTTON	MUTTON	Flesh Meats
PU-BP413	PU-BP413/01	Adult male	M	34	MUTTON	OIL	Oils And Fats
PU-BP413	PU-BP413/01	Adult male	M	34	MUTTON	ONIONS	Other Vegetabels
PU-BP413	PU-BP413/01	Adult male	M	34	MUTTON	SPICES	Spices,Condiments,Beverages
PU-BP413	PU-BP413/01	Adult male	M	34	MUTTON	TAMATO	Other Vegetabels
PU-BP413	PU-BP413/01	Adult male	M	34	MILK	MILK	Milk And Milk Products
PU-BP413	PU-BP413/02	Adult female	F	30	TEA	MILK	Milk And Milk Products
PU-BP413	PU-BP413/02	Adult female	F	30	TEA	SUGER	Sweets
PU-BP413	PU-BP413/02	Adult female	F	30	RICE	RICE	Cereals
PU-BP413	PU-BP413/02	Adult female	F	30	LADY FINGER	LADY FINGER	Other Vegetabels
PU-BP413	PU-BP413/02	Adult female	F	30	LADY FINGER	OIL	Oils And Fats
PU-BP413	PU-BP413/02	Adult female	F	30	LADY FINGER	ONIONS	Other Vegetabels
PU-BP413	PU-BP413/02	Adult female	F	30	LADY FINGER	TAMATO	Other Vegetabels
PU-BP413	PU-BP413/02	Adult female	F	30	RICE	RICE	Cereals
PU-BP413	PU-BP413/02	Adult female	F	30	CHICKEN	CHICKEN	Flesh Meats
PU-BP413	PU-BP413/02	Adult female	F	30	CHICKEN	OIL	Oils And Fats
PU-BP413	PU-BP413/02	Adult female	F	30	CHICKEN	ONIONS	Other Vegetabels
PU-BP413	PU-BP413/02	Adult female	F	30	CHICKEN	SPICES	Spices,Condiments,Beverages
PU-BP413	PU-BP413/02	Adult female	F	30	MUTTON	MUTTON	Flesh Meats
PU-BP413	PU-BP413/02	Adult female	F	30	MUTTON	OIL	Oils And Fats
PU-BP413	PU-BP413/02	Adult female	F	30	MUTTON	ONIONS	Other Vegetabels
PU-BP413	PU-BP413/02	Adult female	F	30	MUTTON	SPICES	Spices,Condiments,Beverages
PU-BP413	PU-BP413/02	Adult female	F	30	MUTTON	TAMATO	Other Vegetabels
PU-BP413	PU-BP413/02	Adult female	F	30	MILK	SUGER	Sweets
PU-BP413	PU-BP413/03	Adolescent	F	13	RICE	RICE	Cereals
PU-BP413	PU-BP413/03	Adolescent	F	13	LADY FINGER	LADY FINGER	Other Vegetabels
PU-BP413	PU-BP413/03	Adolescent	F	13	LADY FINGER	OIL	Oils And Fats
PU-BP413	PU-BP413/03	Adolescent	F	13	LADY FINGER	ONIONS	Other Vegetabels
PU-BP413	PU-BP413/03	Adolescent	F	13	LADY FINGER	TAMATO	Other Vegetabels
PU-BP413	PU-BP413/03	Adolescent	F	13	RICE	RICE	Cereals
PU-BP413	PU-BP413/03	Adolescent	F	13	CHICKEN	CHICKEN	Flesh Meats
PU-BP413	PU-BP413/03	Adolescent	F	13	CHICKEN	OIL	Oils And Fats
PU-BP413	PU-BP413/03	Adolescent	F	13	CHICKEN	ONIONS	Other Vegetabels
PU-BP413	PU-BP413/03	Adolescent	F	13	CHICKEN	SPICES	Spices,Condiments,Beverages
PU-BP413	PU-BP413/03	Adolescent	F	13	MUTTON	MUTTON	Flesh Meats
PU-BP413	PU-BP413/03	Adolescent	F	13	MUTTON	OIL	Oils And Fats
PU-BP413	PU-BP413/03	Adolescent	F	13	MUTTON	ONIONS	Other Vegetabels
PU-BP413	PU-BP413/03	Adolescent	F	13	MUTTON	SPICES	Spices,Condiments,Beverages
PU-BP413	PU-BP413/03	Adolescent	F	13	MUTTON	TAMATO	Other Vegetabels
PU-BP413	PU-BP413/03	Adolescent	F	13	MILK	MILK	Milk And Milk Products
PU-BP413	PU-BP413/03	Adolescent	F	13	MILK	SUGER	Sweets
PU-BP414	PU-BP414/01	Adult male	M	40	TEA	MILK	Milk And Milk Products
PU-BP414	PU-BP414/01	Adult male	M	40	TEA	SUGER	Sweets
PU-BP414	PU-BP414/01	Adult male	M	40	BREAD	BREAD	Cereals
PU-BP414	PU-BP414/01	Adult male	M	40	RICE	RICE	Cereals
PU-BP414	PU-BP414/01	Adult male	M	40	MUTTON	MUTTON	Flesh Meats
PU-BP414	PU-BP414/01	Adult male	M	40	MUTTON	OIL	Oils And Fats
PU-BP414	PU-BP414/01	Adult male	M	40	MUTTON	ONIONS	Other Vegetabels
PU-BP414	PU-BP414/01	Adult male	M	40	MUTTON	TAMATO	Other Vegetabels
PU-BP414	PU-BP414/01	Adult male	M	40	MUTTON	SPECED	Spices,Condiments,Beverages
PU-BP414	PU-BP414/01	Adult male	M	40	LADYFINGET	LADYFINGER	Other Vegetabels
PU-BP414	PU-BP414/01	Adult male	M	40	LADYFINGER	OIL	Oils And Fats
PU-BP414	PU-BP414/01	Adult male	M	40	LADYFINGER	LADYFINGER	Other Vegetabels
PU-BP414	PU-BP414/01	Adult male	M	40	LADYFINGER	ONINOS	Other Vegetabels
PU-BP414	PU-BP414/01	Adult male	M	40	LADYFINGER	TAMATO	Other Vegetabels
PU-BP414	PU-BP414/01	Adult male	M	40	MILK	MILK	Milk And Milk Products
PU-BP414	PU-BP414/02	Adult female	F	37	TEA	MILK	Milk And Milk Products
PU-BP414	PU-BP414/02	Adult female	F	37	TEA	SUGER	Sweets
PU-BP414	PU-BP414/02	Adult female	F	37	BREAD	BREAD	Cereals
PU-BP414	PU-BP414/02	Adult female	F	37	RICE	RICE	Cereals
PU-BP414	PU-BP414/02	Adult female	F	37	MUTTON	MUTTON	Flesh Meats
PU-BP414	PU-BP414/02	Adult female	F	37	MUTTON	OIL	Oils And Fats
PU-BP414	PU-BP414/02	Adult female	F	37	MUTTON	ONIONS	Other Vegetabels
PU-BP414	PU-BP414/02	Adult female	F	37	MUTTON	TAMATO	Other Vegetabels
PU-BP414	PU-BP414/02	Adult female	F	37	MUTTON	SPECED	Spices,Condiments,Beverages
PU-BP414	PU-BP414/02	Adult female	F	37	LADYFINGET	LADYFINGER	Other Vegetabels
PU-BP414	PU-BP414/02	Adult female	F	37	LADYFINGER	OIL	Oils And Fats
PU-BP414	PU-BP414/02	Adult female	F	37	LADYFINGER	LADYFINGER	Other Vegetabels
PU-BP414	PU-BP414/02	Adult female	F	37	LADYFINGER	ONINOS	Other Vegetabels
PU-BP414	PU-BP414/02	Adult female	F	37	LADYFINGER	TAMATO	Other Vegetabels
PU-BP414	PU-BP414/02	Adult female	F	37	MILK	MILK	Milk And Milk Products
PU-BP414	PU-BP414/03	Adolescent	F	12	TEA	MILK	Milk And Milk Products
PU-BP414	PU-BP414/03	Adolescent	F	12	TEA	SUGER	Sweets
PU-BP414	PU-BP414/03	Adolescent	F	12	BREAD	BREAD	Cereals
PU-BP414	PU-BP414/03	Adolescent	F	12	RICE	RICE	Cereals
PU-BP414	PU-BP414/03	Adolescent	F	12	MUTTON	MUTTON	Flesh Meats
PU-BP414	PU-BP414/03	Adolescent	F	12	MUTTON	OIL	Oils And Fats
PU-BP414	PU-BP414/03	Adolescent	F	12	MUTTON	ONIONS	Other Vegetabels
PU-BP414	PU-BP414/03	Adolescent	F	12	MUTTON	TAMATO	Other Vegetabels
PU-BP414	PU-BP414/03	Adolescent	F	12	MUTTON	SPECED	Spices,Condiments,Beverages
PU-BP414	PU-BP414/03	Adolescent	F	12	LADYFINGET	LADYFINGER	Other Vegetabels
PU-BP414	PU-BP414/03	Adolescent	F	12	LADYFINGER	OIL	Oils And Fats
PU-BP414	PU-BP414/03	Adolescent	F	12	LADYFINGER	LADYFINGER	Other Vegetabels
PU-BP414	PU-BP414/03	Adolescent	F	12	LADYFINGER	ONINOS	Other Vegetabels
PU-BP414	PU-BP414/03	Adolescent	F	12	LADYFINGER	TAMATO	Other Vegetabels
PU-BP414	PU-BP414/03	Adolescent	F	12	MILK	MILK	Milk And Milk Products
PU-BP415	PU-BP415/01	Adult male	M	33	MILK	MILK	Milk And Milk Products
PU-BP415	PU-BP415/01	Adult male	M	33	MILK	SUGER	Sweets
PU-BP415	PU-BP415/01	Adult male	M	33	UPMA	BAMBEY RAVVA	Cereals
PU-BP415	PU-BP415/01	Adult male	M	33	UPMA	OIL	Oils And Fats
PU-BP415	PU-BP415/01	Adult male	M	33	UPMA	ONIONS	Other Vegetabels
PU-BP415	PU-BP415/01	Adult male	M	33	UPMA	GREEN CHILLY	Other Vegetabels
PU-BP415	PU-BP415/01	Adult male	M	33	UPMA	GROUND NUTS	Legumes,Nuts And Seeds
PU-BP415	PU-BP415/01	Adult male	M	33	RICE	RICE	Cereals
PU-BP415	PU-BP415/01	Adult male	M	33	CHICKEN	CHICKEN	Flesh Meats
PU-BP415	PU-BP415/01	Adult male	M	33	MUTTON	MUTTON	Flesh Meats
PU-BP415	PU-BP415/01	Adult male	M	33	SAMBARU	SAMBARU	Legumes,Nuts And Seeds
PU-BP415	PU-BP415/01	Adult male	M	33	CURD	CURD	Milk And Milk Products
PU-BP415	PU-BP415/01	Adult male	M	33	COOL DRINKS	COOL DRINKS	Sweets
PU-BP415	PU-BP415/01	Adult male	M	33	RICE	RICE	Cereals
PU-BP415	PU-BP415/01	Adult male	M	33	CHICKEN	CHICKEN	Flesh Meats
PU-BP415	PU-BP415/01	Adult male	M	33	CHICKEN	OIL	Oils And Fats
PU-BP415	PU-BP415/01	Adult male	M	33	CHICKEN	ONIONS	Other Vegetabels
PU-BP415	PU-BP415/01	Adult male	M	33	CHICKEN	SPICES	Spices,Condiments,Beverages
PU-BP415	PU-BP415/01	Adult male	M	33	ALU FRY	POTATO	White Roots And Tubers
PU-BP415	PU-BP415/01	Adult male	M	33	ALU FRY	OIL	Oils And Fats
PU-BP415	PU-BP415/01	Adult male	M	33	ALU FRY	ONIONS	Other Vegetabels
PU-BP415	PU-BP415/02	Adult female	F	27	TEA	MILK	Milk And Milk Products
PU-BP415	PU-BP415/02	Adult female	F	27	TEA	SUGER	Sweets
PU-BP415	PU-BP415/02	Adult female	F	27	UPMA	BAMBEY RAVVA	Cereals
PU-BP415	PU-BP415/02	Adult female	F	27	UPMA	OIL	Oils And Fats
PU-BP415	PU-BP415/02	Adult female	F	27	UPMA	ONIONS	Other Vegetabels
PU-BP415	PU-BP415/02	Adult female	F	27	UPMA	GREEN CHILLY	Other Vegetabels
PU-BP415	PU-BP415/02	Adult female	F	27	UPMA	GROUND NUTS	Legumes,Nuts And Seeds
PU-BP415	PU-BP415/02	Adult female	F	27	RICE	RICE	Cereals
PU-BP415	PU-BP415/02	Adult female	F	27	CHICKEN	CHICKEN	Flesh Meats
PU-BP415	PU-BP415/02	Adult female	F	27	MUTTON	MUTTON	Flesh Meats
PU-BP415	PU-BP415/02	Adult female	F	27	COOL DRINKS	COOL DRINKS	Sweets
PU-BP415	PU-BP415/02	Adult female	F	27	RICE	RICE	Cereals
PU-BP415	PU-BP415/02	Adult female	F	27	CHICKEN	CHICKEN	Flesh Meats
PU-BP415	PU-BP415/02	Adult female	F	27	CHICKEN	OIL	Oils And Fats
PU-BP415	PU-BP415/02	Adult female	F	27	CHICKEN	ONIONS	Other Vegetabels
PU-BP415	PU-BP415/02	Adult female	F	27	CHICKEN	SPICES	Spices,Condiments,Beverages
PU-BP415	PU-BP415/02	Adult female	F	27	ALU FRY	POTATO	White Roots And Tubers
PU-BP415	PU-BP415/02	Adult female	F	27	ALU FRY	OIL	Oils And Fats
PU-BP415	PU-BP415/02	Adult female	F	27	ALU FRY	ONIONS	Other Vegetabels
PU-BP415	PU-BP415/03	Child	M	3	MILK	MILK	Milk And Milk Products
PU-BP415	PU-BP415/03	Child	M	3	MILK	SUGER	Sweets
PU-BP415	PU-BP415/03	Child	M	3	UPMA	BAMBEY RAVVA	Cereals
PU-BP415	PU-BP415/03	Child	M	3	UPMA	OIL	Oils And Fats
PU-BP415	PU-BP415/03	Child	M	3	UPMA	ONIONS	Other Vegetabels
PU-BP415	PU-BP415/03	Child	M	3	UPMA	GREEN CHILLY	Other Vegetabels
PU-BP415	PU-BP415/03	Child	M	3	UPMA	GROUND NUTS	Legumes,Nuts And Seeds
PU-BP415	PU-BP415/03	Child	M	3	RICE	RICE	Cereals
PU-BP415	PU-BP415/03	Child	M	3	CHICKEN	CHICKEN	Flesh Meats
PU-BP415	PU-BP415/03	Child	M	3	SAMBARU	SAMBARU	Legumes,Nuts And Seeds
PU-BP415	PU-BP415/03	Child	M	3	CURD	CURD	Milk And Milk Products
PU-BP415	PU-BP415/03	Child	M	3	COOL DRINKS	COOL DRINKS	Sweets
PU-BP415	PU-BP415/03	Child	M	3	RICE	RICE	Cereals
PU-BP415	PU-BP415/03	Child	M	3	ALU FRY	POTATO	White Roots And Tubers
PU-BP415	PU-BP415/03	Child	M	3	ALU FRY	OIL	Oils And Fats
PU-BP415	PU-BP415/03	Child	M	3	ALU FRY	ONIONS	Other Vegetabels
PU-BP415	PU-BP415/03	Child	M	3	MILK	MILK	Milk And Milk Products
PU-BP415	PU-BP415/03	Child	M	3	MILK	SUGER	Sweets
PU-BP416	PU-BP416/01	Adult male	M	38	TEA	MILK	Milk And Milk Products
PU-BP416	PU-BP416/01	Adult male	M	38	TEA	SUGER	Sweets
PU-BP416	PU-BP416/01	Adult male	M	38	JOWAR ROTI	JOWAR	Cereals
PU-BP416	PU-BP416/01	Adult male	M	38	RICE	RICE	Cereals
PU-BP416	PU-BP416/01	Adult male	M	38	LADY FINGER	LADYFINGER	Other Vegetabels
PU-BP416	PU-BP416/01	Adult male	M	38	LADY FINGER	OIL	Oils And Fats
PU-BP416	PU-BP416/01	Adult male	M	38	LADY FINGER	ONIONS	Other Vegetabels
PU-BP416	PU-BP416/01	Adult male	M	38	LADY FINGER	TAMATO	Other Vegetabels
PU-BP416	PU-BP416/01	Adult male	M	38	RICE	RICE	Cereals
PU-BP416	PU-BP416/01	Adult male	M	38	RICE	RICE	Cereals
PU-BP416	PU-BP416/02	Adult female	F	25	TEA	MILK	Milk And Milk Products
PU-BP416	PU-BP416/02	Adult female	F	25	TEA	SUGER	Sweets
PU-BP416	PU-BP416/02	Adult female	F	25	JOWAR ROTI	JOWAR	Cereals
PU-BP416	PU-BP416/02	Adult female	F	25	RICE	RICE	Cereals
PU-BP416	PU-BP416/02	Adult female	F	25	LADY FINGER	LADYFINGER	Other Vegetabels
PU-BP416	PU-BP416/02	Adult female	F	25	LADY FINGER	OIL	Oils And Fats
PU-BP416	PU-BP416/02	Adult female	F	25	LADY FINGER	ONIONS	Other Vegetabels
PU-BP416	PU-BP416/02	Adult female	F	25	LADY FINGER	TAMATO	Other Vegetabels
PU-BP416	PU-BP416/02	Adult female	F	25	RICE	RICE	Cereals
PU-BP416	PU-BP416/02	Adult female	F	25	RICE	RICE	Cereals
PU-BP416	PU-BP416/03	Child	F	3	TEA	MILK	Milk And Milk Products
PU-BP416	PU-BP416/03	Child	F	3	TEA	SUGER	Sweets
PU-BP416	PU-BP416/03	Child	F	3	JOWAR ROTI	JOWAR	Cereals
PU-BP416	PU-BP416/03	Child	F	3	RICE	RICE	Cereals
PU-BP416	PU-BP416/03	Child	F	3	LADY FINGER	LADYFINGER	Other Vegetabels
PU-BP416	PU-BP416/03	Child	F	3	LADY FINGER	OIL	Oils And Fats
PU-BP416	PU-BP416/03	Child	F	3	LADY FINGER	ONIONS	Other Vegetabels
PU-BP416	PU-BP416/03	Child	F	3	LADY FINGER	TAMATO	Other Vegetabels
PU-BP416	PU-BP416/03	Child	F	3	RICE	RICE	Cereals
PU-BP416	PU-BP416/03	Child	F	3	CHIPS	CHIPS	White Roots And Tubers
PU-BP416	PU-BP416/03	Child	F	3	RICE	RICE	Cereals
PU-BP417	PU-BP417/01	Adult male	M	38	IDLY	IDLY RAVA	Cereals
PU-BP417	PU-BP417/01	Adult male	M	38	IDLY	BLACK GRAM	Legumes,Nuts And Seeds
PU-BP417	PU-BP417/01	Adult male	M	38	GROUNDNUT CHETNY	GROUNDNUTS	Legumes,Nuts And Seeds
PU-BP417	PU-BP417/01	Adult male	M	38	GROUNDNUT CHETNY	OIL	Oils And Fats
PU-BP417	PU-BP417/01	Adult male	M	38	GROUNDNUT CHETNY	GREEN CHILLY	Other Vegetabels
PU-BP417	PU-BP417/01	Adult male	M	38	TEA	MILK	Milk And Milk Products
PU-BP417	PU-BP417/01	Adult male	M	38	TEA	SUGER	Sweets
PU-BP417	PU-BP417/01	Adult male	M	38	MILK	MILK	Milk And Milk Products
PU-BP417	PU-BP417/01	Adult male	M	38	MILK	SUGER	Sweets
PU-BP417	PU-BP417/01	Adult male	M	38	RICE	RICE	Cereals
PU-BP417	PU-BP417/01	Adult male	M	38	TAMATO	TAMATO	Other Vegetabels
PU-BP417	PU-BP417/01	Adult male	M	38	TAMATO	OIL	Oils And Fats
PU-BP417	PU-BP417/01	Adult male	M	38	TAMATO	ONIONS	Other Vegetabels
PU-BP417	PU-BP417/01	Adult male	M	38	TAMATO	GREEN CHILLY	Other Vegetabels
PU-BP417	PU-BP417/01	Adult male	M	38	CURD	CURD	Milk And Milk Products
PU-BP417	PU-BP417/01	Adult male	M	38	BANANA	BANANA	Other Fruits
PU-BP417	PU-BP417/02	Adult female	F	32	IDLY	IDLY RAVA	Cereals
PU-BP417	PU-BP417/02	Adult female	F	32	IDLY	BLACK GRAM	Legumes,Nuts And Seeds
PU-BP417	PU-BP417/02	Adult female	F	32	GROUNDNUT CHETNY	GROUNDNUTS	Legumes,Nuts And Seeds
PU-BP417	PU-BP417/02	Adult female	F	32	GROUNDNUT CHETNY	OIL	Oils And Fats
PU-BP417	PU-BP417/02	Adult female	F	32	GROUNDNUT CHETNY	GREEN CHILLY	Other Vegetabels
PU-BP417	PU-BP417/02	Adult female	F	32	TEA	MILK	Milk And Milk Products
PU-BP417	PU-BP417/02	Adult female	F	32	TEA	SUGER	Sweets
PU-BP417	PU-BP417/02	Adult female	F	32	MILK	MILK	Milk And Milk Products
PU-BP417	PU-BP417/02	Adult female	F	32	MILK	SUGER	Sweets
PU-BP417	PU-BP417/02	Adult female	F	32	RICE	RICE	Cereals
PU-BP417	PU-BP417/02	Adult female	F	32	TAMATO	TAMATO	Other Vegetabels
PU-BP417	PU-BP417/02	Adult female	F	32	TAMATO	OIL	Oils And Fats
PU-BP417	PU-BP417/02	Adult female	F	32	TAMATO	ONIONS	Other Vegetabels
PU-BP417	PU-BP417/02	Adult female	F	32	TAMATO	GREEN CHILLY	Other Vegetabels
PU-BP417	PU-BP417/02	Adult female	F	32	CURD	CURD	Milk And Milk Products
PU-BP417	PU-BP417/02	Adult female	F	32	BANANA	BANANA	Other Fruits
PU-BP417	PU-BP417/03	Adolescent	F	11	IDLY	IDLY RAVA	Cereals
PU-BP417	PU-BP417/03	Adolescent	F	11	IDLY	BLACK GRAM	Legumes,Nuts And Seeds
PU-BP417	PU-BP417/03	Adolescent	F	11	GROUNDNUT CHETNY	GROUNDNUTS	Legumes,Nuts And Seeds
PU-BP417	PU-BP417/03	Adolescent	F	11	GROUNDNUT CHETNY	OIL	Oils And Fats
PU-BP417	PU-BP417/03	Adolescent	F	11	GROUNDNUT CHETNY	GREEN CHILLY	Other Vegetabels
PU-BP417	PU-BP417/03	Adolescent	F	11	TEA	MILK	Milk And Milk Products
PU-BP417	PU-BP417/03	Adolescent	F	11	TEA	SUGER	Sweets
PU-BP417	PU-BP417/03	Adolescent	F	11	MILK	MILK	Milk And Milk Products
PU-BP417	PU-BP417/03	Adolescent	F	11	MILK	SUGER	Sweets
PU-BP417	PU-BP417/03	Adolescent	F	11	RICE	RICE	Cereals
PU-BP417	PU-BP417/03	Adolescent	F	11	TAMATO	TAMATO	Other Vegetabels
PU-BP417	PU-BP417/03	Adolescent	F	11	TAMATO	OIL	Oils And Fats
PU-BP417	PU-BP417/03	Adolescent	F	11	TAMATO	ONIONS	Other Vegetabels
PU-BP417	PU-BP417/03	Adolescent	F	11	TAMATO	GREEN CHILLY	Other Vegetabels
PU-BP417	PU-BP417/03	Adolescent	F	11	CURD	CURD	Milk And Milk Products
PU-BP417	PU-BP417/03	Adolescent	F	11	BANANA	BANANA	Other Fruits
PU-BP418	PU-BP418/01	Adult male	M	29	TEA	MILK	Milk And Milk Products
PU-BP418	PU-BP418/01	Adult male	M	29	TEA	SUGER	Sweets
PU-BP418	PU-BP418/01	Adult male	M	29	JOWAR ROTI	JOWAR	Cereals
PU-BP418	PU-BP418/01	Adult male	M	29	LADY FINGER	LADY FINGER	Other Vegetabels
PU-BP418	PU-BP418/01	Adult male	M	29	LADY FINGER	OIL	Oils And Fats
PU-BP418	PU-BP418/01	Adult male	M	29	LADY FINGER	ONIONS	Other Vegetabels
PU-BP418	PU-BP418/01	Adult male	M	29	LADY FINGER	TAMATO	Other Vegetabels
PU-BP418	PU-BP418/01	Adult male	M	29	RICE	RICE	Cereals
PU-BP418	PU-BP418/01	Adult male	M	29	PALAK	PALAK	Dark Green Leafy Vegetables
PU-BP418	PU-BP418/01	Adult male	M	29	PALAK	OIL	Oils And Fats
PU-BP418	PU-BP418/01	Adult male	M	29	PALAK	ONIONS	Other Vegetabels
PU-BP418	PU-BP418/01	Adult male	M	29	PALAK	SPICES	Spices,Condiments,Beverages
PU-BP418	PU-BP418/01	Adult male	M	29	APPLE	APPLE	Other Fruits
PU-BP418	PU-BP418/02	Adult female	F	28	TEA	MILK	Milk And Milk Products
PU-BP418	PU-BP418/02	Adult female	F	28	TEA	SUGER	Sweets
PU-BP418	PU-BP418/02	Adult female	F	28	JOWAR ROTI	JOWAR	Cereals
PU-BP418	PU-BP418/02	Adult female	F	28	LADY FINGER	LADY FINGER	Other Vegetabels
PU-BP418	PU-BP418/02	Adult female	F	28	LADY FINGER	OIL	Oils And Fats
PU-BP418	PU-BP418/02	Adult female	F	28	LADY FINGER	ONIONS	Other Vegetabels
PU-BP418	PU-BP418/02	Adult female	F	28	LADY FINGER	TAMATO	Other Vegetabels
PU-BP418	PU-BP418/02	Adult female	F	28	RICE	RICE	Cereals
PU-BP418	PU-BP418/02	Adult female	F	28	PALAK	PALAK	Dark Green Leafy Vegetables
PU-BP418	PU-BP418/02	Adult female	F	28	PALAK	OIL	Oils And Fats
PU-BP418	PU-BP418/02	Adult female	F	28	PALAK	ONIONS	Other Vegetabels
PU-BP418	PU-BP418/02	Adult female	F	28	PALAK	SPICES	Spices,Condiments,Beverages
PU-BP418	PU-BP418/02	Adult female	F	28	APPLE	APPLE	Other Fruits
PU-BP418	PU-BP418/05	Child	F	3	MILK	MILK	Milk And Milk Products
PU-BP418	PU-BP418/05	Child	F	3	MILK	SUGER	Sweets
PU-BP418	PU-BP418/05	Child	F	3	BISCUITE	BISCUITE	Cereals
PU-BP418	PU-BP418/05	Child	F	3	JOWAR ROTI	JOWAR	Cereals
PU-BP418	PU-BP418/05	Child	F	3	LADY FINGER	LADY FINGER	Other Vegetabels
PU-BP418	PU-BP418/05	Child	F	3	LADY FINGER	OIL	Oils And Fats
PU-BP418	PU-BP418/05	Child	F	3	LADY FINGER	ONIONS	Other Vegetabels
PU-BP418	PU-BP418/05	Child	F	3	LADY FINGER	TAMATO	Other Vegetabels
PU-BP418	PU-BP418/05	Child	F	3	RICE	RICE	Cereals
PU-BP418	PU-BP418/05	Child	F	3	PALAK	PALAK	Dark Green Leafy Vegetables
PU-BP418	PU-BP418/05	Child	F	3	PALAK	OIL	Oils And Fats
PU-BP418	PU-BP418/05	Child	F	3	PALAK	ONIONS	Other Vegetabels
PU-BP418	PU-BP418/05	Child	F	3	PALAK	SPICES	Spices,Condiments,Beverages
PU-BP418	PU-BP418/05	Child	F	3	APPLE	APPLE	Other Fruits
PU-BP511	PU-BP511/01	Adult male	M	40	KOVAI CHUTNEY	KOVAI	Other Vegetabels
PU-BP511	PU-BP511/01	Adult male	M	40	KOVAI CHUTNEY	GREEN CHILLIES	Other Vegetabels
PU-BP511	PU-BP511/01	Adult male	M	40	KOVAI CHUTNEY	ONION	Other Vegetabels
PU-BP511	PU-BP511/01	Adult male	M	40	KOVAI CHUTNEY	TAMARIND	Spices,Condiments,Beverages
PU-BP511	PU-BP511/01	Adult male	M	40	CURD	CURD	Milk And Milk Products
PU-BP511	PU-BP511/02	Adult female	F	38	TEA	MILK	Milk And Milk Products
PU-BP511	PU-BP511/02	Adult female	F	38	TEA	SUGAR	Sweets
PU-BP511	PU-BP511/02	Adult female	F	38	IDLI	URID DAL	Legumes,Nuts And Seeds
PU-BP511	PU-BP511/02	Adult female	F	38	IDLI	IDLI RAWA	Cereals
PU-BP511	PU-BP511/02	Adult female	F	38	GROUND NUT CHUTNEY	GROUNDNUTS	Legumes,Nuts And Seeds
PU-BP511	PU-BP511/02	Adult female	F	38	GROUND NUT CHUTNEY	TAMARIND	Spices,Condiments,Beverages
PU-BP511	PU-BP511/02	Adult female	F	38	GROUND NUT CHUTNEY	GREEN CHILLIES	Other Vegetabels
PU-BP511	PU-BP511/02	Adult female	F	38	RICE	RICE	Cereals
PU-BP511	PU-BP511/02	Adult female	F	38	THOTA KURA PAPPU	PIGEON PEA DAL	Legumes,Nuts And Seeds
PU-BP511	PU-BP511/02	Adult female	F	38	THOTA KURA PAPPU	THOTA KURA	Dark Green Leafy Vegetables
PU-BP511	PU-BP511/02	Adult female	F	38	THOTA KURA PAPPU	TAMARIND	Spices,Condiments,Beverages
PU-BP511	PU-BP511/02	Adult female	F	38	THOTA KURA PAPPU	GREEN CHILLIES	Other Vegetabels
PU-BP511	PU-BP511/02	Adult female	F	38	THOTA KURA PAPPU	TOMATO	Other Vegetabels
PU-BP511	PU-BP511/02	Adult female	F	38	CURD	CURD	Milk And Milk Products
PU-BP511	PU-BP511/02	Adult female	F	38	KOVAI CHUTNEY	KOVAI	Other Vegetabels
PU-BP511	PU-BP511/02	Adult female	F	38	KOVAI CHUTNEY	GREEN CHILLIES	Other Vegetabels
PU-BP511	PU-BP511/02	Adult female	F	38	KOVAI CHUTNEY	ONION	Other Vegetabels
PU-BP511	PU-BP511/02	Adult female	F	38	KOVAI CHUTNEY	TAMARIND	Spices,Condiments,Beverages
PU-BP511	PU-BP511/02	Adult female	F	38	CURD	CURD	Milk And Milk Products
PU-BP511	PU-BP511/04	Adolescent	F	13	IDLI	URID DAL	Legumes,Nuts And Seeds
PU-BP511	PU-BP511/04	Adolescent	F	13	IDLI	IDLI RAWA	Cereals
PU-BP511	PU-BP511/04	Adolescent	F	13	GROUND NUT CHUTNEY	GROUNDNUTS	Legumes,Nuts And Seeds
PU-BP511	PU-BP511/04	Adolescent	F	13	GROUND NUT CHUTNEY	TAMARIND	Spices,Condiments,Beverages
PU-BP511	PU-BP511/04	Adolescent	F	13	GROUND NUT CHUTNEY	GREEN CHILLIES	Other Vegetabels
PU-BP511	PU-BP511/04	Adolescent	F	13	RICE	RICE	Cereals
PU-BP511	PU-BP511/04	Adolescent	F	13	THOTA KURA PAPPU	PIGEON PEA DAL	Legumes,Nuts And Seeds
PU-BP511	PU-BP511/04	Adolescent	F	13	THOTA KURA PAPPU	THOTA KURA	Dark Green Leafy Vegetables
PU-BP511	PU-BP511/04	Adolescent	F	13	THOTA KURA PAPPU	TAMARIND	Spices,Condiments,Beverages
PU-BP511	PU-BP511/04	Adolescent	F	13	THOTA KURA PAPPU	GREEN CHILLIES	Other Vegetabels
PU-BP511	PU-BP511/04	Adolescent	F	13	THOTA KURA PAPPU	TOMATO	Other Vegetabels
PU-BP511	PU-BP511/04	Adolescent	F	13	CURD	CURD	Milk And Milk Products
PU-BP511	PU-BP511/04	Adolescent	F	13	KOVAI CHUTNEY	KOVAI	Other Vegetabels
PU-BP511	PU-BP511/04	Adolescent	F	13	KOVAI CHUTNEY	GREEN CHILLIES	Other Vegetabels
PU-BP511	PU-BP511/04	Adolescent	F	13	KOVAI CHUTNEY	ONION	Other Vegetabels
PU-BP511	PU-BP511/04	Adolescent	F	13	KOVAI CHUTNEY	TAMARIND	Spices,Condiments,Beverages
PU-BP511	PU-BP511/04	Adolescent	F	13	CURD	CURD	Milk And Milk Products
PU-BP512	PU-BP512/01	Adult male	M	62	TEA	MILK	Milk And Milk Products
PU-BP512	PU-BP512/01	Adult male	M	62	TEA	SUGAR	Sweets
PU-BP512	PU-BP512/01	Adult male	M	62	PESARATTU	PESARLU	Legumes,Nuts And Seeds
PU-BP512	PU-BP512/01	Adult male	M	62	PESARATTU	RICE	Cereals
PU-BP512	PU-BP512/01	Adult male	M	62	PESARATTU	ONION	Other Vegetabels
PU-BP512	PU-BP512/01	Adult male	M	62	PESARATTU	GREEN CHILLIES	Other Vegetabels
PU-BP512	PU-BP512/01	Adult male	M	62	PESARATTU	OIL	Oils And Fats
PU-BP512	PU-BP512/01	Adult male	M	62	COCONUT POWDER	COCONUT	Oils And Fats
PU-BP512	PU-BP512/01	Adult male	M	62	PIGEON PEA DAL	PIGEON PEA	Legumes,Nuts And Seeds
PU-BP512	PU-BP512/01	Adult male	M	62	PIGEON PEA DAL	MANGO PICKLE	Other Vegetabels
PU-BP512	PU-BP512/02	Adult female	F	53	TEA	MILK	Milk And Milk Products
PU-BP512	PU-BP512/02	Adult female	F	53	TEA	SUGAR	Sweets
PU-BP512	PU-BP512/02	Adult female	F	53	PESARATTU	PESARLU	Legumes,Nuts And Seeds
PU-BP512	PU-BP512/02	Adult female	F	53	PESARATTU	RICE	Cereals
PU-BP512	PU-BP512/02	Adult female	F	53	PESARATTU	ONION	Other Vegetabels
PU-BP512	PU-BP512/02	Adult female	F	53	PESARATTU	GREEN CHILLIES	Other Vegetabels
PU-BP512	PU-BP512/02	Adult female	F	53	PESARATTU	OIL	Oils And Fats
PU-BP512	PU-BP512/02	Adult female	F	53	COCONUT POWDER	COCONUT	Oils And Fats
PU-BP512	PU-BP512/02	Adult female	F	53	MILK	SUGAR	Sweets
PU-BP512	PU-BP512/02	Adult female	F	53	FRUITY	FRUITY	Sweets
PU-BP512	PU-BP512/02	Adult female	F	53	RICE	RICE	Cereals
PU-BP512	PU-BP512/02	Adult female	F	53	BITTER GOURD CURRY	BITTER GOURD	Other Vegetabels
PU-BP512	PU-BP512/02	Adult female	F	53	BITTER GOURD CURRY	ONION	Other Vegetabels
PU-BP512	PU-BP512/02	Adult female	F	53	BITTER GOURD CURRY	COCONUT POWDER	Oils And Fats
PU-BP512	PU-BP512/02	Adult female	F	53	PIGEON PEA DAL	PIGEON PEA	Legumes,Nuts And Seeds
PU-BP512	PU-BP512/02	Adult female	F	53	PIGEON PEA DAL	MANGO PICKLE	Other Vegetabels
PU-BP512	PU-BP512/03	Adolescent	F	14	PESARATTU	PESARLU	Legumes,Nuts And Seeds
PU-BP512	PU-BP512/03	Adolescent	F	14	PESARATTU	RICE	Cereals
PU-BP512	PU-BP512/03	Adolescent	F	14	PESARATTU	ONION	Other Vegetabels
PU-BP512	PU-BP512/03	Adolescent	F	14	PESARATTU	GREEN CHILLIES	Other Vegetabels
PU-BP512	PU-BP512/03	Adolescent	F	14	PESARATTU	OIL	Oils And Fats
PU-BP512	PU-BP512/03	Adolescent	F	14	COCONUT POWDER	COCONUT	Oils And Fats
PU-BP512	PU-BP512/03	Adolescent	F	14	MILK	SUGAR	Sweets
PU-BP512	PU-BP512/03	Adolescent	F	14	FRIED RICE	FRIED RICE	Cereals
PU-BP512	PU-BP512/03	Adolescent	F	14	USIRIKAYA	USIRIKAYA	Other Vegetabels
PU-BP512	PU-BP512/03	Adolescent	F	14	RICE	RICE	Cereals
PU-BP512	PU-BP512/03	Adolescent	F	14	BITTER GOURD CURRY	BITTER GOURD	Other Vegetabels
PU-BP512	PU-BP512/03	Adolescent	F	14	BITTER GOURD CURRY	ONION	Other Vegetabels
PU-BP512	PU-BP512/03	Adolescent	F	14	BITTER GOURD CURRY	COCONUT POWDER	Oils And Fats
PU-BP512	PU-BP512/03	Adolescent	F	14	PIGEON PEA DAL	PIGEON PEA	Legumes,Nuts And Seeds
PU-BP512	PU-BP512/03	Adolescent	F	14	PIGEON PEA DAL	MANGO PICKLE	Other Vegetabels
PU-BP513	PU-BP513/01	Adult male	M	36	TEA	MILK	Milk And Milk Products
PU-BP513	PU-BP513/01	Adult male	M	36	TEA	SUGAR	Sweets
PU-BP513	PU-BP513/01	Adult male	M	36	RICE	RICE	Cereals
PU-BP513	PU-BP513/01	Adult male	M	36	SPINACH FRY	SPINACH FRY	Dark Green Leafy Vegetables
PU-BP513	PU-BP513/01	Adult male	M	36	KOVAI CURRY	KOVAI	Other Vegetabels
PU-BP513	PU-BP513/01	Adult male	M	36	KOVAI CURRY	ONION	Other Vegetabels
PU-BP513	PU-BP513/01	Adult male	M	36	KOVAI CURRY	TOMATO	Other Vegetabels
PU-BP513	PU-BP513/01	Adult male	M	36	KOVAI CURRY	OIL	Oils And Fats
PU-BP513	PU-BP513/02	Adult female	F	34	TEA	MILK	Milk And Milk Products
PU-BP513	PU-BP513/02	Adult female	F	34	TEA	SUGAR	Sweets
PU-BP513	PU-BP513/02	Adult female	F	34	RICE	RICE	Cereals
PU-BP513	PU-BP513/02	Adult female	F	34	LADIES FINGER CURRY	LADIES FINGER	Other Vegetabels
PU-BP513	PU-BP513/02	Adult female	F	34	LADIES FINGER CURRY	TOMATO	Other Vegetabels
PU-BP513	PU-BP513/02	Adult female	F	34	LADIES FINGER CURRY	OIL	Oils And Fats
PU-BP513	PU-BP513/02	Adult female	F	34	LADIES FINGER CURRY	ONION	Other Vegetabels
PU-BP513	PU-BP513/02	Adult female	F	34	KOVAI CURRY	KOVAI	Other Vegetabels
PU-BP513	PU-BP513/02	Adult female	F	34	KOVAI CURRY	ONION	Other Vegetabels
PU-BP513	PU-BP513/02	Adult female	F	34	KOVAI CURRY	TOMATO	Other Vegetabels
PU-BP513	PU-BP513/02	Adult female	F	34	KOVAI CURRY	OIL	Oils And Fats
PU-BP513	PU-BP513/05	Adolescent	F	12	TEA	MILK	Milk And Milk Products
PU-BP513	PU-BP513/05	Adolescent	F	12	TEA	SUGAR	Sweets
PU-BP513	PU-BP513/05	Adolescent	F	12	RICE	RICE	Cereals
PU-BP513	PU-BP513/05	Adolescent	F	12	LADIES FINGER CURRY	LADIES FINGER	Other Vegetabels
PU-BP513	PU-BP513/05	Adolescent	F	12	LADIES FINGER CURRY	TOMATO	Other Vegetabels
PU-BP513	PU-BP513/05	Adolescent	F	12	LADIES FINGER CURRY	OIL	Oils And Fats
PU-BP513	PU-BP513/05	Adolescent	F	12	LADIES FINGER CURRY	ONION	Other Vegetabels
PU-BP513	PU-BP513/05	Adolescent	F	12	SEETHAPHAL	SEETHAPHAL	Other Fruits
PU-BP513	PU-BP513/05	Adolescent	F	12	CHOCOLATE	CHOCOLATE	Sweets
PU-BP513	PU-BP513/05	Adolescent	F	12	KOVAI CURRY	KOVAI	Other Vegetabels
PU-BP513	PU-BP513/05	Adolescent	F	12	KOVAI CURRY	ONION	Other Vegetabels
PU-BP513	PU-BP513/05	Adolescent	F	12	KOVAI CURRY	TOMATO	Other Vegetabels
PU-BP513	PU-BP513/05	Adolescent	F	12	KOVAI CURRY	OIL	Oils And Fats
PU-BP514	PU-BP514/01	Adult male	M	41	MILK	SUGAR	Sweets
PU-BP514	PU-BP514/01	Adult male	M	41	IDLI	URID DAL	Legumes,Nuts And Seeds
PU-BP514	PU-BP514/01	Adult male	M	41	IDLI	IDLI RAVA	Cereals
PU-BP514	PU-BP514/01	Adult male	M	41	KARAM PODI	SPICES	Spices,Condiments,Beverages
PU-BP514	PU-BP514/01	Adult male	M	41	RICE	RICE	Cereals
PU-BP514	PU-BP514/01	Adult male	M	41	LADIES FINGER FRY	LADIES FINGER	Other Vegetabels
PU-BP514	PU-BP514/01	Adult male	M	41	LADIES FINGER FRY	ONION	Other Vegetabels
PU-BP514	PU-BP514/01	Adult male	M	41	LADIES FINGER FRY	OIL	Oils And Fats
PU-BP514	PU-BP514/01	Adult male	M	41	CURD	MILK	Milk And Milk Products
PU-BP514	PU-BP514/01	Adult male	M	41	TOMATO CHUTNEY	TOMATO	Other Vegetabels
PU-BP514	PU-BP514/01	Adult male	M	41	TOMATO CHUTNEY	GREEN CHILLIES	Other Vegetabels
PU-BP514	PU-BP514/01	Adult male	M	41	TOMATO CHUTNEY	TAMARIND	Spices,Condiments,Beverages
PU-BP514	PU-BP514/01	Adult male	M	41	TOMATO CHUTNEY	OIL	Oils And Fats
PU-BP514	PU-BP514/02	Adult female	F	38	COFFEE	MILK	Milk And Milk Products
PU-BP514	PU-BP514/02	Adult female	F	38	COFFEE	SUGAR	Sweets
PU-BP514	PU-BP514/02	Adult female	F	38	IDLI	URID DAL	Legumes,Nuts And Seeds
PU-BP514	PU-BP514/02	Adult female	F	38	IDLI	IDLI RAVA	Cereals
PU-BP514	PU-BP514/02	Adult female	F	38	KARAM PODI	SPICES	Spices,Condiments,Beverages
PU-BP514	PU-BP514/02	Adult female	F	38	RICE	RICE	Cereals
PU-BP514	PU-BP514/02	Adult female	F	38	LADIES FINGER FRY	LADIES FINGER	Other Vegetabels
PU-BP514	PU-BP514/02	Adult female	F	38	LADIES FINGER FRY	ONION	Other Vegetabels
PU-BP514	PU-BP514/02	Adult female	F	38	LADIES FINGER FRY	OIL	Oils And Fats
PU-BP514	PU-BP514/02	Adult female	F	38	CURD	MILK	Milk And Milk Products
PU-BP514	PU-BP514/02	Adult female	F	38	TOMATO CHUTNEY	TOMATO	Other Vegetabels
PU-BP514	PU-BP514/02	Adult female	F	38	TOMATO CHUTNEY	GREEN CHILLIES	Other Vegetabels
PU-BP514	PU-BP514/02	Adult female	F	38	TOMATO CHUTNEY	TAMARIND	Spices,Condiments,Beverages
PU-BP514	PU-BP514/02	Adult female	F	38	TOMATO CHUTNEY	OIL	Oils And Fats
PU-BP514	PU-BP514/04	Adolescent	F	14	MILK	SUGAR	Sweets
PU-BP514	PU-BP514/04	Adolescent	F	14	IDLI	URID DAL	Legumes,Nuts And Seeds
PU-BP514	PU-BP514/04	Adolescent	F	14	IDLI	IDLI RAVA	Cereals
PU-BP514	PU-BP514/04	Adolescent	F	14	KARAM PODI	SPICES	Spices,Condiments,Beverages
PU-BP514	PU-BP514/04	Adolescent	F	14	RICE	RICE	Cereals
PU-BP514	PU-BP514/04	Adolescent	F	14	LADIES FINGER FRY	LADIES FINGER	Other Vegetabels
PU-BP514	PU-BP514/04	Adolescent	F	14	LADIES FINGER FRY	ONION	Other Vegetabels
PU-BP514	PU-BP514/04	Adolescent	F	14	LADIES FINGER FRY	OIL	Oils And Fats
PU-BP514	PU-BP514/04	Adolescent	F	14	CURD	MILK	Milk And Milk Products
PU-BP514	PU-BP514/04	Adolescent	F	14	BANANA	BANANA	Other Fruits
PU-BP514	PU-BP514/04	Adolescent	F	14	TOMATO CHUTNEY	TOMATO	Other Vegetabels
PU-BP514	PU-BP514/04	Adolescent	F	14	TOMATO CHUTNEY	GREEN CHILLIES	Other Vegetabels
PU-BP514	PU-BP514/04	Adolescent	F	14	TOMATO CHUTNEY	TAMARIND	Spices,Condiments,Beverages
PU-BP514	PU-BP514/04	Adolescent	F	14	TOMATO CHUTNEY	OIL	Oils And Fats
PU-BP515	PU-BP515/03	Adult male	M	38	TEA	MILK	Milk And Milk Products
PU-BP515	PU-BP515/03	Adult male	M	38	TEA	SUGAR	Sweets
PU-BP515	PU-BP515/03	Adult male	M	38	BISCUITS	BISCUITS	Cereals
PU-BP515	PU-BP515/03	Adult male	M	38	DOSA	URID DAL	Legumes,Nuts And Seeds
PU-BP515	PU-BP515/03	Adult male	M	38	DOSA	RICE	Cereals
PU-BP515	PU-BP515/03	Adult male	M	38	DOSA	OIL	Oils And Fats
PU-BP515	PU-BP515/03	Adult male	M	38	TOMATO	TOMATO	Other Vegetabels
PU-BP515	PU-BP515/03	Adult male	M	38	TOMATO CHUTNEY	GREEN CHILLIES	Other Vegetabels
PU-BP515	PU-BP515/03	Adult male	M	38	TOMATO CHUTNEY	OIL	Oils And Fats
PU-BP515	PU-BP515/03	Adult male	M	38	RICE	RICE	Cereals
PU-BP515	PU-BP515/03	Adult male	M	38	CHICKEN CURRY	CHICKEN	Flesh Meats
PU-BP515	PU-BP515/03	Adult male	M	38	CHICKEN CURRY	ONION	Other Vegetabels
PU-BP515	PU-BP515/03	Adult male	M	38	CHICKEN CURRY	GREEN CHILLIES	Other Vegetabels
PU-BP515	PU-BP515/03	Adult male	M	38	CHICKEN CURRY	TOMATO	Other Vegetabels
PU-BP515	PU-BP515/03	Adult male	M	38	CHICKEN CURRY	OIL	Oils And Fats
PU-BP515	PU-BP515/03	Adult male	M	38	CURD	MILK	Milk And Milk Products
PU-BP515	PU-BP515/03	Adult male	M	38	BISCUITS	BISCUITS	Cereals
PU-BP515	PU-BP515/03	Adult male	M	38	CHAPATHI	WHEAT FLOUR	Cereals
PU-BP515	PU-BP515/03	Adult male	M	38	CHAPATHI	OIL	Oils And Fats
PU-BP515	PU-BP515/04	Adult female	F	35	TEA	MILK	Milk And Milk Products
PU-BP515	PU-BP515/04	Adult female	F	35	TEA	SUGAR	Sweets
PU-BP515	PU-BP515/04	Adult female	F	35	BISCUITS	BISCUITS	Cereals
PU-BP515	PU-BP515/04	Adult female	F	35	DOSA	URID DAL	Legumes,Nuts And Seeds
PU-BP515	PU-BP515/04	Adult female	F	35	DOSA	RICE	Cereals
PU-BP515	PU-BP515/04	Adult female	F	35	DOSA	OIL	Oils And Fats
PU-BP515	PU-BP515/04	Adult female	F	35	TOMATO	TOMATO	Other Vegetabels
PU-BP515	PU-BP515/04	Adult female	F	35	TOMATO CHUTNEY	GREEN CHILLIES	Other Vegetabels
PU-BP515	PU-BP515/04	Adult female	F	35	TOMATO CHUTNEY	OIL	Oils And Fats
PU-BP515	PU-BP515/04	Adult female	F	35	RICE	RICE	Cereals
PU-BP515	PU-BP515/04	Adult female	F	35	CHICKEN CURRY	CHICKEN	Flesh Meats
PU-BP515	PU-BP515/04	Adult female	F	35	CHICKEN CURRY	ONION	Other Vegetabels
PU-BP515	PU-BP515/04	Adult female	F	35	CHICKEN CURRY	GREEN CHILLIES	Other Vegetabels
PU-BP515	PU-BP515/04	Adult female	F	35	CHICKEN CURRY	TOMATO	Other Vegetabels
PU-BP515	PU-BP515/04	Adult female	F	35	CHICKEN CURRY	OIL	Oils And Fats
PU-BP515	PU-BP515/04	Adult female	F	35	CURD	MILK	Milk And Milk Products
PU-BP515	PU-BP515/04	Adult female	F	35	BISCUITS	BISCUITS	Cereals
PU-BP515	PU-BP515/04	Adult female	F	35	CHAPATHI	WHEAT FLOUR	Cereals
PU-BP515	PU-BP515/04	Adult female	F	35	CHAPATHI	OIL	Oils And Fats
PU-BP515	PU-BP515/06	Child	F	3	BISCUITS	BISCUITS	Cereals
PU-BP515	PU-BP515/06	Child	F	3	MILK	SUGAR	Sweets
PU-BP515	PU-BP515/06	Child	F	3	DOSA	URID DAL	Legumes,Nuts And Seeds
PU-BP515	PU-BP515/06	Child	F	3	DOSA	RICE	Cereals
PU-BP515	PU-BP515/06	Child	F	3	DOSA	OIL	Oils And Fats
PU-BP515	PU-BP515/06	Child	F	3	TOMATO	TOMATO	Other Vegetabels
PU-BP515	PU-BP515/06	Child	F	3	TOMATO CHUTNEY	GREEN CHILLIES	Other Vegetabels
PU-BP515	PU-BP515/06	Child	F	3	TOMATO CHUTNEY	OIL	Oils And Fats
PU-BP515	PU-BP515/06	Child	F	3	RICE	RICE	Cereals
PU-BP515	PU-BP515/06	Child	F	3	CHICKEN CURRY	CHICKEN	Flesh Meats
PU-BP515	PU-BP515/06	Child	F	3	CHICKEN CURRY	ONION	Other Vegetabels
PU-BP515	PU-BP515/06	Child	F	3	CHICKEN CURRY	GREEN CHILLIES	Other Vegetabels
PU-BP515	PU-BP515/06	Child	F	3	CHICKEN CURRY	TOMATO	Other Vegetabels
PU-BP515	PU-BP515/06	Child	F	3	CHICKEN CURRY	OIL	Oils And Fats
PU-BP515	PU-BP515/06	Child	F	3	CURD	MILK	Milk And Milk Products
PU-BP515	PU-BP515/06	Child	F	3	BISCUITS	BISCUITS	Cereals
PU-BP515	PU-BP515/06	Child	F	3	BANANA	BANANA	Other Fruits
PU-BP515	PU-BP515/06	Child	F	3	CHOCOLATE	CHOCOLATE	Sweets
PU-BP515	PU-BP515/06	Child	F	3	CHAPATHI	WHEAT FLOUR	Cereals
PU-BP515	PU-BP515/06	Child	F	3	CHAPATHI	OIL	Oils And Fats
PU-BP516	PU-BP516/01	Adult male	M	33	TEA	MILK	Milk And Milk Products
PU-BP516	PU-BP516/01	Adult male	M	33	TEA	SUGAR	Sweets
PU-BP516	PU-BP516/01	Adult male	M	33	RICE	RICE	Cereals
PU-BP516	PU-BP516/01	Adult male	M	33	SAMBAR	MOONG DAL	Legumes,Nuts And Seeds
PU-BP516	PU-BP516/01	Adult male	M	33	SAMBAR	TOMATO	Other Vegetabels
PU-BP516	PU-BP516/01	Adult male	M	33	SAMBAR	ONION	Other Vegetabels
PU-BP516	PU-BP516/01	Adult male	M	33	SAMBAR	TAMARIND	Spices,Condiments,Beverages
PU-BP516	PU-BP516/01	Adult male	M	33	CURD	CURD	Milk And Milk Products
PU-BP516	PU-BP516/02	Adult female	F	28	TEA	MILK	Milk And Milk Products
PU-BP516	PU-BP516/02	Adult female	F	28	TEA	SUGAR	Sweets
PU-BP516	PU-BP516/02	Adult female	F	28	RICE	RICE	Cereals
PU-BP516	PU-BP516/02	Adult female	F	28	SAMBAR	MOONG DAL	Legumes,Nuts And Seeds
PU-BP516	PU-BP516/02	Adult female	F	28	SAMBAR	TOMATO	Other Vegetabels
PU-BP516	PU-BP516/02	Adult female	F	28	SAMBAR	ONION	Other Vegetabels
PU-BP516	PU-BP516/02	Adult female	F	28	SAMBAR	TAMARIND	Spices,Condiments,Beverages
PU-BP516	PU-BP516/02	Adult female	F	28	CURD	CURD	Milk And Milk Products
PU-BP516	PU-BP516/04	Child	F	3.4	TEA	MILK	Milk And Milk Products
PU-BP516	PU-BP516/04	Child	F	3.4	TEA	SUGAR	Sweets
PU-BP516	PU-BP516/04	Child	F	3.4	MILK	SUGAR	Sweets
PU-BP516	PU-BP516/04	Child	F	3.4	BISCUITS	BISCUITS	Cereals
PU-BP516	PU-BP516/04	Child	F	3.4	RICE	RICE	Cereals
PU-BP516	PU-BP516/04	Child	F	3.4	SAMBAR	MOONG DAL	Legumes,Nuts And Seeds
PU-BP516	PU-BP516/04	Child	F	3.4	SAMBAR	TOMATO	Other Vegetabels
PU-BP516	PU-BP516/04	Child	F	3.4	SAMBAR	ONION	Other Vegetabels
PU-BP516	PU-BP516/04	Child	F	3.4	SAMBAR	TAMARIND	Spices,Condiments,Beverages
PU-BP516	PU-BP516/04	Child	F	3.4	CURD	CURD	Milk And Milk Products
PU-BP516	PU-BP516/04	Child	F	3.4	KURKURE	KURKURE	Cereals
PU-BP516	PU-BP516/04	Child	F	3.4	MIXTURE	MIXTURE	Cereals
PU-BP516	PU-BP516/04	Child	F	3.4	BISCUITS	BISCUITS	Cereals
PU-BP517	PU-BP517/02	Adult male	M	30	TEA	MILK	Milk And Milk Products
PU-BP517	PU-BP517/02	Adult male	M	30	TEA	SUGAR	Sweets
PU-BP517	PU-BP517/02	Adult male	M	30	JOWAR ROTI	JOWAR FLOUR	Cereals
PU-BP517	PU-BP517/02	Adult male	M	30	TOMATO DAL	PIGEON PEA DAL	Legumes,Nuts And Seeds
PU-BP517	PU-BP517/02	Adult male	M	30	TOMATO DAL	TOMATO	Other Vegetabels
PU-BP517	PU-BP517/02	Adult male	M	30	TOMATO DAL	OIL	Oils And Fats
PU-BP517	PU-BP517/02	Adult male	M	30	TOMATO DAL	ONION	Other Vegetabels
PU-BP517	PU-BP517/02	Adult male	M	30	TOMATO DAL	GREEN CHILLIES	Other Vegetabels
PU-BP517	PU-BP517/02	Adult male	M	30	RICE	RICE	Cereals
PU-BP517	PU-BP517/02	Adult male	M	30	LADIES FINGER KHADI	LADIES FINGER	Other Vegetabels
PU-BP517	PU-BP517/02	Adult male	M	30	LADIES FINGER KHADI	GHEE/OIL	Oils And Fats
PU-BP517	PU-BP517/02	Adult male	M	30	LADIES FINGER KHADI	CHENNA FLOUR/BESAN	Legumes,Nuts And Seeds
PU-BP517	PU-BP517/02	Adult male	M	30	LADIES FINGER KHADI	CURD	Milk And Milk Products
PU-BP517	PU-BP517/02	Adult male	M	30	LADIES FINGER KHADI	GREEN CHILLIES	Other Vegetabels
PU-BP517	PU-BP517/02	Adult male	M	30	CURD	CURD	Milk And Milk Products
PU-BP517	PU-BP517/02	Adult male	M	30	EGG BIRYANI	EGG	Eggs
PU-BP517	PU-BP517/02	Adult male	M	30	EGG BIRYANI	RICE	Cereals
PU-BP517	PU-BP517/02	Adult male	M	30	EGG BIRYANI	CURD	Milk And Milk Products
PU-BP517	PU-BP517/02	Adult male	M	30	EGG BIRYANI	ONION	Other Vegetabels
PU-BP517	PU-BP517/02	Adult male	M	30	EGG BIRYANI	OIL	Oils And Fats
PU-BP517	PU-BP517/02	Adult male	M	30	EGG BIRYANI	MINT LEAVES	Dark Green Leafy Vegetables
PU-BP517	PU-BP517/02	Adult male	M	30	EGG BIRYANI	CASHEW NUTS	Legumes,Nuts And Seeds
PU-BP517	PU-BP517/03	Adult female	F	26	TEA	MILK	Milk And Milk Products
PU-BP517	PU-BP517/03	Adult female	F	26	TEA	SUGAR	Sweets
PU-BP517	PU-BP517/03	Adult female	F	26	BISCUITS	BISCUITS	Cereals
PU-BP517	PU-BP517/03	Adult female	F	26	JOWAR ROTI	JOWAR FLOUR	Cereals
PU-BP517	PU-BP517/03	Adult female	F	26	TOMATO DAL	PIGEON PEA DAL	Legumes,Nuts And Seeds
PU-BP517	PU-BP517/03	Adult female	F	26	TOMATO DAL	TOMATO	Other Vegetabels
PU-BP517	PU-BP517/03	Adult female	F	26	TOMATO DAL	OIL	Oils And Fats
PU-BP517	PU-BP517/03	Adult female	F	26	TOMATO DAL	ONION	Other Vegetabels
PU-BP517	PU-BP517/03	Adult female	F	26	TOMATO DAL	GREEN CHILLIES	Other Vegetabels
PU-BP517	PU-BP517/03	Adult female	F	26	RICE	RICE	Cereals
PU-BP517	PU-BP517/03	Adult female	F	26	LADIES FINGER KHADI	LADIES FINGER	Other Vegetabels
PU-BP517	PU-BP517/03	Adult female	F	26	LADIES FINGER KHADI	GHEE/OIL	Oils And Fats
PU-BP517	PU-BP517/03	Adult female	F	26	LADIES FINGER KHADI	CHENNA FLOUR/BESAN	Legumes,Nuts And Seeds
PU-BP517	PU-BP517/03	Adult female	F	26	LADIES FINGER KHADI	CURD	Milk And Milk Products
PU-BP517	PU-BP517/03	Adult female	F	26	LADIES FINGER KHADI	GREEN CHILLIES	Other Vegetabels
PU-BP517	PU-BP517/03	Adult female	F	26	CURD	CURD	Milk And Milk Products
PU-BP517	PU-BP517/03	Adult female	F	26	ORANGE	ORANGE	Other Fruits
PU-BP517	PU-BP517/03	Adult female	F	26	EGG BIRYANI	EGG	Eggs
PU-BP517	PU-BP517/03	Adult female	F	26	EGG BIRYANI	RICE	Cereals
PU-BP517	PU-BP517/03	Adult female	F	26	EGG BIRYANI	CURD	Milk And Milk Products
PU-BP517	PU-BP517/03	Adult female	F	26	EGG BIRYANI	ONION	Other Vegetabels
PU-BP517	PU-BP517/03	Adult female	F	26	EGG BIRYANI	OIL	Oils And Fats
PU-BP517	PU-BP517/03	Adult female	F	26	EGG BIRYANI	MINT LEAVES	Dark Green Leafy Vegetables
PU-BP517	PU-BP517/03	Adult female	F	26	EGG BIRYANI	CASHEW NUTS	Legumes,Nuts And Seeds
PU-BP517	PU-BP517/05	Child	F	3	MILK	SUGAR	Sweets
PU-BP517	PU-BP517/05	Child	F	3	BISCUITS	BISCUITS	Cereals
PU-BP517	PU-BP517/05	Child	F	3	JOWAR ROTI	JOWAR FLOUR	Cereals
PU-BP517	PU-BP517/05	Child	F	3	TOMATO DAL	PIGEON PEA DAL	Legumes,Nuts And Seeds
PU-BP517	PU-BP517/05	Child	F	3	TOMATO DAL	TOMATO	Other Vegetabels
PU-BP517	PU-BP517/05	Child	F	3	TOMATO DAL	OIL	Oils And Fats
PU-BP517	PU-BP517/05	Child	F	3	TOMATO DAL	ONION	Other Vegetabels
PU-BP517	PU-BP517/05	Child	F	3	TOMATO DAL	GREEN CHILLIES	Other Vegetabels
PU-BP517	PU-BP517/05	Child	F	3	RICE	RICE	Cereals
PU-BP517	PU-BP517/05	Child	F	3	LADIES FINGER KHADI	LADIES FINGER	Other Vegetabels
PU-BP517	PU-BP517/05	Child	F	3	LADIES FINGER KHADI	GHEE/OIL	Oils And Fats
PU-BP517	PU-BP517/05	Child	F	3	LADIES FINGER KHADI	CHENNA FLOUR/BESAN	Legumes,Nuts And Seeds
PU-BP517	PU-BP517/05	Child	F	3	LADIES FINGER KHADI	CURD	Milk And Milk Products
PU-BP517	PU-BP517/05	Child	F	3	LADIES FINGER KHADI	GREEN CHILLIES	Other Vegetabels
PU-BP517	PU-BP517/05	Child	F	3	CURD	CURD	Milk And Milk Products
PU-BP517	PU-BP517/05	Child	F	3	ORANGE	ORANGE	Other Fruits
PU-BP517	PU-BP517/05	Child	F	3	CHOCOLATE	CHOCOLATE	Sweets
PU-BP517	PU-BP517/05	Child	F	3	EGG BIRYANI	EGG	Eggs
PU-BP517	PU-BP517/05	Child	F	3	EGG BIRYANI	RICE	Cereals
PU-BP517	PU-BP517/05	Child	F	3	EGG BIRYANI	CURD	Milk And Milk Products
PU-BP517	PU-BP517/05	Child	F	3	EGG BIRYANI	ONION	Other Vegetabels
PU-BP517	PU-BP517/05	Child	F	3	EGG BIRYANI	OIL	Oils And Fats
PU-BP517	PU-BP517/05	Child	F	3	EGG BIRYANI	MINT LEAVES	Dark Green Leafy Vegetables
PU-BP517	PU-BP517/05	Child	F	3	EGG BIRYANI	CASHEW NUTS	Legumes,Nuts And Seeds
PU-BP518	PU-BP518/01	Adult male	M	35	CHAPATHI	WHEAT FLOUR	Cereals
PU-BP518	PU-BP518/01	Adult male	M	35	CHAPATHI	OIL	Oils And Fats
PU-BP518	PU-BP518/01	Adult male	M	35	TOMATO DAL	PIGEON PEA DAL	Legumes,Nuts And Seeds
PU-BP518	PU-BP518/01	Adult male	M	35	TOMATO DAL	TOMATO	Other Vegetabels
PU-BP518	PU-BP518/01	Adult male	M	35	TOMATO DAL	ONION	Other Vegetabels
PU-BP518	PU-BP518/01	Adult male	M	35	TOMATO DAL	TAMARIND	Spices,Condiments,Beverages
PU-BP518	PU-BP518/01	Adult male	M	35	TOMATO DAL	GREEN CHILLIES	Other Vegetabels
PU-BP518	PU-BP518/01	Adult male	M	35	RICE	RICE	Cereals
PU-BP518	PU-BP518/01	Adult male	M	35	TOMATO PACHADI	TOMATO	Other Vegetabels
PU-BP518	PU-BP518/01	Adult male	M	35	TOMATO PACHADI	GREEN CHILLIES	Other Vegetabels
PU-BP518	PU-BP518/01	Adult male	M	35	TOMATO PACHADI	OIL	Oils And Fats
PU-BP518	PU-BP518/01	Adult male	M	35	TOMATO PACHADI	TAMARIND	Spices,Condiments,Beverages
PU-BP518	PU-BP518/02	Adult female	F	31	TEA	MILK	Milk And Milk Products
PU-BP518	PU-BP518/02	Adult female	F	31	TEA	SUGAR	Sweets
PU-BP518	PU-BP518/02	Adult female	F	31	RICE	RICE	Cereals
PU-BP518	PU-BP518/02	Adult female	F	31	TOMATO PACHADI	TOMATO	Other Vegetabels
PU-BP518	PU-BP518/02	Adult female	F	31	TOMATO PACHADI	GREEN CHILLIES	Other Vegetabels
PU-BP518	PU-BP518/02	Adult female	F	31	TOMATO PACHADI	OIL	Oils And Fats
PU-BP518	PU-BP518/02	Adult female	F	31	TOMATO PACHADI	TAMARIND	Spices,Condiments,Beverages
PU-BP518	PU-BP518/03	Adolescent	F	13	CHAPATHI	WHEAT FLOUR	Cereals
PU-BP518	PU-BP518/03	Adolescent	F	13	CHAPATHI	OIL	Oils And Fats
PU-BP518	PU-BP518/03	Adolescent	F	13	TOMATO DAL	PIGEON PEA DAL	Legumes,Nuts And Seeds
PU-BP518	PU-BP518/03	Adolescent	F	13	TOMATO DAL	TOMATO	Other Vegetabels
PU-BP518	PU-BP518/03	Adolescent	F	13	TOMATO DAL	ONION	Other Vegetabels
PU-BP518	PU-BP518/03	Adolescent	F	13	TOMATO DAL	TAMARIND	Spices,Condiments,Beverages
PU-BP518	PU-BP518/03	Adolescent	F	13	TOMATO DAL	GREEN CHILLIES	Other Vegetabels
PU-BP518	PU-BP518/03	Adolescent	F	13	RICE	RICE	Cereals
PU-BP518	PU-BP518/03	Adolescent	F	13	SAMBAR	SAMBAR	Legumes,Nuts And Seeds
PU-BP518	PU-BP518/03	Adolescent	F	13	POTATO FRY	POTATO	White Roots And Tubers
PU-BP518	PU-BP518/03	Adolescent	F	13	POTATO FRY	OIL	Oils And Fats
PU-BP518	PU-BP518/03	Adolescent	F	13	POTATO FRY	ONION	Other Vegetabels
PU-BP611	PU-BP611/01	Adult male	M	38	TEA	MILK	Milk And Milk Products
PU-BP611	PU-BP611/01	Adult male	M	38	TEA	SUGAR	Sweets
PU-BP611	PU-BP611/01	Adult male	M	38	IDLI	BLACKGRAM DAL	Legumes,Nuts And Seeds
PU-BP611	PU-BP611/01	Adult male	M	38	IDLI	IDLI RAWA	Cereals
PU-BP611	PU-BP611/01	Adult male	M	38	GROUNDNUT CHUTNEY	GTOUNDNUT CHUTNEY	Legumes,Nuts And Seeds
PU-BP611	PU-BP611/01	Adult male	M	38	GROUNDNUT CHUTNEY	GROUNDNUTS	Legumes,Nuts And Seeds
PU-BP611	PU-BP611/01	Adult male	M	38	GROUNDNUT CHUTNEY	GREENCHILLIES	Other Vegetabels
PU-BP611	PU-BP611/01	Adult male	M	38	GROUNDNUT CHUTNEY	TAMARIND	Spices,Condiments,Beverages
PU-BP611	PU-BP611/01	Adult male	M	38	GROUNDNUT CHUTNEY	OIL	Oils And Fats
PU-BP611	PU-BP611/01	Adult male	M	38	RICE	RICE	Cereals
PU-BP611	PU-BP611/01	Adult male	M	38	TOMATO CURRY	TOMATO	Other Vegetabels
PU-BP611	PU-BP611/01	Adult male	M	38	TOMATO CURRY	ONION	Other Vegetabels
PU-BP611	PU-BP611/01	Adult male	M	38	TOMATO CURRY	OIL	Oils And Fats
PU-BP611	PU-BP611/01	Adult male	M	38	TOMATO CURRY	GREENCHILLIES	Other Vegetabels
PU-BP611	PU-BP611/01	Adult male	M	38	TOMATO CURRY	OIL	Oils And Fats
PU-BP611	PU-BP611/01	Adult male	M	38	TOMATO CURRY	MINT	Dark Green Leafy Vegetables
PU-BP611	PU-BP611/01	Adult male	M	38	WHEAT ROTI	WHEATFLOUR	Cereals
PU-BP611	PU-BP611/01	Adult male	M	38	WHEAT ROTI	OIL	Oils And Fats
PU-BP611	PU-BP611/02	Adult female	F	35	TEA	MILK	Milk And Milk Products
PU-BP611	PU-BP611/02	Adult female	F	35	TEA	SUGAR	Sweets
PU-BP611	PU-BP611/02	Adult female	F	35	IDLI	BLACKGRAM DAL	Legumes,Nuts And Seeds
PU-BP611	PU-BP611/02	Adult female	F	35	IDLI	IDLI RAWA	Cereals
PU-BP611	PU-BP611/02	Adult female	F	35	GROUNDNUT CHUTNEY	GTOUNDNUT CHUTNEY	Legumes,Nuts And Seeds
PU-BP611	PU-BP611/02	Adult female	F	35	GROUNDNUT CHUTNEY	GROUNDNUTS	Legumes,Nuts And Seeds
PU-BP611	PU-BP611/02	Adult female	F	35	GROUNDNUT CHUTNEY	GREENCHILLIES	Other Vegetabels
PU-BP611	PU-BP611/02	Adult female	F	35	GROUNDNUT CHUTNEY	TAMARIND	Spices,Condiments,Beverages
PU-BP611	PU-BP611/02	Adult female	F	35	GROUNDNUT CHUTNEY	OIL	Oils And Fats
PU-BP611	PU-BP611/02	Adult female	F	35	TOMATO CURRY	TOMATO	Other Vegetabels
PU-BP611	PU-BP611/02	Adult female	F	35	TOMATO CURRY	ONION	Other Vegetabels
PU-BP611	PU-BP611/02	Adult female	F	35	TOMATO CURRY	OIL	Oils And Fats
PU-BP611	PU-BP611/02	Adult female	F	35	TOMATO CURRY	GREENCHILLIES	Other Vegetabels
PU-BP611	PU-BP611/02	Adult female	F	35	TOMATO CURRY	OIL	Oils And Fats
PU-BP611	PU-BP611/02	Adult female	F	35	TOMATO CURRY	MINT	Dark Green Leafy Vegetables
PU-BP611	PU-BP611/02	Adult female	F	35	WHEAT ROTI	WHEATFLOUR	Cereals
PU-BP611	PU-BP611/02	Adult female	F	35	WHEAT ROTI	OIL	Oils And Fats
PU-BP611	PU-BP611/03	Adolescent	F	12	TEA	MILK	Milk And Milk Products
PU-BP611	PU-BP611/03	Adolescent	F	12	TEA	SUGAR	Sweets
PU-BP611	PU-BP611/03	Adolescent	F	12	IDLI	BLACKGRAM DAL	Legumes,Nuts And Seeds
PU-BP611	PU-BP611/03	Adolescent	F	12	IDLI	IDLI RAWA	Cereals
PU-BP611	PU-BP611/03	Adolescent	F	12	GROUNDNUT CHUTNEY	GTOUNDNUT CHUTNEY	Legumes,Nuts And Seeds
PU-BP611	PU-BP611/03	Adolescent	F	12	GROUNDNUT CHUTNEY	GROUNDNUTS	Legumes,Nuts And Seeds
PU-BP611	PU-BP611/03	Adolescent	F	12	GROUNDNUT CHUTNEY	GREENCHILLIES	Other Vegetabels
PU-BP611	PU-BP611/03	Adolescent	F	12	GROUNDNUT CHUTNEY	TAMARIND	Spices,Condiments,Beverages
PU-BP611	PU-BP611/03	Adolescent	F	12	GROUNDNUT CHUTNEY	OIL	Oils And Fats
PU-BP611	PU-BP611/03	Adolescent	F	12	RICE	RICE	Cereals
PU-BP611	PU-BP611/03	Adolescent	F	12	TOMATO CURRY	TOMATO	Other Vegetabels
PU-BP611	PU-BP611/03	Adolescent	F	12	TOMATO CURRY	ONION	Other Vegetabels
PU-BP611	PU-BP611/03	Adolescent	F	12	TOMATO CURRY	OIL	Oils And Fats
PU-BP611	PU-BP611/03	Adolescent	F	12	TOMATO CURRY	GREENCHILLIES	Other Vegetabels
PU-BP611	PU-BP611/03	Adolescent	F	12	TOMATO CURRY	OIL	Oils And Fats
PU-BP611	PU-BP611/03	Adolescent	F	12	TOMATO CURRY	MINT	Dark Green Leafy Vegetables
PU-BP611	PU-BP611/03	Adolescent	F	12	MILK	MILK	Milk And Milk Products
PU-BP611	PU-BP611/03	Adolescent	F	12	MILK	SUGAR	Sweets
PU-BP611	PU-BP611/03	Adolescent	F	12	WHEAT ROTI	WHEATFLOUR	Cereals
PU-BP611	PU-BP611/03	Adolescent	F	12	WHEAT ROTI	OIL	Oils And Fats
PU-BP611	PU-BP611/03	Adolescent	F	12	CUSTARDAPPLE	CUSTARDAPPLE	Vitamin A Rich Fruits
PU-BP611	PU-BP611/03	Adolescent	F	12	LAYS CHIPS	LAYS CHIPS	White Roots And Tubers
PU-BP612	PU-BP612/01	Adult male	M	28	TEA	MILK	Milk And Milk Products
PU-BP612	PU-BP612/01	Adult male	M	28	TEA	SUGAR	Sweets
PU-BP612	PU-BP612/01	Adult male	M	28	UPMA	WHEATRAWA	Cereals
PU-BP612	PU-BP612/01	Adult male	M	28	UPMA	GROUNDNUTS	Legumes,Nuts And Seeds
PU-BP612	PU-BP612/01	Adult male	M	28	UPMA	OIL	Oils And Fats
PU-BP612	PU-BP612/01	Adult male	M	28	UPMA	ONION	Other Vegetabels
PU-BP612	PU-BP612/01	Adult male	M	28	UPMA	GREENCHILLIES	Other Vegetabels
PU-BP612	PU-BP612/01	Adult male	M	28	RICE	RICE	Cereals
PU-BP612	PU-BP612/01	Adult male	M	28	MILMAKER CURRY	MILMAKER	Legumes,Nuts And Seeds
PU-BP612	PU-BP612/01	Adult male	M	28	MILMAKER CURRY	ONION	Other Vegetabels
PU-BP612	PU-BP612/01	Adult male	M	28	MILMAKER CURRY	OIL	Oils And Fats
PU-BP612	PU-BP612/01	Adult male	M	28	MILMAKER CURRY	TOMATO	Other Vegetabels
PU-BP612	PU-BP612/01	Adult male	M	28	TEA	MILK	Milk And Milk Products
PU-BP612	PU-BP612/01	Adult male	M	28	TEA	SUGAR	Sweets
PU-BP612	PU-BP612/01	Adult male	M	28	RICE	RICE	Cereals
PU-BP612	PU-BP612/01	Adult male	M	28	EGG CURRY	EGGS	Eggs
PU-BP612	PU-BP612/01	Adult male	M	28	EGG CURRY	ONION	Other Vegetabels
PU-BP612	PU-BP612/01	Adult male	M	28	EGG CURRY	OIL	Oils And Fats
PU-BP612	PU-BP612/01	Adult male	M	28	EGG CURRY	TOMATO	Other Vegetabels
PU-BP612	PU-BP612/02	Adult female	F	23	TEA	MILK	Milk And Milk Products
PU-BP612	PU-BP612/02	Adult female	F	23	TEA	SUGAR	Sweets
PU-BP612	PU-BP612/02	Adult female	F	23	UPMA	WHEATRAWA	Cereals
PU-BP612	PU-BP612/02	Adult female	F	23	UPMA	GROUNDNUTS	Legumes,Nuts And Seeds
PU-BP612	PU-BP612/02	Adult female	F	23	UPMA	OIL	Oils And Fats
PU-BP612	PU-BP612/02	Adult female	F	23	UPMA	ONION	Other Vegetabels
PU-BP612	PU-BP612/02	Adult female	F	23	UPMA	GREENCHILLIES	Other Vegetabels
PU-BP612	PU-BP612/02	Adult female	F	23	RICE	RICE	Cereals
PU-BP612	PU-BP612/02	Adult female	F	23	MILMAKER CURRY	MILMAKER	Legumes,Nuts And Seeds
PU-BP612	PU-BP612/02	Adult female	F	23	MILMAKER CURRY	ONION	Other Vegetabels
PU-BP612	PU-BP612/02	Adult female	F	23	MILMAKER CURRY	OIL	Oils And Fats
PU-BP612	PU-BP612/02	Adult female	F	23	MILMAKER CURRY	TOMATO	Other Vegetabels
PU-BP612	PU-BP612/02	Adult female	F	23	TEA	MILK	Milk And Milk Products
PU-BP612	PU-BP612/02	Adult female	F	23	TEA	SUGAR	Sweets
PU-BP612	PU-BP612/02	Adult female	F	23	RICE	RICE	Cereals
PU-BP612	PU-BP612/02	Adult female	F	23	EGG CURRY	EGGS	Eggs
PU-BP612	PU-BP612/02	Adult female	F	23	EGG CURRY	ONION	Other Vegetabels
PU-BP612	PU-BP612/02	Adult female	F	23	EGG CURRY	OIL	Oils And Fats
PU-BP612	PU-BP612/02	Adult female	F	23	EGG CURRY	TOMATO	Other Vegetabels
PU-BP612	PU-BP612/03	Child	M	3	TEA	MILK	Milk And Milk Products
PU-BP612	PU-BP612/03	Child	M	3	TEA	SUGAR	Sweets
PU-BP612	PU-BP612/03	Child	M	3	BUN	BUN	Cereals
PU-BP612	PU-BP612/03	Child	M	3	UPMA	WHEATRAWA	Cereals
PU-BP612	PU-BP612/03	Child	M	3	UPMA	GROUNDNUTS	Legumes,Nuts And Seeds
PU-BP612	PU-BP612/03	Child	M	3	UPMA	OIL	Oils And Fats
PU-BP612	PU-BP612/03	Child	M	3	UPMA	ONION	Other Vegetabels
PU-BP612	PU-BP612/03	Child	M	3	UPMA	GREENCHILLIES	Other Vegetabels
PU-BP612	PU-BP612/03	Child	M	3	CHACOLATES	CHACOLATES	Sweets
PU-BP612	PU-BP612/03	Child	M	3	ANGANEADI FOOD	ANGANEADI FOOD	Cereals
PU-BP612	PU-BP612/03	Child	M	3	TEA	MILK	Milk And Milk Products
PU-BP612	PU-BP612/03	Child	M	3	TEA	SUGAR	Sweets
PU-BP612	PU-BP612/03	Child	M	3	BISCUITS	BISCUITS	Cereals
PU-BP612	PU-BP612/03	Child	M	3	RICE	RICE	Cereals
PU-BP612	PU-BP612/03	Child	M	3	EGG CURRY	EGGS	Eggs
PU-BP612	PU-BP612/03	Child	M	3	EGG CURRY	ONION	Other Vegetabels
PU-BP612	PU-BP612/03	Child	M	3	EGG CURRY	OIL	Oils And Fats
PU-BP612	PU-BP612/03	Child	M	3	EGG CURRY	TOMATO	Other Vegetabels
PU-BP613	PU-BP613/01	Adult male	M	46	TEA	MILK	Milk And Milk Products
PU-BP613	PU-BP613/01	Adult male	M	46	TEA	SUGAR	Sweets
PU-BP613	PU-BP613/01	Adult male	M	46	IDLI	BLACKGRAMDAL	Legumes,Nuts And Seeds
PU-BP613	PU-BP613/01	Adult male	M	46	IDLI	RICE	Cereals
PU-BP613	PU-BP613/01	Adult male	M	46	GROUNDNUT CHUTNEY	GROUNDNUTS	Legumes,Nuts And Seeds
PU-BP613	PU-BP613/01	Adult male	M	46	GROUNDNUT CHUTNEY	OIL	Oils And Fats
PU-BP613	PU-BP613/01	Adult male	M	46	GROUNDNUT CHUTNEY	GREENCHILLIES	Other Vegetabels
PU-BP613	PU-BP613/01	Adult male	M	46	GROUNDNUT CHUTNEY	TAMARIND	Spices,Condiments,Beverages
PU-BP613	PU-BP613/01	Adult male	M	46	GROUNDNUT CHUTNEY	OIL	Oils And Fats
PU-BP613	PU-BP613/01	Adult male	M	46	RICE	RICE	Cereals
PU-BP613	PU-BP613/01	Adult male	M	46	TOMATO DAL	PIGEONPEA	Legumes,Nuts And Seeds
PU-BP613	PU-BP613/01	Adult male	M	46	TOMATO DAL	TOMATO	Other Vegetabels
PU-BP613	PU-BP613/01	Adult male	M	46	TOMATO DAL	OIL	Oils And Fats
PU-BP613	PU-BP613/01	Adult male	M	46	TOMATO DAL	TAMARIND	Spices,Condiments,Beverages
PU-BP613	PU-BP613/01	Adult male	M	46	MANGO PICKLE	MANGO PICKLE	Other Vegetabels
PU-BP613	PU-BP613/01	Adult male	M	46	POMAGRANATE	POMAGRANATE	Other Fruits
PU-BP613	PU-BP613/01	Adult male	M	46	RICE	RICE	Cereals
PU-BP613	PU-BP613/01	Adult male	M	46	GOGU CURRY	GOGU	Dark Green Leafy Vegetables
PU-BP613	PU-BP613/01	Adult male	M	46	GOGU CURRY	GREENCHILLIES	Other Vegetabels
PU-BP613	PU-BP613/01	Adult male	M	46	GOGU CURRY	OIL	Oils And Fats
PU-BP613	PU-BP613/01	Adult male	M	46	CURD	MILK	Milk And Milk Products
PU-BP613	PU-BP613/02	Adult female	F	36	TEA	MILK	Milk And Milk Products
PU-BP613	PU-BP613/02	Adult female	F	36	TEA	SUGAR	Sweets
PU-BP613	PU-BP613/02	Adult female	F	36	IDLI	BLACKGRAMDAL	Legumes,Nuts And Seeds
PU-BP613	PU-BP613/02	Adult female	F	36	IDLI	RICE	Cereals
PU-BP613	PU-BP613/02	Adult female	F	36	GROUNDNUT CHUTNEY	GROUNDNUTS	Legumes,Nuts And Seeds
PU-BP613	PU-BP613/02	Adult female	F	36	GROUNDNUT CHUTNEY	OIL	Oils And Fats
PU-BP613	PU-BP613/02	Adult female	F	36	GROUNDNUT CHUTNEY	GREENCHILLIES	Other Vegetabels
PU-BP613	PU-BP613/02	Adult female	F	36	GROUNDNUT CHUTNEY	TAMARIND	Spices,Condiments,Beverages
PU-BP613	PU-BP613/02	Adult female	F	36	GROUNDNUT CHUTNEY	OIL	Oils And Fats
PU-BP613	PU-BP613/02	Adult female	F	36	RICE	RICE	Cereals
PU-BP613	PU-BP613/02	Adult female	F	36	TOMATO DAL	PIGEONPEA	Legumes,Nuts And Seeds
PU-BP613	PU-BP613/02	Adult female	F	36	TOMATO DAL	TOMATO	Other Vegetabels
PU-BP613	PU-BP613/02	Adult female	F	36	TOMATO DAL	OIL	Oils And Fats
PU-BP613	PU-BP613/02	Adult female	F	36	TOMATO DAL	TAMARIND	Spices,Condiments,Beverages
PU-BP613	PU-BP613/02	Adult female	F	36	POMAGRANATE	POMAGRANATE	Other Fruits
PU-BP613	PU-BP613/02	Adult female	F	36	RICE	RICE	Cereals
PU-BP613	PU-BP613/02	Adult female	F	36	GOGU CURRY	GOGU	Dark Green Leafy Vegetables
PU-BP613	PU-BP613/02	Adult female	F	36	GOGU CURRY	GREENCHILLIES	Other Vegetabels
PU-BP613	PU-BP613/02	Adult female	F	36	GOGU CURRY	OIL	Oils And Fats
PU-BP613	PU-BP613/02	Adult female	F	36	CURD	MILK	Milk And Milk Products
PU-BP613	PU-BP613/04	Adolescent	F	14	TEA	SUGAR	Sweets
PU-BP613	PU-BP613/04	Adolescent	F	14	IDLI	BLACKGRAMDAL	Legumes,Nuts And Seeds
PU-BP613	PU-BP613/04	Adolescent	F	14	IDLI	RICE	Cereals
PU-BP613	PU-BP613/04	Adolescent	F	14	GROUNDNUT CHUTNEY	GROUNDNUTS	Legumes,Nuts And Seeds
PU-BP613	PU-BP613/04	Adolescent	F	14	GROUNDNUT CHUTNEY	OIL	Oils And Fats
PU-BP613	PU-BP613/04	Adolescent	F	14	GROUNDNUT CHUTNEY	GREENCHILLIES	Other Vegetabels
PU-BP613	PU-BP613/04	Adolescent	F	14	GROUNDNUT CHUTNEY	TAMARIND	Spices,Condiments,Beverages
PU-BP613	PU-BP613/04	Adolescent	F	14	GROUNDNUT CHUTNEY	OIL	Oils And Fats
PU-BP613	PU-BP613/04	Adolescent	F	14	RICE	RICE	Cereals
PU-BP613	PU-BP613/04	Adolescent	F	14	TOMATO DAL	PIGEONPEA	Legumes,Nuts And Seeds
PU-BP613	PU-BP613/04	Adolescent	F	14	TOMATO DAL	TOMATO	Other Vegetabels
PU-BP613	PU-BP613/04	Adolescent	F	14	TOMATO DAL	OIL	Oils And Fats
PU-BP613	PU-BP613/04	Adolescent	F	14	TOMATO DAL	TAMARIND	Spices,Condiments,Beverages
PU-BP613	PU-BP613/04	Adolescent	F	14	MANGO PICKLE	MANGO PICKLE	Other Vegetabels
PU-BP613	PU-BP613/04	Adolescent	F	14	APPLE	APPLE	Other Fruits
PU-BP613	PU-BP613/04	Adolescent	F	14	POMAGRANATE	POMAGRANATE	Other Fruits
PU-BP613	PU-BP613/04	Adolescent	F	14	RICE	RICE	Cereals
PU-BP613	PU-BP613/04	Adolescent	F	14	GOGU CURRY	GOGU	Dark Green Leafy Vegetables
PU-BP613	PU-BP613/04	Adolescent	F	14	GOGU CURRY	GREENCHILLIES	Other Vegetabels
PU-BP613	PU-BP613/04	Adolescent	F	14	GOGU CURRY	OIL	Oils And Fats
PU-BP613	PU-BP613/04	Adolescent	F	14	CURD	MILK	Milk And Milk Products
PU-BP614	PU-BP614/01	Adult male	M	34	TEA	MILK	Milk And Milk Products
PU-BP614	PU-BP614/01	Adult male	M	34	TEA	SUGAR	Sweets
PU-BP614	PU-BP614/01	Adult male	M	34	RICE	RICE	Cereals
PU-BP614	PU-BP614/01	Adult male	M	34	LADIESFINGER CURRY	LADIESFINGER	Other Vegetabels
PU-BP614	PU-BP614/01	Adult male	M	34	LADIESFINGER CURRY	OIL	Oils And Fats
PU-BP614	PU-BP614/01	Adult male	M	34	LADIESFINGER CURRY	ONION	Other Vegetabels
PU-BP614	PU-BP614/01	Adult male	M	34	LADIESFINGER CURRY	GREEN CHILLIES	Other Vegetabels
PU-BP614	PU-BP614/01	Adult male	M	34	MANGO PICKLE	MANGO PICKLE	Other Vegetabels
PU-BP614	PU-BP614/01	Adult male	M	34	TEA	TEA	Milk And Milk Products
PU-BP614	PU-BP614/01	Adult male	M	34	RICE	RICE	Cereals
PU-BP614	PU-BP614/01	Adult male	M	34	EGG CURRY	EGGS	Eggs
PU-BP614	PU-BP614/01	Adult male	M	34	EGG CURRY	OIL	Oils And Fats
PU-BP614	PU-BP614/01	Adult male	M	34	EGG CURRY	ONION	Other Vegetabels
PU-BP614	PU-BP614/01	Adult male	M	34	EGG CURRY	TOMATO	Other Vegetabels
PU-BP614	PU-BP614/01	Adult male	M	34	ALCOHOL	ALCOHOL	Spices,Condiments,Beverages
PU-BP614	PU-BP614/01	Adult male	M	34	POTATO CHIPS	POTATO CHIPS	White Roots And Tubers
PU-BP614	PU-BP614/02	Adult female	F	31	TEA	MILK	Milk And Milk Products
PU-BP614	PU-BP614/02	Adult female	F	31	TEA	SUGAR	Sweets
PU-BP614	PU-BP614/02	Adult female	F	31	RICE	RICE	Cereals
PU-BP614	PU-BP614/02	Adult female	F	31	LADIESFINGER CURRY	LADIESFINGER	Other Vegetabels
PU-BP614	PU-BP614/02	Adult female	F	31	LADIESFINGER CURRY	OIL	Oils And Fats
PU-BP614	PU-BP614/02	Adult female	F	31	LADIESFINGER CURRY	ONION	Other Vegetabels
PU-BP614	PU-BP614/02	Adult female	F	31	LADIESFINGER CURRY	GREEN CHILLIES	Other Vegetabels
PU-BP614	PU-BP614/02	Adult female	F	31	MANGO PICKLE	MANGO PICKLE	Other Vegetabels
PU-BP614	PU-BP614/02	Adult female	F	31	MURUKULU	MURUKULU	Cereals
PU-BP614	PU-BP614/02	Adult female	F	31	RICE	RICE	Cereals
PU-BP614	PU-BP614/02	Adult female	F	31	EGG CURRY	EGGS	Eggs
PU-BP614	PU-BP614/02	Adult female	F	31	EGG CURRY	OIL	Oils And Fats
PU-BP614	PU-BP614/02	Adult female	F	31	EGG CURRY	ONION	Other Vegetabels
PU-BP614	PU-BP614/02	Adult female	F	31	EGG CURRY	TOMATO	Other Vegetabels
PU-BP614	PU-BP614/03	Adolescent	F	13	TEA	MILK	Milk And Milk Products
PU-BP614	PU-BP614/03	Adolescent	F	13	TEA	SUGAR	Sweets
PU-BP614	PU-BP614/03	Adolescent	F	13	BUN	BUN	Cereals
PU-BP614	PU-BP614/03	Adolescent	F	13	RICE	RICE	Cereals
PU-BP614	PU-BP614/03	Adolescent	F	13	LADIESFINGER CURRY	LADIESFINGER	Other Vegetabels
PU-BP614	PU-BP614/03	Adolescent	F	13	LADIESFINGER CURRY	OIL	Oils And Fats
PU-BP614	PU-BP614/03	Adolescent	F	13	LADIESFINGER CURRY	ONION	Other Vegetabels
PU-BP614	PU-BP614/03	Adolescent	F	13	LADIESFINGER CURRY	GREEN CHILLIES	Other Vegetabels
PU-BP614	PU-BP614/03	Adolescent	F	13	MANGO PICKLE	MANGO PICKLE	Other Vegetabels
PU-BP614	PU-BP614/03	Adolescent	F	13	MIDDAY MEAL	MIDDAY MEAL	Cereals
PU-BP614	PU-BP614/03	Adolescent	F	13	CHIPS PACKET	CHIPS PACKET	White Roots And Tubers
PU-BP614	PU-BP614/03	Adolescent	F	13	MURUKULU	MURUKULU	Cereals
PU-BP614	PU-BP614/03	Adolescent	F	13	BIRYANI RICE	BIRYANI RICE	Cereals
PU-BP614	PU-BP614/03	Adolescent	F	13	CHICKEN	CHICKEN	Flesh Meats
PU-BP614	PU-BP614/03	Adolescent	F	13	SWEET HALWA	SWEET HALWA	Sweets
PU-BP614	PU-BP614/03	Adolescent	F	13	CURD	CURD	Milk And Milk Products
PU-BP615	PU-BP615/01	Adult male	M	38	TEA	MLK	Milk And Milk Products
PU-BP615	PU-BP615/01	Adult male	M	38	TEA	SUGAR	Sweets
PU-BP615	PU-BP615/01	Adult male	M	38	UPMA	WHEAT RAWA	Cereals
PU-BP615	PU-BP615/01	Adult male	M	38	UPMA	OIL	Oils And Fats
PU-BP615	PU-BP615/01	Adult male	M	38	UPMA	GROUNDNUTS	Legumes,Nuts And Seeds
PU-BP615	PU-BP615/01	Adult male	M	38	UPMA	GREENCHILLIES	Other Vegetabels
PU-BP615	PU-BP615/01	Adult male	M	38	RICE	RICE	Cereals
PU-BP615	PU-BP615/01	Adult male	M	38	GOGU DAL	GOGU	Dark Green Leafy Vegetables
PU-BP615	PU-BP615/01	Adult male	M	38	GOGU DAL	PIGEONPEA DAL	Legumes,Nuts And Seeds
PU-BP615	PU-BP615/01	Adult male	M	38	GOGU DAL	OIL	Oils And Fats
PU-BP615	PU-BP615/01	Adult male	M	38	GOGU DAL	GREENCHILLIES	Other Vegetabels
PU-BP615	PU-BP615/01	Adult male	M	38	SEMIYA	SEMIYA	Cereals
PU-BP615	PU-BP615/01	Adult male	M	38	SEMIYA	MILK	Milk And Milk Products
PU-BP615	PU-BP615/01	Adult male	M	38	SEMIYA	CASHEWNUTS	Legumes,Nuts And Seeds
PU-BP615	PU-BP615/01	Adult male	M	38	SEMIYA	SUGAR	Sweets
PU-BP615	PU-BP615/01	Adult male	M	38	RICE	RICE	Cereals
PU-BP615	PU-BP615/01	Adult male	M	38	RASAM	TAMARIND	Spices,Condiments,Beverages
PU-BP615	PU-BP615/01	Adult male	M	38	RASAM	ONION	Other Vegetabels
PU-BP615	PU-BP615/01	Adult male	M	38	RASAM	OIL	Oils And Fats
PU-BP615	PU-BP615/02	Adult female	F	33	TEA	MLK	Milk And Milk Products
PU-BP615	PU-BP615/02	Adult female	F	33	TEA	SUGAR	Sweets
PU-BP615	PU-BP615/02	Adult female	F	33	UPMA	WHEAT RAWA	Cereals
PU-BP615	PU-BP615/02	Adult female	F	33	UPMA	OIL	Oils And Fats
PU-BP615	PU-BP615/02	Adult female	F	33	UPMA	GROUNDNUTS	Legumes,Nuts And Seeds
PU-BP615	PU-BP615/02	Adult female	F	33	UPMA	GREENCHILLIES	Other Vegetabels
PU-BP615	PU-BP615/02	Adult female	F	33	RICE	RICE	Cereals
PU-BP615	PU-BP615/02	Adult female	F	33	GOGU DAL	GOGU	Dark Green Leafy Vegetables
PU-BP615	PU-BP615/02	Adult female	F	33	GOGU DAL	PIGEONPEA DAL	Legumes,Nuts And Seeds
PU-BP615	PU-BP615/02	Adult female	F	33	GOGU DAL	OIL	Oils And Fats
PU-BP615	PU-BP615/02	Adult female	F	33	GOGU DAL	GREENCHILLIES	Other Vegetabels
PU-BP615	PU-BP615/02	Adult female	F	33	SEMIYA	SEMIYA	Cereals
PU-BP615	PU-BP615/02	Adult female	F	33	SEMIYA	MILK	Milk And Milk Products
PU-BP615	PU-BP615/02	Adult female	F	33	SEMIYA	CASHEWNUTS	Legumes,Nuts And Seeds
PU-BP615	PU-BP615/02	Adult female	F	33	SEMIYA	SUGAR	Sweets
PU-BP615	PU-BP615/02	Adult female	F	33	RICE	RICE	Cereals
PU-BP615	PU-BP615/02	Adult female	F	33	RASAM	TAMARIND	Spices,Condiments,Beverages
PU-BP615	PU-BP615/02	Adult female	F	33	RASAM	ONION	Other Vegetabels
PU-BP615	PU-BP615/02	Adult female	F	33	RASAM	OIL	Oils And Fats
PU-BP615	PU-BP615/05	Adolescent	F	13	TEA	MLK	Milk And Milk Products
PU-BP615	PU-BP615/05	Adolescent	F	13	TEA	SUGAR	Sweets
PU-BP615	PU-BP615/05	Adolescent	F	13	UPMA	WHEAT RAWA	Cereals
PU-BP615	PU-BP615/05	Adolescent	F	13	UPMA	OIL	Oils And Fats
PU-BP615	PU-BP615/05	Adolescent	F	13	UPMA	GROUNDNUTS	Legumes,Nuts And Seeds
PU-BP615	PU-BP615/05	Adolescent	F	13	UPMA	GREENCHILLIES	Other Vegetabels
PU-BP615	PU-BP615/05	Adolescent	F	13	RICE	RICE	Cereals
PU-BP615	PU-BP615/05	Adolescent	F	13	GOGU DAL	GOGU	Dark Green Leafy Vegetables
PU-BP615	PU-BP615/05	Adolescent	F	13	GOGU DAL	PIGEONPEA DAL	Legumes,Nuts And Seeds
PU-BP615	PU-BP615/05	Adolescent	F	13	GOGU DAL	OIL	Oils And Fats
PU-BP615	PU-BP615/05	Adolescent	F	13	GOGU DAL	GREENCHILLIES	Other Vegetabels
PU-BP615	PU-BP615/05	Adolescent	F	13	SEMIYA	SEMIYA	Cereals
PU-BP615	PU-BP615/05	Adolescent	F	13	SEMIYA	MILK	Milk And Milk Products
PU-BP615	PU-BP615/05	Adolescent	F	13	SEMIYA	CASHEWNUTS	Legumes,Nuts And Seeds
PU-BP615	PU-BP615/05	Adolescent	F	13	SEMIYA	SUGAR	Sweets
PU-BP615	PU-BP615/05	Adolescent	F	13	RICE	RICE	Cereals
PU-BP615	PU-BP615/05	Adolescent	F	13	RASAM	TAMARIND	Spices,Condiments,Beverages
PU-BP615	PU-BP615/05	Adolescent	F	13	RASAM	ONION	Other Vegetabels
PU-BP615	PU-BP615/05	Adolescent	F	13	RASAM	OIL	Oils And Fats
PU-BP615	PU-BP615/05	Adolescent	F	13	BISCUITS	BISCUITS	Cereals
PU-BP615	PU-BP615/05	Adolescent	F	13	CHACOLATES	CHACOLATES	Sweets
PU-BP615	PU-BP615/05	Adolescent	F	13	CAKE	CAKE	Cereals
PU-BP616	PU-BP616/01	Adult male	M	36	TEA	MILK	Milk And Milk Products
PU-BP616	PU-BP616/01	Adult male	M	36	TEA	SUGAR	Sweets
PU-BP616	PU-BP616/01	Adult male	M	36	RICE	RICE	Cereals
PU-BP616	PU-BP616/01	Adult male	M	36	EGG CURRY	EGGS	Eggs
PU-BP616	PU-BP616/01	Adult male	M	36	EGG CURRY	OIL	Oils And Fats
PU-BP616	PU-BP616/01	Adult male	M	36	EGG CURRY	ONION	Other Vegetabels
PU-BP616	PU-BP616/01	Adult male	M	36	EGG CURRY	TOMATO	Other Vegetabels
PU-BP616	PU-BP616/01	Adult male	M	36	EGG CURRY	GREENCHILLIES	Other Vegetabels
PU-BP616	PU-BP616/01	Adult male	M	36	RICE	RICE	Cereals
PU-BP616	PU-BP616/01	Adult male	M	36	TOMATO DAL	TOMATO DAL	Other Vegetabels
PU-BP616	PU-BP616/01	Adult male	M	36	CURD	CURD	Milk And Milk Products
PU-BP616	PU-BP616/01	Adult male	M	36	TOMATO CHUTNEY	TOMATO CHUTNEY	Other Vegetabels
PU-BP616	PU-BP616/01	Adult male	M	36	TEA	TEA	Milk And Milk Products
PU-BP616	PU-BP616/01	Adult male	M	36	RICE	RICE	Cereals
PU-BP616	PU-BP616/01	Adult male	M	36	FISH CURRY	FISH	Fish And Seafood
PU-BP616	PU-BP616/01	Adult male	M	36	FISH CURRY	OIL	Oils And Fats
PU-BP616	PU-BP616/01	Adult male	M	36	FISH CURRY	ONION	Other Vegetabels
PU-BP616	PU-BP616/01	Adult male	M	36	FISH CURRY	TAMARIND	Spices,Condiments,Beverages
PU-BP616	PU-BP616/01	Adult male	M	36	FISH CURRY	CORIANDER LEAVES	Dark Green Leafy Vegetables
PU-BP616	PU-BP616/02	Adult female	F	34	TEA	MILK	Milk And Milk Products
PU-BP616	PU-BP616/02	Adult female	F	34	TEA	SUGAR	Sweets
PU-BP616	PU-BP616/02	Adult female	F	34	RICE	RICE	Cereals
PU-BP616	PU-BP616/02	Adult female	F	34	EGG CURRY	EGGS	Eggs
PU-BP616	PU-BP616/02	Adult female	F	34	EGG CURRY	OIL	Oils And Fats
PU-BP616	PU-BP616/02	Adult female	F	34	EGG CURRY	ONION	Other Vegetabels
PU-BP616	PU-BP616/02	Adult female	F	34	EGG CURRY	TOMATO	Other Vegetabels
PU-BP616	PU-BP616/02	Adult female	F	34	EGG CURRY	GREENCHILLIES	Other Vegetabels
PU-BP616	PU-BP616/02	Adult female	F	34	RICE	RICE	Cereals
PU-BP616	PU-BP616/02	Adult female	F	34	FISH CURRY	FISH	Fish And Seafood
PU-BP616	PU-BP616/02	Adult female	F	34	FISH CURRY	OIL	Oils And Fats
PU-BP616	PU-BP616/02	Adult female	F	34	FISH CURRY	ONION	Other Vegetabels
PU-BP616	PU-BP616/02	Adult female	F	34	FISH CURRY	TAMARIND	Spices,Condiments,Beverages
PU-BP616	PU-BP616/02	Adult female	F	34	FISH CURRY	CORIANDER LEAVES	Dark Green Leafy Vegetables
PU-BP616	PU-BP616/03	Adolescent	F	14	TEA	MILK	Milk And Milk Products
PU-BP616	PU-BP616/03	Adolescent	F	14	TEA	SUGAR	Sweets
PU-BP616	PU-BP616/03	Adolescent	F	14	BUN	BUN	Cereals
PU-BP616	PU-BP616/03	Adolescent	F	14	RICE	RICE	Cereals
PU-BP616	PU-BP616/03	Adolescent	F	14	EGG CURRY	EGGS	Eggs
PU-BP616	PU-BP616/03	Adolescent	F	14	EGG CURRY	OIL	Oils And Fats
PU-BP616	PU-BP616/03	Adolescent	F	14	EGG CURRY	ONION	Other Vegetabels
PU-BP616	PU-BP616/03	Adolescent	F	14	EGG CURRY	TOMATO	Other Vegetabels
PU-BP616	PU-BP616/03	Adolescent	F	14	EGG CURRY	GREENCHILLIES	Other Vegetabels
PU-BP616	PU-BP616/03	Adolescent	F	14	CHIPS	CHIPS	White Roots And Tubers
PU-BP616	PU-BP616/03	Adolescent	F	14	RICE	RICE	Cereals
PU-BP616	PU-BP616/03	Adolescent	F	14	FISH CURRY	FISH	Fish And Seafood
PU-BP616	PU-BP616/03	Adolescent	F	14	FISH CURRY	OIL	Oils And Fats
PU-BP616	PU-BP616/03	Adolescent	F	14	FISH CURRY	ONION	Other Vegetabels
PU-BP616	PU-BP616/03	Adolescent	F	14	FISH CURRY	TAMARIND	Spices,Condiments,Beverages
PU-BP616	PU-BP616/03	Adolescent	F	14	FISH CURRY	CORIANDER LEAVES	Dark Green Leafy Vegetables
PU-BP617	PU-BP617/01	Adult male	M	29	TEA	MILK	Milk And Milk Products
PU-BP617	PU-BP617/01	Adult male	M	29	TEA	SUGAR	Sweets
PU-BP617	PU-BP617/01	Adult male	M	29	IDLI	IDLI RAWA	Cereals
PU-BP617	PU-BP617/01	Adult male	M	29	IDLI	BLACKGRAMDAL	Legumes,Nuts And Seeds
PU-BP617	PU-BP617/01	Adult male	M	29	GROUNDUT CHUTNEY	GROUNDNUTS	Legumes,Nuts And Seeds
PU-BP617	PU-BP617/01	Adult male	M	29	GROUNDUT CHUTNEY	OIL	Oils And Fats
PU-BP617	PU-BP617/01	Adult male	M	29	GROUNDUT CHUTNEY	GREENCHILLIES	Other Vegetabels
PU-BP617	PU-BP617/01	Adult male	M	29	LADIESFINGER CURRY	LADIESFINGER	Other Vegetabels
PU-BP617	PU-BP617/01	Adult male	M	29	LADIESFINGER CURRY	OIL	Oils And Fats
PU-BP617	PU-BP617/01	Adult male	M	29	LADIESFINGER CURRY	ONION	Other Vegetabels
PU-BP617	PU-BP617/01	Adult male	M	29	LADIESFINGER CURRY	GREENCHILLIES	Other Vegetabels
PU-BP617	PU-BP617/01	Adult male	M	29	CURD	CURD	Milk And Milk Products
PU-BP617	PU-BP617/01	Adult male	M	29	RICE	RICE	Cereals
PU-BP617	PU-BP617/01	Adult male	M	29	TOMATO DAL	PIGEONPEA DAL	Legumes,Nuts And Seeds
PU-BP617	PU-BP617/01	Adult male	M	29	TOMATO DAL	OIL	Oils And Fats
PU-BP617	PU-BP617/01	Adult male	M	29	TOMATO DAL	TOMATO	Other Vegetabels
PU-BP617	PU-BP617/01	Adult male	M	29	TOMATO DAL	TAMARIND	Spices,Condiments,Beverages
PU-BP617	PU-BP617/01	Adult male	M	29	SEMIYA	SEMIYA	Cereals
PU-BP617	PU-BP617/01	Adult male	M	29	SEMIYA	MILK	Milk And Milk Products
PU-BP617	PU-BP617/01	Adult male	M	29	SEMIYA	SUGAR	Sweets
PU-BP617	PU-BP617/01	Adult male	M	29	TEA	TEA	Milk And Milk Products
PU-BP617	PU-BP617/01	Adult male	M	29	SAMOSA	SAMOSA	Cereals
PU-BP617	PU-BP617/02	Adult female	F	23	TEA	MILK	Milk And Milk Products
PU-BP617	PU-BP617/02	Adult female	F	23	TEA	SUGAR	Sweets
PU-BP617	PU-BP617/02	Adult female	F	23	IDLI	IDLI RAWA	Cereals
PU-BP617	PU-BP617/02	Adult female	F	23	IDLI	BLACKGRAMDAL	Legumes,Nuts And Seeds
PU-BP617	PU-BP617/02	Adult female	F	23	GROUNDUT CHUTNEY	GROUNDNUTS	Legumes,Nuts And Seeds
PU-BP617	PU-BP617/02	Adult female	F	23	GROUNDUT CHUTNEY	OIL	Oils And Fats
PU-BP617	PU-BP617/02	Adult female	F	23	GROUNDUT CHUTNEY	GREENCHILLIES	Other Vegetabels
PU-BP617	PU-BP617/02	Adult female	F	23	LADIESFINGER CURRY	LADIESFINGER	Other Vegetabels
PU-BP617	PU-BP617/02	Adult female	F	23	LADIESFINGER CURRY	OIL	Oils And Fats
PU-BP617	PU-BP617/02	Adult female	F	23	LADIESFINGER CURRY	ONION	Other Vegetabels
PU-BP617	PU-BP617/02	Adult female	F	23	LADIESFINGER CURRY	GREENCHILLIES	Other Vegetabels
PU-BP617	PU-BP617/02	Adult female	F	23	CURD	CURD	Milk And Milk Products
PU-BP617	PU-BP617/02	Adult female	F	23	RICE	RICE	Cereals
PU-BP617	PU-BP617/02	Adult female	F	23	TOMATO DAL	PIGEONPEA DAL	Legumes,Nuts And Seeds
PU-BP617	PU-BP617/02	Adult female	F	23	TOMATO DAL	OIL	Oils And Fats
PU-BP617	PU-BP617/02	Adult female	F	23	TOMATO DAL	TOMATO	Other Vegetabels
PU-BP617	PU-BP617/02	Adult female	F	23	TOMATO DAL	TAMARIND	Spices,Condiments,Beverages
PU-BP617	PU-BP617/02	Adult female	F	23	SEMIYA	SEMIYA	Cereals
PU-BP617	PU-BP617/02	Adult female	F	23	SEMIYA	MILK	Milk And Milk Products
PU-BP617	PU-BP617/02	Adult female	F	23	SEMIYA	SUGAR	Sweets
PU-BP617	PU-BP617/03	Child	M	3.5	MILK	MILK	Milk And Milk Products
PU-BP617	PU-BP617/03	Child	M	3.5	SUGAR	SUGAR	Sweets
PU-BP617	PU-BP617/03	Child	M	3.5	BREAD	BREAD	Cereals
PU-BP617	PU-BP617/03	Child	M	3.5	IDLI	IDLI RAWA	Cereals
PU-BP617	PU-BP617/03	Child	M	3.5	IDLI	BLACKGRAMDAL	Legumes,Nuts And Seeds
PU-BP617	PU-BP617/03	Child	M	3.5	GROUNDUT CHUTNEY	GROUNDNUTS	Legumes,Nuts And Seeds
PU-BP617	PU-BP617/03	Child	M	3.5	GROUNDUT CHUTNEY	OIL	Oils And Fats
PU-BP617	PU-BP617/03	Child	M	3.5	GROUNDUT CHUTNEY	GREENCHILLIES	Other Vegetabels
PU-BP617	PU-BP617/03	Child	M	3.5	LADIESFINGER CURRY	LADIESFINGER	Other Vegetabels
PU-BP617	PU-BP617/03	Child	M	3.5	LADIESFINGER CURRY	OIL	Oils And Fats
PU-BP617	PU-BP617/03	Child	M	3.5	LADIESFINGER CURRY	ONION	Other Vegetabels
PU-BP617	PU-BP617/03	Child	M	3.5	LADIESFINGER CURRY	GREENCHILLIES	Other Vegetabels
PU-BP617	PU-BP617/03	Child	M	3.5	CURD	CURD	Milk And Milk Products
PU-BP617	PU-BP617/03	Child	M	3.5	BISCUITS	BISCUITS	Cereals
PU-BP617	PU-BP617/03	Child	M	3.5	RICE	RICE	Cereals
PU-BP617	PU-BP617/03	Child	M	3.5	TOMATO DAL	PIGEONPEA DAL	Legumes,Nuts And Seeds
PU-BP617	PU-BP617/03	Child	M	3.5	TOMATO DAL	OIL	Oils And Fats
PU-BP617	PU-BP617/03	Child	M	3.5	TOMATO DAL	TOMATO	Other Vegetabels
PU-BP617	PU-BP617/03	Child	M	3.5	TOMATO DAL	TAMARIND	Spices,Condiments,Beverages
PU-BP617	PU-BP617/03	Child	M	3.5	SEMIYA	SEMIYA	Cereals
PU-BP617	PU-BP617/03	Child	M	3.5	SEMIYA	MILK	Milk And Milk Products
PU-BP617	PU-BP617/03	Child	M	3.5	SEMIYA	SUGAR	Sweets
PU-BP617	PU-BP617/03	Child	M	3.5	ORANGE	ORANGE	Other Fruits
PU-BP617	PU-BP617/03	Child	M	3.5	BISCUITS	BISCUITS	Cereals
PU-BP618	PU-BP618/01	Adult male	M	26	TEA	MILK	Milk And Milk Products
PU-BP618	PU-BP618/01	Adult male	M	26	TEA	SUGAR	Sweets
PU-BP618	PU-BP618/01	Adult male	M	26	RICE	RICE	Cereals
PU-BP618	PU-BP618/01	Adult male	M	26	RIDGEGOURD DAL	RIDGEGOURD	Other Vegetabels
PU-BP618	PU-BP618/01	Adult male	M	26	RIDGEGOURD DAL	PIGEONPEA DAL	Legumes,Nuts And Seeds
PU-BP618	PU-BP618/01	Adult male	M	26	RIDGEGOURD DAL	OIL	Oils And Fats
PU-BP618	PU-BP618/01	Adult male	M	26	RIDGEGOURD DAL	GREENCHILLIES	Other Vegetabels
PU-BP618	PU-BP618/01	Adult male	M	26	MIRCHI BAJJI	MIRCHI BAJJI	Other Vegetabels
PU-BP618	PU-BP618/01	Adult male	M	26	CHICKEN CURRY	CHICKEN	Flesh Meats
PU-BP618	PU-BP618/01	Adult male	M	26	CHICKEN CURRY	OIL	Oils And Fats
PU-BP618	PU-BP618/01	Adult male	M	26	CHICKEN CURRY	ONION	Other Vegetabels
PU-BP618	PU-BP618/01	Adult male	M	26	CHICKEN CURRY	TOMATO	Other Vegetabels
PU-BP618	PU-BP618/01	Adult male	M	26	CURD	CURD	Milk And Milk Products
PU-BP618	PU-BP618/01	Adult male	M	26	WHEAT ROTI	WHEATFLOUR	Cereals
PU-BP618	PU-BP618/01	Adult male	M	26	WHEAT ROTI	OIL	Oils And Fats
PU-BP618	PU-BP618/02	Adult female	F	23	TEA	MILK	Milk And Milk Products
PU-BP618	PU-BP618/02	Adult female	F	23	TEA	SUGAR	Sweets
PU-BP618	PU-BP618/02	Adult female	F	23	RICE	RICE	Cereals
PU-BP618	PU-BP618/02	Adult female	F	23	RIDGEGOURD DAL	RIDGEGOURD	Other Vegetabels
PU-BP618	PU-BP618/02	Adult female	F	23	RIDGEGOURD DAL	PIGEONPEA DAL	Legumes,Nuts And Seeds
PU-BP618	PU-BP618/02	Adult female	F	23	RIDGEGOURD DAL	OIL	Oils And Fats
PU-BP618	PU-BP618/02	Adult female	F	23	RIDGEGOURD DAL	GREENCHILLIES	Other Vegetabels
PU-BP618	PU-BP618/02	Adult female	F	23	MIRCHI BAJJI	MIRCHI BAJJI	Other Vegetabels
PU-BP618	PU-BP618/02	Adult female	F	23	CHICKEN CURRY	CHICKEN	Flesh Meats
PU-BP618	PU-BP618/02	Adult female	F	23	CHICKEN CURRY	OIL	Oils And Fats
PU-BP618	PU-BP618/02	Adult female	F	23	CHICKEN CURRY	ONION	Other Vegetabels
PU-BP618	PU-BP618/02	Adult female	F	23	CHICKEN CURRY	TOMATO	Other Vegetabels
PU-BP618	PU-BP618/02	Adult female	F	23	CURD	CURD	Milk And Milk Products
PU-BP618	PU-BP618/02	Adult female	F	23	WHEAT ROTI	WHEATFLOUR	Cereals
PU-BP618	PU-BP618/02	Adult female	F	23	WHEAT ROTI	OIL	Oils And Fats
PU-BP618	PU-BP618/04	Child	M	3.2	TEA	MILK	Milk And Milk Products
PU-BP618	PU-BP618/04	Child	M	3.2	TEA	SUGAR	Sweets
[truncated: 26,320 more rows]

## Sheet: Household Member Information
URSP_ID	MEM_ID	MEM_NAME	GENDER	MARI_STAT	AGE_MARRIAGE	REL	REL_OT	AGE	CAN_READ_WRITE	IS_CUR_ATTE_SCHOOL	EVER_ATTE_SCHOOL	HI_GR_EDU	HI_GR_EDU_OT	MEM_OF_ANY_ORG	NAME_OF_THE_ORG	NAME_OF_THE_ORG_OT
PU-BP111	PU-BP111/01	B.SRINU	M	1	20	1		32	4	N		3		N
PU-BP111	PU-BP111/02	B.RAMYA	F	1	14	2		26	4	N	Y	5		N
PU-BP111	PU-BP111/03	B.VIJAY	M	2		3		6	4	Y		2
PU-BP111	PU-BP111/04	B.AKSHARA	F	2		3		3	4	N	N
PU-BP112	PU-BP112/01	B.SAMBAMURTY	M	1	22	1		37	4	N	Y	2		N
PU-BP112	PU-BP112/02	B.RADHIKA	F	1	17	2		32	4	N	Y	3		Y	1
PU-BP112	PU-BP112/03	B.AKHILESH	M	2		3		14	4	Y		3		N
PU-BP112	PU-BP112/04	B.LOHITH KUMAR	M	2		3		9	4	Y		2
PU-BP112	PU-BP112/05	B.ARADYA	F	2		3		6	4	Y		2
PU-BP113	PU-BP113/01	A.UMAMAHESWAR REDDY	M	1	26	1		45	4	N	Y	3		N
PU-BP113	PU-BP113/02	A.MANGA	F	1	16	2		35	2	N	Y	1		Y	1
PU-BP113	PU-BP113/03	A.JAYASHIMHA REDDY	M	2		3		14	4	Y		3		N
PU-BP113	PU-BP113/04	A.MANJUNATH REDDY	M	2		3		8	4	Y		2
PU-BP113	PU-BP113/05	A.MAHENDHAR REDDY	M	2		3		5	1	Y		10	UKG
PU-BP114	PU-BP114/01	C.NARSING	M	1	20	1		40	4	N	Y	3		N
PU-BP114	PU-BP114/02	C.SHOBA	F	1	15	2		35	2	N	N			Y	1
PU-BP114	PU-BP114/03	C.DHURGAPRASAD	M	2		3		17	4	Y		5		N
PU-BP114	PU-BP114/04	C.YASWANTH	M	2		3		14	4	Y	Y	3		N
PU-BP115	PU-BP115/01	SIDDIRAMULU	M	1	22	1		38	4	N	Y	3		N
PU-BP115	PU-BP115/02	P.NEERAJA	F	1	14	2		30	2	N	Y	2		Y	1
PU-BP115	PU-BP115/03	P.NANDHINI	F	2		3		11	4	Y		3
PU-BP115	PU-BP115/04	P.SRILEKA	F	2		3		10	4	Y		2
PU-BP115	PU-BP115/05	P.STIKANYA	F	2		3		10	4	Y		2
PU-BP116	PU-BP116/01	K.DHURGAPRASAD	M	1	21	1		29	2	N	N			N
PU-BP116	PU-BP116/02	K.SWAPNA	F	1	16	2		24	4	N	Y	3		N
PU-BP116	PU-BP116/03	K.YASWANTH	M	2		3		3	1	N	N
PU-BP117	PU-BP117/01	N.SRINU	M	1	20	1		29	2	N	N			N
PU-BP117	PU-BP117/02	N.SAVITRI	F	1	16	2		25	2	N	N			Y	1
PU-BP117	PU-BP117/03	N.REVANTH	M	2		3		3	1	N	N
PU-BP118	PU-BP118/01	K.LATHA	F	5	18	1		38	2	N	N			Y	1
PU-BP118	PU-BP118/02	K.LAVANYA	F	2		3		15	4	Y		3		N
PU-BP118	PU-BP118/03	K.SRAVANI	F	2		3		13	4	Y		3		N
PU-BP212	PU-BP212/01	RAMESH	M	1	23	1		38	2	N	N			N
PU-BP212	PU-BP212/02	VIJAYA	F	1	19	2		34	3	N	Y	3		Y	1
PU-BP212	PU-BP212/03	SAI RENUKA	F	2		3		13	4	Y		3		N
PU-BP212	PU-BP212/04	SAI LOKESH	M	2		3		9	4	Y		2
PU-BP213	PU-BP213/01	VENKATESH	M	1	22	1		30	4	N	Y	2		N
PU-BP213	PU-BP213/02	MALLISHWARI	F	1	17	2		25	4	N	Y	3		N
PU-BP213	PU-BP213/03	RUTHIK	M	2		3		3	1	N	N
PU-BP213	PU-BP213/04	SHIVA NAGA AKHIL	M	2		3		7	4	Y		2
PU-BP214	PU-BP214/01	SANGAMESHWAR	M	1	25	1		36	4	N	Y	3		N
PU-BP214	PU-BP214/02	MAMATHA	F	1	17	2		28	2	N	N			Y	1
PU-BP214	PU-BP214/03	MANIKANTH	M	2		3		11	4	Y		2
PU-BP214	PU-BP214/04	NAGA SRUJANA	F	2		3		6	1	Y		10	LKG
PU-BP215	PU-BP215/01	SURESH	M	1	22	1		26	2	N	N			N
PU-BP215	PU-BP215/02	PRIYANKA	F	1	20	2		24	4	N	Y	3		N
PU-BP215	PU-BP215/03	SRI LEKHA	F	2		3		3	1	N	N
PU-BP215	PU-BP215/04	SAI TEJA	M	2		3		1
PU-BP215	PU-BP215/05	BASAPPA RAO	M	1	18	6		60	1	N	N			N
PU-BP215	PU-BP215/06	SHOBHA	F	1	16	6		58	1	N	N			N
PU-BP216	PU-BP216/01	RAGHUNATH	M	1	21	1		54	4	N	Y	3		N
PU-BP216	PU-BP216/02	AKHILA	F	1	19	2		52	4	N	Y	3		N
PU-BP216	PU-BP216/03	ROSHNI	F	2		3		12	4	Y		3
PU-BP216	PU-BP216/04	PAVANI	F	2		3		13	4	Y		3		N
PU-BP217	PU-BP217/01	RAMU GOUD	M	1	22	1		38	2	N	N			N
PU-BP217	PU-BP217/02	ANUSUYA	F	1	21	2		37	1	N	N			N
PU-BP217	PU-BP217/03	PREM GOUD	M	2		3		12	4	Y		3
PU-BP217	PU-BP217/04	POOJA	F	2		3		11	4	Y		2
PU-BP218	PU-BP218/01	JAGANNATH	M	1	25	1		40	4	N	Y	3		N
PU-BP218	PU-BP218/02	BHARATHI	F	1	18	2		33	4	N	Y	3		N
PU-BP218	PU-BP218/03	ASHOK KUMAR	M	2		3		14	4	Y		3		N
PU-BP218	PU-BP218/04	ADITHYA	M	2		3		10	4	Y		2
PU-BP219	PU-BP219/01	MURALI	M	1	25	1		34	4	N	Y	5		N
PU-BP219	PU-BP219/02	VEENA	F	1	23	2		32	4	N	Y	6		N
PU-BP219	PU-BP219/03	KANAKADURGA	F	2		3		8	4	Y		2
PU-BP219	PU-BP219/04	POOJA SREE	F	2		3		6	1	Y		2
PU-BP219	PU-BP219/05	JAYA SURYA	M	2		3		3	1	N	N
PU-BP219	PU-BP219/06	SAILU	M	1	18	6		60	2	N	N			N
PU-BP219	PU-BP219/07	YADAMMA	F	1	15	6		57	3	N	Y	2		N
PU-BP311	PU-BP311/01	CH.SRINIVASULU	M	1	25	1		38	4	N	Y	5		N
PU-BP311	PU-BP311/02	CH.CHANAMMA	F	1	19	2		32	4	N	Y	3		N
PU-BP311	PU-BP311/03	VAISHNAVI	F	2		3		13	4	Y		3		N
PU-BP311	PU-BP311/04	VISHNU	M	2		3		10	4	Y		2
PU-BP313	PU-BP313/01	VENKATRAMANA	M	1	22	1		42	4	N	Y	2		N
PU-BP313	PU-BP313/02	G.NAGALAXMI	F	1	14	2		34	4	N	Y	3		N
PU-BP313	PU-BP313/03	G.SAI KRISHNA	M	2		3		17	4	Y		5		N
PU-BP313	PU-BP313/04	G.VENKAT PAVANI	F	2		3		14	4	Y		3		N
PU-BP314	PU-BP314/01	CH.VENKATESWARULU	M	1	25	1		34	4	N	Y	5		N
PU-BP314	PU-BP314/02	CH.NAGAMANI	F	1	21	2		30	4	N	Y	3		Y	1
PU-BP314	PU-BP314/03	CH.VISHNUVADHAN	M	2		3		12	4	Y		3
PU-BP314	PU-BP314/04	CH.VISHNUPRIYA	F	2		3		10	4	Y		2
PU-BP315	PU-BP315/01	P.VENKATAIH	M	1	25	1		40	2	N	N			N
PU-BP315	PU-BP315/02	P.MALLAMMA	F	1	15	2		30	2	N	N			Y	1
PU-BP315	PU-BP315/03	RAJESWARI	F	1	17	3		23	4	N	Y	2		N
PU-BP315	PU-BP315/04	MURALI	M	2		3		17	4	Y		3		N
PU-BP315	PU-BP315/05	NARSIMHA	M	2		3		13	4	Y		3		N
PU-BP316	PU-BP316/01	V.YADAIH	M	1	20	1		27	2	N	N			N
PU-BP316	PU-BP316/02	V.KAVITHA	F	1	18	2		25	1	N	N			N
PU-BP316	PU-BP316/03	NANDHINI	F	2		3		7	4	Y		2
PU-BP316	PU-BP316/04	CHARAN	M	2		3		5	4	Y		2
PU-BP316	PU-BP316/05	AHKIL	M	2		3		3	1	Y		2
PU-BP317	PU-BP317/01	MANIK RAO	M	1	20	1		30	2	N	N			N
PU-BP317	PU-BP317/02	PAPAMMA	F	1	17	2		27	2	N	N			Y	1
PU-BP317	PU-BP317/03	ASHOK	M	2		3		11	4	Y		2
PU-BP317	PU-BP317/04	MAHALAXMI	F	2		3		10	4	Y		2
PU-BP318	PU-BP318/01	D.YALLAIAH	M	1	19	1		35	4	N	N			N
PU-BP318	PU-BP318/02	YALLAMMA	F	1	16	2		32	4	N	N			Y	1
PU-BP318	PU-BP318/03	BALARAJU	M	2		3		15	4	Y		3		N
PU-BP318	PU-BP318/04	ASHOK	M	2		3		12	4	Y		2
PU-BP319	PU-BP319/01	P.SANTHOSH	M	1	18	1		35	2	N	N			N
PU-BP319	PU-BP319/02	P.SHAMALA	F	1	16	2		33	2	N	N			N
PU-BP319	PU-BP319/03	NARESH	M	2		3		14	4	Y		3		N
PU-BP319	PU-BP319/04	NAVEEN	M	2		3		11	4	Y		3
PU-BP411	PU-BP411/01	SALEEM	M	1	21	1		38	4	N	Y	3		N
PU-BP411	PU-BP411/02	WAHIDHA BEGAM	F	1	18	2		35	4	N	Y	3		Y	1
PU-BP411	PU-BP411/03	SANA SULTHANA	F	2		3		15	4	Y		3		N
PU-BP411	PU-BP411/04	AISHA SIDHIQA	F	2		3		11	4	Y		3
PU-BP412	PU-BP412/01	IRFAN ALI	M	1	22	1		34	4	N	Y	2		N
PU-BP412	PU-BP412/02	SHABANA BEGAM	F	1	18	2		30	4	N	Y	2		N
PU-BP412	PU-BP412/03	SAMEENA BEGAM	F	2		3		11	4	Y		2		N
PU-BP412	PU-BP412/04	MUSKAN BEGAM	F	2		3		10	4	Y		2
PU-BP412	PU-BP412/05	SUFYAN	M	2		3		6	1	Y		2
PU-BP412	PU-BP412/06	AYAN	M	2		3		4	1	N	N
PU-BP413	PU-BP413/01	DURGA PRASAD	M	1	21	1		34	4	N	Y	2		N
PU-BP413	PU-BP413/02	SATHYAVATHI	F	1	17	2		30	4	N	Y	2		N
PU-BP413	PU-BP413/03	PRIYA KIRTHI	F	2		3		13	4	Y		3		N
PU-BP413	PU-BP413/04	NAVAJEEVANI	F	2		3		11	4	Y		3
PU-BP413	PU-BP413/05	KRUPASUNDARI	F	2		3		9	4	Y		2
PU-BP413	PU-BP413/06	HEEMIMA	F	2		3		6	3	Y		2
PU-BP413	PU-BP413/07	NIRIKSHAN KUMAR	M	2		3		4	1	Y		2
PU-BP414	PU-BP414/01	SWAMY	M	1	21	1		40	4	N	Y	3		N
PU-BP414	PU-BP414/02	PRAMILA	F	1	18	2		37	4	N	Y	3		N
PU-BP414	PU-BP414/03	JOSHIKA	F	2		3		12	4	Y		3
PU-BP414	PU-BP414/04	DEVARATHNAM	M	2		3		22	4	N	Y	3		N
PU-BP414	PU-BP414/05	YUVARATHNAM	M	2		3		19	4	N	Y	2		N
PU-BP415	PU-BP415/01	SRAVAN	M	1	26	1		33	4	N	Y	5		N
PU-BP415	PU-BP415/02	UMA	F	1	20	2		27	4	N	Y	6		N
PU-BP415	PU-BP415/03	AARAV	M	2		3		3	1	N	N
PU-BP415	PU-BP415/04	RISHITHA	F	2		3		2
PU-BP416	PU-BP416/01	AKBARALI KAJA MIYA	M	1	28	1		38	4	N	Y	3		N
PU-BP416	PU-BP416/02	SAMREEN	F	1	15	2		25	4	N	Y	2		N
PU-BP416	PU-BP416/03	THANVEER FATHIMA	F	2		3		3	1	N	N
PU-BP416	PU-BP416/04	ARMAN	M	2		3		1
PU-BP417	PU-BP417/01	ALTAF MOHIUDDIN	M	1	24	1		38	4	N	Y	3		N
PU-BP417	PU-BP417/02	WASIYA BEGAM	F	1	18	2		32	4	N	Y	3		N
PU-BP417	PU-BP417/03	SUMAI FATHIMA	F	2		3		11	4	Y		3
PU-BP417	PU-BP417/04	SAFIYA FATHIMA	F	2		3		9	4	Y		2
PU-BP417	PU-BP417/05	ABDUL ILAH	M	2		3		8	4	Y		2
PU-BP417	PU-BP417/06	ABDUS SAMAD	M	2		3		7	3	Y		2
PU-BP418	PU-BP418/01	WAJID MOHIUDDIN	M	1	22	1		29	4	N	Y	3		N
PU-BP418	PU-BP418/02	ASRA	F	1	21	2		28	4	N	Y	3		N
PU-BP418	PU-BP418/03	MUSAB AHMED	M	2		3		6	3	Y		2
PU-BP418	PU-BP418/04	SAAD AHMED	M	2		3		4	1	N	N
PU-BP418	PU-BP418/05	SMIHA FATIMA	F	2		3		3	1	N	N
PU-BP511	PU-BP511/01	ANAND NAIK	M	1	21	1		40	4	N	Y	6		N
PU-BP511	PU-BP511/02	PADMA BAI	F	1	19	2		38	4	N	Y	3		Y	1
PU-BP511	PU-BP511/03	BINDU BAI	F	2		3		17	4	N	Y	5		N
PU-BP511	PU-BP511/04	KAVYA BAI	F	2		3		13	4	Y		3		N
PU-BP511	PU-BP511/05	PRASHANTH NAIK	M	2		3		6	4	Y		2
PU-BP512	PU-BP512/01	LALITH KISHORE NAIDU	M	1	30	1		62	4	N	Y	3		N
PU-BP512	PU-BP512/02	SRILATHA	F	1	21	2		53	4	N	Y	5		Y	1
PU-BP512	PU-BP512/03	ANJANI	F	2		3		14	4	Y		3		N
PU-BP513	PU-BP513/01	NARSIMHA	M	1	21	1		36	2	N	N			N
PU-BP513	PU-BP513/02	LAXMI	F	1	19	2		34	1	N	Y	1		Y	1
PU-BP513	PU-BP513/03	MADHAVI	F	2		3		16	4	N	Y	2		N
PU-BP513	PU-BP513/04	RAMU	M	2		3		14	4	Y		3		N
PU-BP513	PU-BP513/05	SAI NEELA	F	2		3		12	4	Y		3
PU-BP514	PU-BP514/01	VENKATESHWAR RAO	M	1	24	1		41	4	N	Y	2		N
PU-BP514	PU-BP514/02	PADMAVATI	F	1	19	2		38	4	N	Y	3		Y	1
PU-BP514	PU-BP514/03	HARSHAVARDHAN	M	2		3		16	4	Y		5		N
PU-BP514	PU-BP514/04	GAYATHRI	F	2		3		14	4	Y		3		N
PU-BP515	PU-BP515/01	RAJA RAO	M	1	21	1		64	1	N	N			N
PU-BP515	PU-BP515/02	JANAKI	F	1	12	2		55	4	N	Y	2		N
PU-BP515	PU-BP515/03	DANUEL	M	1	25	3		38	4	N	Y	5		N
PU-BP515	PU-BP515/04	KAVITHA	F	1	22	4		35	4	N	Y	5		N
PU-BP515	PU-BP515/05	NILSON	M	2		5		9	4	Y		2
PU-BP515	PU-BP515/06	NISHKA	F	2		5		3	1	N	N
PU-BP516	PU-BP516/01	MALLAIAH	M	1	27	1		33	4	N	Y	5		N
PU-BP516	PU-BP516/02	SUVARTHA	F	1	22	2		28	4	N	Y	3		N
PU-BP516	PU-BP516/03	PREM KUMAR	M	2		3		4	1	Y		2
PU-BP516	PU-BP516/04	NIHARIKA	F	2		3		3.4	1	N	N
PU-BP517	PU-BP517/01	NASEEMA BEGUM	F	5	18	1		58	2	N	N			N
PU-BP517	PU-BP517/02	TAJUDDIN	M	1	22	3		30	4	N	Y	5		N
PU-BP517	PU-BP517/03	MAHER FATHIMA	F	1	18	4		26	4	N	Y	3		Y	1
PU-BP517	PU-BP517/04	BATUL	F	2		5		4	4	Y		2
PU-BP517	PU-BP517/05	NAHEEDA	F	2		5		3	1	N	N
PU-BP517	PU-BP517/06	NADEERA	F	2		5		1
PU-BP518	PU-BP518/01	LAXMANA RAO	M	1	21	1		35	4	N	Y	2		N
PU-BP518	PU-BP518/02	RAMANA	F	1	17	2		31	1	N	N			N
PU-BP518	PU-BP518/03	ANJALI	F	2		3		13	4	Y		3		N
PU-BP518	PU-BP518/04	PANDU SAI	M	2		3		10	4	Y		2
PU-BP611	PU-BP611/01	AFZAL KHAN	M	1	25	1		38	4	N	Y	3		N
PU-BP611	PU-BP611/02	SAFIA BEGAM	F	1	22	2		35	4	N	Y	3		N
PU-BP611	PU-BP611/03	ARSHIA BEGAM	F	2		3		12	4	Y		3
PU-BP611	PU-BP611/04	JUVERIA BEGAM	F	2		3		11	4	Y		3
PU-BP611	PU-BP611/05	ASMA BEGAM	F	2		3		9	4	Y		2
PU-BP612	PU-BP612/01	SILAR	M	1	24	1		28	4	N	Y	3		N
PU-BP612	PU-BP612/02	AFRINBEGAM	F	1	19	2		23	4	N	Y	3		N
PU-BP612	PU-BP612/03	AHAS	M	2		3		3	1	N	N
PU-BP612	PU-BP612/04	SIDRA	F	2		3		0.11
PU-BP612	PU-BP612/05	NIJAMUDDIN	M	1	18	6		75	1	N	N			N
PU-BP612	PU-BP612/06	JAHIDA BEGAM	F	1	9	6		66	1	N	N			N
PU-BP613	PU-BP613/01	JAGAN	M	1	23	1		46	2	N	N			N
PU-BP613	PU-BP613/02	LALITHA	F	1	13	2		36	2	N	N			N
PU-BP613	PU-BP613/03	ABHISHEK	M	2		3		18	4	Y		5		N
PU-BP613	PU-BP613/04	BHAVANI	F	2		3		14	4	Y		3		N
PU-BP614	PU-BP614/01	KRISHNA	M	1	20	1		34	2	N	N			N
PU-BP614	PU-BP614/02	RENUKA	F	1	17	2		31	1	N	N			N
PU-BP614	PU-BP614/03	SUJATHA	F	2		3		13	4	Y		3
PU-BP614	PU-BP614/04	ANITHA	F	2		3		7	4	Y		2
PU-BP614	PU-BP614/05	CHANDRASHEKAR(ADOPTED SON)	M	2		3		17	4	Y		3		N
PU-BP615	PU-BP615/01	DASARADHA	M	1	21	1		38	1	N	N			N
PU-BP615	PU-BP615/02	RENAMMA	F	1	16	2		33	1	N	N			N
PU-BP615	PU-BP615/03	MAHESH	M	2		3		16	4	Y		3		N
PU-BP615	PU-BP615/04	SHIVAKUMAR	M	2		3		15	4	Y		3		N
PU-BP615	PU-BP615/05	SRAVANTHI	F	2		3		13	4	Y		3		N
PU-BP616	PU-BP616/01	KRISHNA	M	1	21	1		36	2	N	N			N
PU-BP616	PU-BP616/02	RENUKA	F	1	19	2		34	2	N	N			N
PU-BP616	PU-BP616/03	MALLESHWARI	F	2		3		14	4	Y		3		N
PU-BP616	PU-BP616/04	MAHESH	M	2		3		12	4	Y		2
PU-BP616	PU-BP616/05	CHARAN	M	2		3		9	4	Y		2
PU-BP617	PU-BP617/01	NARESH	M	1	24	1		29	4	N	Y	3		N
PU-BP617	PU-BP617/02	SHIRISHA	F	1	18	2		23	4	N	Y	5		Y	1
PU-BP617	PU-BP617/03	HRUTHISH	M	2		3		3.5	4	Y		2
PU-BP617	PU-BP617/04	SAKETH	M	2		3		0.11
PU-BP618	PU-BP618/01	SHIVAKUMAR	M	1	20	1		26	2	N	N			N
PU-BP618	PU-BP618/02	LAXMI	F	1	17	2		23	2	N	N			N
PU-BP618	PU-BP618/03	KRISHNAVENI	F	2		3		5	1	Y		2
PU-BP618	PU-BP618/04	MOHAN	M	2		3		3.2	1	Y		2
PU-BP701	PU-BP701/01	MUPPIDI LAXMAIAH	M	1	26	1		40	4	N	Y	6		N
PU-BP701	PU-BP701/02	LAVANYA	F	1	20	2		34	4	N	Y	6		N
PU-BP701	PU-BP701/03	ANUPRIYA	F	2		3		12	4	Y		3
PU-BP701	PU-BP701/04	VIVEK	M	2		3		9	4	Y		2
PU-BP702	PU-BP702/01	MD YOUSAF	M	1	25	1		55	1	N	N			N
PU-BP702	PU-BP702/02	ZULEKHA	F	1	20	2		50	1	N	N			Y	1
PU-BP702	PU-BP702/03	FARANA	F	2		3		21	4	Y		6		N
PU-BP702	PU-BP702/04	HABEEBA	F	2		3		17	4	Y		5		N
PU-BP702	PU-BP702/05	AMREENA	F	2		3		12	4	Y		3
PU-BP703	PU-BP703/01	BARNABAS	M	1	18	1		40	3	N	N			N
PU-BP703	PU-BP703/02	RAHELU	F	1	15	2		37	1	N	N			N
PU-BP703	PU-BP703/03	RAVI KUMAR	M	2		3		18	4	Y		6		N
PU-BP703	PU-BP703/04	BHOOMIKA	F	2		3		14	4	Y		3		N
PU-BP704	PU-BP704/01	IMAM	M	1	25	1		30	3	N	N			N
PU-BP704	PU-BP704/02	AMREEN BEGAM	F	1	20	2		25	4	N	Y	3		N
PU-BP704	PU-BP704/03	AISHA BEGAM	F	2		3		5	1	N	N
PU-BP704	PU-BP704/04	ZOHA FATHIMA	F	2		3		3	1	N	N			N
PU-BP704	PU-BP704/05	MD.AMEER	M	2		3		2 Months	1	N	N			N
PU-BP705	PU-BP705/01	RAJU	M	1	20	1		35	1	N	N			N
PU-BP705	PU-BP705/02	BALAMMA	F	1	16	2		31	1	N	N			Y	1
PU-BP705	PU-BP705/03	NAVEEN	M	2		3		15	4	Y	Y	3		N
PU-BP705	PU-BP705/04	SHIVA	M	2		3		12	4	Y		2
PU-BP706	PU-BP706/01	YOUNUS	M	1	25	1		31	4	N	Y	2		N
PU-BP706	PU-BP706/02	VASIMA BEGUM	F	1	16	2		22	4	N	Y	5		Y	1
PU-BP706	PU-BP706/03	AFIYA MEHAR	F	2		3		4	1	N	N
PU-BP706	PU-BP706/04	NIHAAL	M	2		3		3	1	N	N			N
PU-BP706	PU-BP706/05	SADIYA	F	2		3		3 Months	1	N	N			N
PU-BP706	PU-BP706/06	KHALEEL	M	2		7		22	4	N	Y	9		N
PU-BP706	PU-BP706/07	SAYUD	M	2		7		18	4	N	Y	9		N
PU-BP707	PU-BP707/01	PREM SWAROOP	M	1	30	1		38	4	N	Y	6		N
PU-BP707	PU-BP707/02	SATYAVENI	F	1	20	2		28	4	N	N			Y	1
PU-BP707	PU-BP707/03	JYOTHI SWAROOP	M	2		3		7	4	Y		2
PU-BP707	PU-BP707/04	TEJ KIRAN	M	2		3		3	1	N	N
PU-BP708	PU-BP708/01	RAVI	M	1	22	1		29	4	N	Y	2		N
PU-BP708	PU-BP708/02	AMRUTHA	F	1	20	2		27	1	N	N			Y	1
PU-BP708	PU-BP708/03	BLESSY	F	2		3		5	1	N	N
PU-BP708	PU-BP708/04	BYULAH	F	2		3		3.1	1	N	N
PU-BP708	PU-BP708/05	BALAMMA	F	1	15	6		65	1	N	N			N
PU-BP708	PU-BP708/06	YELLAIAH	M	1	20	6		70	1	N	N			N
PU-BP709	PU-BP709/01	NARSIMHA	M	1	21	1		35	1	N	N			N
PU-BP709	PU-BP709/02	KESHAMMA	F	1	17	2		31	1	N	N			N
PU-BP709	PU-BP709/03	YADAGIRI	M	2		3		13	4	Y		3		N
PU-BP709	PU-BP709/04	DEEVENA	F	2		3		9	4	Y		2
PU-BP709	PU-BP709/05	RAJU	M	2		3		7	4	Y		2
PU-KP101	PU-KP101/01	RAJ KUMAR	M	1	27	1		31	4	N	Y	7		N
PU-KP101	PU-KP101/02	MALLISWARI	F	1	25	2		29	4	N	Y	7		N
PU-KP101	PU-KP101/03	GAGANA STRUTHI	F	2		3		3.5	4	Y		10	LKG
PU-KP101	PU-KP101/04	SWARAG RAJ	M	2		3		2
PU-KP101	PU-KP101/05	LIKHITHA	F	2		3		1.2
PU-KP101	PU-KP101/06	MANEMMA	F	5	14	6		50	4	N	Y	2		N
PU-KP102	PU-KP102/01	PAVAN KUMAR	M	1	25	1		38	4	N	Y	7		N
PU-KP102	PU-KP102/02	NALINI	F	1	24	2		37	4	N	Y	7		N
PU-KP102	PU-KP102/03	TANVI	F	2		3		6	4	Y		2
PU-KP102	PU-KP102/04	SANVI	F	2		3		3	1	N	N
PU-KP103	PU-KP103/01	GANGADHAR	M	1	27	1		31	4	N	Y	7		N
PU-KP103	PU-KP103/02	BHARATHI	F	1	26	2		30	4	N	Y	7		N
PU-KP103	PU-KP103/03	KOUSHIK	M	2		3		3.5	4	Y		10	UKG
PU-KP103	PU-KP103/04	RUTHVIK	M	2		3		1
PU-KP104	PU-KP104/01	JAGADEESWAR REDDY	M	1	26	1		44	4	N	Y	5		N
PU-KP104	PU-KP104/02	PRABHAVAHI	F	1	23	2		41	4	N	Y	5		N
PU-KP104	PU-KP104/03	VINEETH KUMAR REDDY	M	2		3		19	4	Y		6		N
PU-KP104	PU-KP104/04	NAGA VISHNAVI	F	2		3		17	4	Y		5		N
PU-KP104	PU-KP104/05	MOSMITHA REDDY	F	2		3		11	4	Y		2
PU-KP105	PU-KP105/01	RAMAKRISHNA SHARMA	M	1	22	1		44	4	N	Y	4		N
PU-KP105	PU-KP105/02	SHAILAJA	F	1	18	2		40	4	N	Y	3		N
PU-KP105	PU-KP105/03	LAKSHIMI RAJAHAMSA	F	2		3		13	4	Y		3		N
PU-KP106	PU-KP106/01	RAMANA	M	1	25	1		33	4	N	Y	3		N
PU-KP106	PU-KP106/02	KALYANI	F	1	18	2		26	4	N	Y	3		N
PU-KP106	PU-KP106/03	SAHITHI	F	2		3		11	4	Y		2
PU-KP106	PU-KP106/04	YASWANH	M	2		3		7	4	Y		2
PU-KP107	PU-KP107/01	GANESH	M	1	21	1		36	4	N	Y	3		N
PU-KP107	PU-KP107/02	BHARATHI	F	1	19	2		34	4	N	Y	3		N
PU-KP107	PU-KP107/03	CHARAN	M	2		3		13	4	Y		3		N
PU-KP107	PU-KP107/04	THANUJ	M	2		3		11	4	Y		2
PU-KP108	PU-KP108/01	SURYA PRASAD	M	1	21	1		39	4	N	Y	4		N
PU-KP108	PU-KP108/02	ANNAPURNA	F	1	20	2		38	4	N	Y	5		N
PU-KP108	PU-KP108/03	HARSHA VARDHAN	M	2		3		14	4	Y	Y	3		N
PU-KP108	PU-KP108/04	MANOJ	M	2		3		13	4	Y		3		N
PU-KP109	PU-KP109/01	SRINIVAS RAO	M	1	25	1		45	4	N	Y	5		N
PU-KP109	PU-KP109/02	SHYAMALA	F	1	18	2		38	4	N	Y	3		N
PU-KP109	PU-KP109/03	SWAMINATH	M	2		3		13	4	Y	Y	2		N
PU-KP109	PU-KP109/04	CHANDANA PRIYA	F	2		3		7	4	Y		2
PU-KP110	PU-KP110/01	NOOTHAN CHOWDHURY	M	1	20	1		41	4	N	Y	2		N
PU-KP110	PU-KP110/02	VIDYA DEVI	F	1	17	2		38	4	N	Y	2		N
PU-KP110	PU-KP110/03	PRAKASH	M	2		3		20	4	N	Y	3		N
PU-KP110	PU-KP110/04	NARINGI	F	2		3		18	4	N	Y	5		N
PU-KP110	PU-KP110/05	GIDDIYA	F	2		3		16	4	N	Y	3		N
PU-KP110	PU-KP110/06	MUKESH	M	2		3		14	4	Y		3		N
PU-KP111	PU-KP111/01	VENKATA KRISHNA REDDY	M	1	27	1		43	4	N	Y	4		N
PU-KP111	PU-KP111/02	SUVARNA	F	1	18	2		34	4	N	Y	5		N
PU-KP111	PU-KP111/03	BHARDWAJ REDDY	M	2		3		15	4	N	Y	3		N
PU-KP111	PU-KP111/04	HEMANTH KUMAR REDDY	M	2		3		10	4	Y		2
PU-KP112	PU-KP112/01	SRINIVAS	M	1	21	1		36	4	N	Y	2		N
PU-KP112	PU-KP112/02	RENUKA	F	1	17	2		32	4	N	Y	3		N
PU-KP112	PU-KP112/03	YAMINI	F	2		3		13	4	Y		3		N
PU-KP112	PU-KP112/04	MOUNIKA	F	2		3		11	4	Y		2
PU-KP112	PU-KP112/05	MANEMMA	F	5	16	6		60	4	N	Y	2		N
PU-KP201	PU-KP201/01	RAMANA YADAV	M	1	25	1		40	4	N	Y	6		N
PU-KP201	PU-KP201/02	PADMAVATHI	F	1	23	2		38	2	N	Y	2		Y	1
PU-KP201	PU-KP201/03	KARTHIK	M	2		3		11	4	Y		2
PU-KP201	PU-KP201/04	NIVEDITHA	F	2		3		9	4	Y		2
PU-KP202	PU-KP202/01	VENKAIAH	M	1	25	1		36	4	N	Y	7		N
PU-KP202	PU-KP202/02	SRAVANTHI	F	1	22	2		33	4	N	Y	7		N
PU-KP202	PU-KP202/03	NANDU SAI	M	2		3		11	4	Y		3
PU-KP202	PU-KP202/04	PARAMESH	M	2		3		8	4	Y		2
PU-KP203	PU-KP203/01	GIRI YADAV	M	1	23	1		37	4	N	Y	3		N
PU-KP203	PU-KP203/02	SHIVA LAXMI	F	1	18	2		32	4	N	Y	3		Y	1
PU-KP203	PU-KP203/03	DHARANI YADAV	F	2		3		13	4	Y		3		N
PU-KP203	PU-KP203/04	RISHI YADAV	M	2		3		11	4	Y		2
PU-KP204	PU-KP204/01	KISHORE RAO	M	1	25	1		41	4	N	Y	6		N
PU-KP204	PU-KP204/02	BHAVYA SREE	F	1	17	2		33	4	N	Y	5		N
PU-KP204	PU-KP204/03	SAI RUSHITH	M	2		3		14	4	Y		3		N
PU-KP204	PU-KP204/04	PADMA SREE	F	2		3		11	4	Y		3
PU-KP204	PU-KP204/05	LAXMAN RAO	M	1	20	6		70	4	N	Y	3		N
PU-KP204	PU-KP204/06	KANAKA RATNAM	F	1	14	6		64	2	N	Y	3		N
PU-KP205	PU-KP205/01	VENKAT	M	1	28	1		39	4	N	Y	7		N
PU-KP205	PU-KP205/02	MADHAVI	F	1	24	2		35	4	N	Y	7		N
PU-KP205	PU-KP205/03	JATIN	M	2		3		11	4	Y		3
PU-KP205	PU-KP205/04	AKSHIN SAI	M	2		3		8	4	Y		3
PU-KP206	PU-KP206/01	KALYAN VARMA	M	1	25	1		40	4	N	Y	6		N
PU-KP206	PU-KP206/02	SWETHA	F	1	20	2		35	4	N	Y	6		N
PU-KP206	PU-KP206/03	MEGANA LAXMI	F	2		3		14	4	Y		3		N
PU-KP207	PU-KP207/01	SHANTHAN REDDY	M	1	29	1		38	4	N	Y	6		N
PU-KP207	PU-KP207/02	LAXMI	F	1	22	2		31	4	N	Y	6		Y	1
PU-KP207	PU-KP207/03	MAANVIR REDDY	M	2		3		3	1	Y		10	NURSURY
PU-KP207	PU-KP207/04	NITHISH KUMAR	M	2		3		8	1	Y		2
PU-KP208	PU-KP208/01	MASTHAN KHAN	M	1	21	1		39	4	N	Y	6		N
PU-KP208	PU-KP208/02	BANU	F	1	16	2		34	4	N	Y	5		Y	1
PU-KP208	PU-KP208/03	JAMEEL KHAN	M	2		3		11	4	Y		2
PU-KP208	PU-KP208/04	AQIB KHAN	M	2		3		5	4	Y		10	UKG
PU-KP209	PU-KP209/01	PADMA RAJU	M	1	26	1		42	4	N	Y	7		N
PU-KP209	PU-KP209/02	SWARNA	F	1	26	2		42	4	N	Y	7		N
PU-KP209	PU-KP209/03	KEERTHANA	F	2		3		15	4	Y		3		N
PU-KP209	PU-KP209/04	ABHISHEK	M	2		3		10	4	Y		2
PU-KP210	PU-KP210/01	NAND KISHORE REDDY	M	1	30	1		42	4	N	Y	6		N
PU-KP210	PU-KP210/02	SUDHEERA	F	1	26	2		38	4	N	Y	6		Y	1
PU-KP210	PU-KP210/03	SRIJA	F	2		3		11	4	Y		3
PU-KP210	PU-KP210/04	SAI ABHIRAM REDDY	M	2		3		4	1	Y		10	LKG
PU-KP211	PU-KP211/01	RAM BABU	M	1	30	1		47	4	N	Y	7		N
PU-KP211	PU-KP211/02	LAXMI	F	1	23	2		40	4	N	Y	7		N
PU-KP211	PU-KP211/03	LOKESH	M	2		3		15	4	Y		3		N
PU-KP211	PU-KP211/04	VIGNESH	M	2		3		14	4	Y		3		N
PU-KP212	PU-KP212/01	SUMESH KUMAR SINGH	M	1	29	1		33	4	N	Y	7		N
PU-KP212	PU-KP212/02	SAI KIRAN	F	1	25	2		29	4	N	Y	7		N
PU-KP212	PU-KP212/03	SAI KIANSH SINGH	M	2		3		3	1	N	N
PU-KP212	PU-KP212/04	VANSH KUMAR SINGH	M	2		3		3.5 MONTHS	1	N	N
PU-KP301	PU-KP301/01	V.MADHANA MOHAN	M	1	34	1		47	4	N	Y	3		N
PU-KP301	PU-KP301/02	V.NUKA LAXMI	F	1	23	2		36	4	N	Y	3		N
PU-KP301	PU-KP301/03	V.CHARAN SAI	M	2		3		12	4	Y		3
PU-KP301	PU-KP301/04	V.PRANITH KUMAR	M	2		3		10	4	Y		3
PU-KP301	PU-KP301/05	V.VENKAT LAXMI	F	1	16	6		70	1	N	N			N
PU-KP303	PU-KP303/01	B.KANDOJI	M	1	19	1		34	2	N	N			N
PU-KP303	PU-KP303/02	B.KAVITHA	F	1	15	2		30	4	N	Y	2		N
PU-KP303	PU-KP303/03	B.ANUSHA	F	2		3		15	4	Y		3		N
PU-KP303	PU-KP303/04	B.MANISHA	F	2		3		13	4	Y		3		N
PU-KP303	PU-KP303/05	B.BHOOMIKA	F	2		3		11	4	Y		2
PU-KP304	PU-KP304/01	Y.SRINVASULU	M	1	28	1		32	4	N	Y	7		N
PU-KP304	PU-KP304/02	Y.LAXMI	F	1	20	2		24	4	N	Y	6		N
PU-KP304	PU-KP304/03	Y.CHARAN	M	2		3		3	1	Y		10	PALY SCHOOL
PU-KP305	PU-KP305/01	MD. NAIYER	M	1	24	1		39	4	N	Y	7		N
PU-KP305	PU-KP305/02	NASREEN	F	1	24	2		39	4	N	Y	5		N
PU-KP305	PU-KP305/03	MEHAK EQRA	F	2		3		11	4	Y		3
PU-KP305	PU-KP305/04	SHAYAAN	M	2		3		8	4	Y		3
PU-KP305	PU-KP305/05	MASIRAH	F	2		3		4	1	Y		10	LKG
PU-KP306	PU-KP306/01	A.SRIMAN	M	1	26	1		30	4	N	Y	7		N
PU-KP306	PU-KP306/02	A.PRAVALIKA	F	1	23	2		27	4	N	Y	6		N
PU-KP306	PU-KP306/03	A.SONAKSHI	F	2		3		3	1	N	N
PU-KP307	PU-KP307/01	P.THIRUPATHIREDDY	M	1	22	1		43	4	N	Y	3		N
PU-KP307	PU-KP307/02	P.ANANTHALAXMI	F	1	18	2		39	4	N	Y	5		N
PU-KP307	PU-KP307/03	P.HARSHAVARDHAN REDDY	M	2		3		14	4	Y		3		N
PU-KP307	PU-KP307/04	P.PHANIDRA REDDY	M	2		3		11	4	Y		3
PU-KP308	PU-KP308/01	P.RAMESH	M	1	26	1		31	4	N	Y	6		N
PU-KP308	PU-KP308/02	P.SUNITHA	F	1	26	2		31	4	N	Y	6		N
PU-KP308	PU-KP308/03	P.APOORVA	F	2		3		3.5	1	Y		10	LKG
PU-KP308	PU-KP308/04	P.TARAK	M	2		3		2
PU-KP309	PU-KP309/01	B.SRIKANTH	M	1	26	1		30	4	N	Y	6		N
PU-KP309	PU-KP309/02	B.SOUNDRYA	F	1	24	2		28	4	N	Y	6		N
PU-KP309	PU-KP309/03	B.SACHETHAN	M	2		3		3	1	Y		10	NURSURY
PU-KP309	PU-KP309/04	B.VISWESH	F	2		3		2
PU-KP310	PU-KP310/01	SUJAY	M	1	28	1		32	4	N	Y	7		N
PU-KP310	PU-KP310/02	RAJINI	F	1	27	2		31	4	N	Y	6		N
PU-KP310	PU-KP310/03	TEJAS	M	2		3		3	1	Y		10	LKG
PU-KP310	PU-KP310/04	ANI	F	2		3		1.2
PU-KP311	PU-KP311/01	S.SUBARAO	M	1	24	1		53	4	N	Y	6		N
PU-KP311	PU-KP311/02	S.GAYATHRI	F	1	18	2		47	4	N	Y	5		N
PU-KP311	PU-KP311/03	S.V KARTHIK	M	2		3		12	4	Y		3
PU-KP312	PU-KP312/01	T.BALAGOPI	M	1	25	1		29	4	N	Y	7		N
PU-KP312	PU-KP312/02	T.ARUNA	F	1	24	2		28	4	N	Y	7		N
PU-KP312	PU-KP312/03	T.KRITHICK	M	2		3		3.2	1	Y		10	PLAY SCHOOL
PU-KP313	PU-KP313/01	RAJESH	M	1	25	1		40	4	N	Y	3		N
PU-KP313	PU-KP313/02	PADMA	F	1	21	2		36	4	N	Y	3		N
PU-KP313	PU-KP313/03	KAVANA	F	2		3		3.6	1	Y		10	LKG
PU-KP401	PU-KP401/01	RAJU	M	1	19	1		25	4	N	Y	3		N
PU-KP401	PU-KP401/02	LALITHA	F	1	17	2		23	4	N	Y	6		N
PU-KP401	PU-KP401/03	CHARAN TEJ	M	2		3		5	3	Y		2
PU-KP401	PU-KP401/04	MINNU	F	2		3		3	1	N	N
PU-KP402	PU-KP402/01	KRISHNA	M	1	23	1		34	4	N	Y	2		N
PU-KP402	PU-KP402/02	RANI	F	1	21	2		32	4	N	Y	3		N
PU-KP402	PU-KP402/03	RESHMA	F	2		3		14	4	Y		3		N
PU-KP402	PU-KP402/04	KARISHMA	F	2		3		12	4	Y		2
PU-KP403	PU-KP403/01	SHIVA NAGESHWAR RAO	M	1	29	1		35	4	N	Y	6		N
PU-KP403	PU-KP403/02	SASI LAVANYA	F	1	23	2		29	4	N	Y	6		N
PU-KP403	PU-KP403/03	DHRUVA TEJ	M	2		3		5	3	Y		2
PU-KP403	PU-KP403/04	CHAITHRA DEVI	F	2		3		3	1	N	N
PU-KP404	PU-KP404/01	MADHU NAYAK	M	1	21	1		30	4	N	Y	3		N
PU-KP404	PU-KP404/02	LAXMI	F	1	19	2		28	4	N	Y	2		N
PU-KP404	PU-KP404/03	HARSHAVARDHAN	M	2		6		7	3	Y		2
PU-KP404	PU-KP404/04	AKILESH	M	2		3		3	1	N	N
PU-KP405	PU-KP405/01	PULSINGH	M	1	20	1		29	2	N	N			N
PU-KP405	PU-KP405/02	SUSHEELA	F	1	18	2		27	2	N	N			N
PU-KP405	PU-KP405/03	ASHWINI	F	2		3		10	4	Y		2
PU-KP405	PU-KP405/04	AKSHITHA	F	2		3		6	3	Y		2
PU-KP405	PU-KP405/05	AKSHARA	F	2		3		3	4	N	N
PU-KP405	PU-KP405/06	RAVINDAR NAYAK	M	2		7		24	4	N	Y	6		N
PU-KP406	PU-KP406/01	VENKATESH	M	1	20	1		42	2	N	N			N
PU-KP406	PU-KP406/02	RADHA	F	1	12	2		34	2	N	N			Y	1
PU-KP406	PU-KP406/03	SANDHYA	M	2		3		18	4	Y		5		N
PU-KP406	PU-KP406/04	SUNITHA	F	2		3		13	4	Y		3		N
PU-KP407	PU-KP407/01	SRINIVAS	M	1	24	1		39	2	N	N			N
PU-KP407	PU-KP407/02	SUNITHA	F	1	17	2		32	4	N	Y	3		Y	1
PU-KP407	PU-KP407/03	VINITH KUMAR	M	2		3		14	4	Y		3		N
PU-KP407	PU-KP407/04	JASHNAVI	F	2		3		12	4	Y		3
PU-KP501	PU-KP501/01	VENKAT RAMANA	M	1	29	1		41	4	N	Y	6		N
PU-KP501	PU-KP501/02	DEVI SRI	F	1	26	2		38	4	N	Y	6		N
PU-KP501	PU-KP501/03	GOWTHAM	M	2		3		11	4	Y		3
PU-KP501	PU-KP501/04	SAKETH	M	2		3		5	4	Y		2
PU-KP502	PU-KP502/01	SRINIVAS REDDY	M	1	28	1		41	4	N	Y	6		N
PU-KP502	PU-KP502/02	BHAGYA LAXMI	F	1	20	2		33	4	N	Y	5		Y	1
PU-KP502	PU-KP502/03	ROHITH	M	2		3		11	4	Y		3
PU-KP502	PU-KP502/04	HARIDHYA	F	2		3		5	4	Y		2
PU-KP503	PU-KP503/01	BHANU	M	1	28	1		32	4	N	Y	7		N
PU-KP503	PU-KP503/02	LAKSHMI	F	1	22	2		26	4	N	Y	7		N
PU-KP503	PU-KP503/03	SHREEYAN	M	2		3		3	1	Y		2
PU-KP504	PU-KP504/01	SURENDAR	M	1	25	1		29	4	N	Y	5		N
PU-KP504	PU-KP504/02	SWETHA	F	1	19	2		23	4	N	Y	5		Y	1
PU-KP504	PU-KP504/03	SHANMUKH CHARY	M	2		3		3	1	Y		2
PU-KP504	PU-KP504/04	UMA SAI	F	2		3		1
PU-KP504	PU-KP504/05	RAMULU	M	1	23	6		58	2	N	N			N
PU-KP504	PU-KP504/06	AMRUTHA	F	1	15	6		50	2	N	N			Y	1
PU-KP505	PU-KP505/01	GOPI	M	1	23	1		37	4	N	Y	2		N
PU-KP505	PU-KP505/02	ARUNA	F	1	19	2		33	4	N	Y	3		Y	1
PU-KP505	PU-KP505/03	SINDHU	F	2		3		12	4	Y		3		N
PU-KP505	PU-KP505/04	SHIVANI	F	2		3		11	4	Y		2
PU-KP505	PU-KP505/05	MANIKANTA	M	2		3		9	4	Y		2
PU-KP506	PU-KP506/01	RAMESH	M	1	25	1		28	4	N	Y	7		N
PU-KP506	PU-KP506/02	SUJATHA	F	1	21	2		24	4	N	Y	6		Y	1
PU-KP506	PU-KP506/03	JASHWANTH	M	2		3		3	1	N	N			N
PU-KP507	PU-KP507/01	SRIKANTH	M	1	27	1		32	4	N	Y	6		N
PU-KP507	PU-KP507/02	SHIREESHA	F	1	21	2		26	4	N	Y	6		Y	1
PU-KP507	PU-KP507/03	PRANAYA	F	2		3		3	1	N	N
PU-KP507	PU-KP507/04	RAM MURTHY	F	5	23	6		60	2	N	N			N
PU-KP508	PU-KP508/01	MAHESH	M	1	22	1		36	4	N	Y	3		N
PU-KP508	PU-KP508/02	SARITHA	F	1	16	2		30	4	N	Y	3		N
PU-KP508	PU-KP508/03	NANDA KISHORE CHARY	M	2		3		13	4	Y		3		N
PU-KP508	PU-KP508/04	MANASVI	F	2		3		11	4	Y		2
PU-KP509	PU-KP509/01	ASHOK	M	1	19	1		42	4	N	Y	3		N
PU-KP509	PU-KP509/02	MANJULA	F	1	16	2		39	4	N	Y	3		Y	1
PU-KP509	PU-KP509/03	DINESH	M	2		3		15	4	Y		3		N
PU-KP509	PU-KP509/04	PRANAY	M	2		3		13	4	Y		3		N
PU-KP509	PU-KP509/05	BHARANI	M	2		3		10	4	Y		2
PU-KP510	PU-KP510/01	GNANESHWAR	M	1	26	1		31	4	N	Y	6		N
PU-KP510	PU-KP510/02	MEENA	F	1	21	2		26	4	N	Y	3		N
PU-KP510	PU-KP510/03	SUDEEKSHA	F	2		3		3	1	N	N
PU-KP701	PU-KP701/01	RAMESH	M	1	24	1		39	2	N	N	1		N
PU-KP701	PU-KP701/02	ANITHA	F	1	20	2		35	4	N	Y	2		Y	1
PU-KP701	PU-KP701/03	BHASKAR	M	2		3		13	4	Y		3		N
PU-KP701	PU-KP701/04	ASRITHA	F	2		3		11	4	Y		2		N
PU-KP702	PU-KP702/01	VISHNU	M	1	23	1		28	4	N	Y	2		N
PU-KP702	PU-KP702/02	SWATHI	F	1	19	2		24	4	N	Y	5		N
PU-KP702	PU-KP702/03	YAMIKA	F	2		3		4	1	Y		2
PU-KP702	PU-KP702/04	YOGESH	M	2		3		3	1	N	N
PU-KP703	PU-KP703/01	MOHAMMAD	M	1	21	1		36	4	N	Y	2		N
PU-KP703	PU-KP703/02	VAZIDATA BAGUM	F	1	18	2		33	4	N	Y	3		Y	1
PU-KP703	PU-KP703/03	SAMREEN	F	2		3		14	4	Y		3		N
PU-KP703	PU-KP703/04	MD.HUZEF	M	2		3		12	4	Y		3
PU-KP704	PU-KP704/01	SHAIK ZAMEER	M	1	23	1		34	4	N	Y	3		N
PU-KP704	PU-KP704/02	BASEERA	F	1	21	2		32	4	N	Y	5		Y	1
PU-KP704	PU-KP704/03	ARBAZ	M	2		3		11	4	Y		2
PU-KP704	PU-KP704/04	SHIFA FATHIMA	F	2		3		8	4	Y		2
PU-KP705	PU-KP705/01	SRINIVAS	M	1	20	1		41	4	N	Y	3		N
PU-KP705	PU-KP705/02	ALENDRA	F	1	16	2		37	4	N	Y	2		Y	1
PU-KP705	PU-KP705/03	UMAMAHESHWARI	F	2		3		18	4	Y		6		N
PU-KP705	PU-KP705/04	VENKATESH	M	2		3		15	4	N	Y	3		N
PU-KP706	PU-KP706/01	SURESH	M	1	24	1		38	4	N	Y	5		N
PU-KP706	PU-KP706/02	SANGEETHA	F	1	24	2		38	4	N	Y	3		Y	1
PU-KP706	PU-KP706/03	POOJA	F	2		3		12	4	Y		3
PU-KP706	PU-KP706/04	NISHANTH	M	2		3		10	4	Y		2
PU-KP706	PU-KP706/05	BHARATHAMMA	F	5	18	6		56	1	N	N			N
PU-KP707	PU-KP707/01	YOUSUF	M	1	23	1		30	4	N	Y	3		N
PU-KP707	PU-KP707/02	SAMEENA BEGAM	F	1	19	2		26	4	N	Y	5		Y	1
PU-KP707	PU-KP707/03	THAYAAB	M	2		3		6	4	Y		2
PU-KP707	PU-KP707/04	MEHANAZ	F	2		3		3	1	N	N
PU-KP707	PU-KP707/05	SUMERA	F	2		3		3	1	N	N
PU-LP101	PU-LP101/01	T.RAMESH	M	1	21	1		28	4	N	Y	5		N
PU-LP101	PU-LP101/02	T.PRAMEELA	F	1	19	2		26	4	N	Y	5		N
PU-LP101	PU-LP101/03	T.ABHIRAM	M	2		3		5	4	Y		10	UKG
PU-LP101	PU-LP101/04	T.AKSHITH	M	2		3		3	1	N	N
PU-LP102	PU-LP102/01	K.KRISHNA	M	1	22	1		30	4	N	Y	3		N
PU-LP102	PU-LP102/02	K.SONI	F	1	16	2		24	4	N	Y	3		Y	1
PU-LP102	PU-LP102/03	K.JITHIN	M	2		3		3	4	N	N
PU-LP103	PU-LP103/01	K.VENKATESH	M	1	20	1		46	4	N	Y	2		N
PU-LP103	PU-LP103/02	K.LAXMI	F	1	18	2		44	1	N	N	2		N
PU-LP103	PU-LP103/03	K.MADHU	M	1	21	3		24	4	N	Y	3		N
PU-LP103	PU-LP103/04	K.SRAVANTHI	F	1	20	4		23	4	N	Y	3		N
PU-LP103	PU-LP103/05	K.NANDINI	F	2		3		14	4	Y		3		N
PU-LP103	PU-LP103/06	K.SANKEETRH	M	2		15	GRAND SON	0.6
PU-LP104	PU-LP104/01	U.SATHISH	M	1	23	1		40	4	N	Y	2		N
PU-LP104	PU-LP104/02	U.SUJATHA	F	1	18	2		35	4	N	Y	2		N
PU-LP104	PU-LP104/03	U.PRAVALLIKA	F	2		3		15	4	Y		3		N
PU-LP104	PU-LP104/04	U.NEHARIKA	F	2		3		14	4	Y		3		N
PU-LP105	PU-LP105/01	V.RAMU	M	1	20	1		36	4	N	Y	3		N
PU-LP105	PU-LP105/02	V.SHANTHA	F	1	18	2		34	4	N	Y	2		N
PU-LP105	PU-LP105/03	V.GOVIND	M	2		3		14	4	Y		3		N
PU-LP105	PU-LP105/04	V.GEETHA	F	2		3		12	4	Y		3
PU-LP105	PU-LP105/05	V.SANTHOSH	M	2		3		8	4	Y		2
PU-LP106	PU-LP106/01	K.SRINIVAS	M	1	20	1		38	4	N	Y	3		N
PU-LP106	PU-LP106/02	K.SONI	F	1	18	2		36	4	N	Y	3		N
PU-LP106	PU-LP106/03	K.AKSHAYA	F	2		3		13	4	Y		3		N
PU-LP106	PU-LP106/04	K.KAHARI	F	2		3		10	4	Y		2
PU-LP106	PU-LP106/05	K.CHANDANA	F	2		3		8	4	Y		2
PU-LP106	PU-LP106/06	K.SUVARNA	F	5	16	11		51	4	N	Y	2		N
PU-LP107	PU-LP107/01	K.SHEKAR	M	1	22	1		34	4	N	Y	2		N
PU-LP107	PU-LP107/02	K.KALYANI	F	1	17	2		29	4	N	Y	3		Y	1
PU-LP107	PU-LP107/03	K.JASWANTH	M	2		3		11	4	Y		2
PU-LP107	PU-LP107/04	K.HASINI	F	2		3		6	4	Y		10	UKG
PU-LP108	PU-LP108/01	K.RAVINDAR	M	1	21	1		33	4	N	Y	3		N
PU-LP108	PU-LP108/02	K.AMBIKA	F	1	18	2		30	4	N	Y	2		N
PU-LP108	PU-LP108/03	K.AISWARYA	F	2		3		11	4	Y		2
PU-LP108	PU-LP108/04	K.AKSHAYA	F	2		3		9	4	Y		2
PU-LP108	PU-LP108/05	K.CHANDANA	F	2		3		6	4	Y		10	UKG
PU-LP108	PU-LP108/06	K.SITHARA	F	2		3		3	4	N	N
PU-LP109	PU-LP109/01	P.YESURATHNAM	M	1	21	1		26	4	N	Y	5		N
PU-LP109	PU-LP109/02	P.ANITHA	F	1	19	2		24	4	N	Y	7		N
PU-LP109	PU-LP109/03	P.YASWANTH	M	2		3		3	1	Y		10	LKG
PU-LP109	PU-LP109/04	P.RUTHVIK	M	2		3		1
PU-LP201	PU-LP201/01	NARSIMHA REDDY	M	1	24	1		42	4	N	Y	3		N
PU-LP201	PU-LP201/02	MADHAVI	F	1	19	2		37	4	N	Y	3		Y	1
PU-LP201	PU-LP201/03	SUSHMA	F	2		3		17	4	Y		3		N
PU-LP201	PU-LP201/04	BAVANA	F	2		3		15	4	Y		3		N
PU-LP201	PU-LP201/05	PENTAMMA	F	1	18	6		85	1	N	N			N
PU-LP202	PU-LP202/01	SUBHANY	M	1	17	1		35	2	N	Y	2		N
PU-LP202	PU-LP202/02	NAGAMANI	F	1	16	2		34	1	N	N			N
PU-LP202	PU-LP202/03	MAHESHWARI	F	2		3		14	4	Y		3		N
PU-LP202	PU-LP202/04	PAVANI	F	2		3		12	4	Y		2
PU-LP202	PU-LP202/05	SRAVANI	F	2		3		10	4	Y		2
PU-LP202	PU-LP202/06	PREM KUMAR	M	2		3		7	4	Y		2
PU-LP203	PU-LP203/01	NAGARAJU	M	1	27	1		42	4	N	Y	3		N
PU-LP203	PU-LP203/02	LAVANYA	F	1	19	2		34	4	N	Y	3		Y	1
PU-LP203	PU-LP203/03	KARTHIK	M	2		3		11	4	Y		3
PU-LP203	PU-LP203/04	KEERTHANA	F	2		3		10	4	Y		2
PU-LP203	PU-LP203/05	AAGAMAIAH	M	1	20	6		70	2	N	N			N
PU-LP203	PU-LP203/06	KAMALAMMA	F	1	18	6		65	1	N	N			N
PU-LP204	PU-LP204/01	HARI KRISHNA	M	1	26	1		42	4	N	Y	3		N
PU-LP204	PU-LP204/02	PADMAVATHI	F	1	17	2		33	4	N	Y	3		N
PU-LP204	PU-LP204/03	NIHARIKA	F	2		3		14	4	Y		3		N
PU-LP204	PU-LP204/04	RAHUL	M	2		3		12	4	Y		3
PU-LP204	PU-LP204/05	NIKHIL	M	2		3		10	4	Y		2
PU-LP205	PU-LP205/01	DARSHAN	M	1	23	1		26	4	N	Y	3		N
PU-LP205	PU-LP205/02	SWAPNA	F	1	19	2		22	4	N	Y	3		Y	1
PU-LP205	PU-LP205/03	SANJANA	F	2		3		3	1	Y		10	ANGANWADI
PU-LP205	PU-LP205/04	GOVARDHAN	M	2		3		1.5
PU-LP206	PU-LP206/01	SATYANARAYANA	M	1	32	1		36	4	N	Y	3		N
PU-LP206	PU-LP206/02	JYOTHI	F	1	17	2		21	4	N	Y	3		N
PU-LP206	PU-LP206/03	SAKETH	M	2		3		3	1	Y		10	ANGANWADI
PU-LP206	PU-LP206/04	YATHIKSHA	F	2		3		2
PU-LP207	PU-LP207/01	GOPAL	M	1	23	1		38	4	N	Y	3		N
PU-LP207	PU-LP207/02	VIJAY LAXMI	F	1	20	2		35	4	N	Y	3		N
PU-LP207	PU-LP207/03	PAVANI	F	2		3		15	4	Y		3		N
PU-LP207	PU-LP207/04	BHARGAV RAJ	M	2		3		9	4	Y		2
PU-LP208	PU-LP208/01	VIJAY MUDIRAJ	M	1	24	1		30	4	N	Y	3		N
PU-LP208	PU-LP208/02	VEDAVATHI	F	1	23	2		29	4	N	Y	3		N
PU-LP208	PU-LP208/03	KOUSHIK	M	2		3		3	1	Y		10	ANGANWADI
PU-LP208	PU-LP208/04	KARTHIK	M	2		3		15 MONTHS	1	N	N			N
PU-LP208	PU-LP208/05	ETTAMMA	F	1	18	6		65	1	N	N			N
PU-LP301	PU-LP301/01	M.SHEKAR REDDY	M	1	26	1		40	4	N	Y	4		N
PU-LP301	PU-LP301/02	M.SHIRISHA	F	1	19	2		33	4	N	Y	3		N
PU-LP301	PU-LP301/03	M.NITHISH REDDY	M	2		3		13	4	Y		3		N
PU-LP301	PU-LP301/04	M.SHUSHANTH REDDY	M	2		3		10	4	Y		2
PU-LP301	PU-LP301/05	M.MALLAMMAA	F	1	13	6		65	1	N	N			N
PU-LP302	PU-LP302/01	SHIVA PRASAD	M	1	28	1		33	4	N	Y	7		N	8	TECH MAHINDRA
PU-LP302	PU-LP302/02	NEELIMA	F	1	23	2		28	4	N	Y	6		N	8	INDIAN IMMUNOLOGICALS LIMITED
PU-LP302	PU-LP302/03	ARJUN VIHAAN	M	2		3		3	4	Y		10	NURSERY
PU-LP303	PU-LP303/01	G.BALAJI	M	1	25	1		40	1	N	Y	3		N
PU-LP303	PU-LP303/02	G.DURGABHAI	F	1	20	2		35	1	N	Y	3		N
PU-LP303	PU-LP303/03	G.JANSHI	F	2		3		12	1	Y		3
PU-LP303	PU-LP303/04	G.YADHABHAI	F	1	11	6		70	4	N	N			N
PU-LP304	PU-LP304/01	G.SRINIVAS REDDY	M	1	23	1		36	1	N	Y	6		N
PU-LP304	PU-LP304/02	G.ANUPRIYA	F	1	16	2		29	1	N	Y	3		N
PU-LP304	PU-LP304/03	G.MAHESWARI	F	2		3		12	1	Y		3
PU-LP304	PU-LP304/04	G.NIKIL REDDY	M	2		3		8	1	Y		2
PU-LP304	PU-LP304/05	G.KRISHNA REDDY	M	1	19	6		62	1	N	Y	3		N
PU-LP304	PU-LP304/06	G.YADHAMMA	F	1	15	6		60	4	N	N			N
PU-LP305	PU-LP305/01	M. SATHHYANARAYAN	M	1	25	1		40	1	N	Y	5		N
PU-LP305	PU-LP305/02	M.MALLESHWARI	F	1	17	2		32	1	N	Y	3		N
PU-LP305	PU-LP305/03	M.KESAVA MAHESH	M	2		3		13	1	Y		3		N
PU-LP305	PU-LP305/04	M.JAGRUTHI	F	2		3		5	1	Y		2
PU-LP306	PU-LP306/01	M.VENKAT LAKSHMI REDDY	M	1	23	1		39	4	N	Y	4		N
PU-LP306	PU-LP306/02	M.ARUNA	F	1	19	2		35	4	N	Y	5		N
PU-LP306	PU-LP306/03	M.HARIKA	F	2		3		12	4	Y		3
PU-LP306	PU-LP306/04	M.PURNITHA	F	2		3		3	1	N	N
PU-LP306	PU-LP306/05	M.VENKATASUBBAREDDY	M	1	19	6		75	1	N	N			N
PU-LP306	PU-LP306/06	M.VENKATLASHMMA	F	1	14	6		65	1	N	N			N
PU-LP307	PU-LP307/01	M.NARASIMHA REDDY	M	1	22	1		40	4	N	Y	3		N
PU-LP307	PU-LP307/02	M.JYOTHI	F	1	17	2		35	4	N	Y	3		N
PU-LP307	PU-LP307/03	M.SRIVIDYA	F	2		3		17	4	Y		6		N
PU-LP307	PU-LP307/04	M.VARSHITHA	F	2		3		12	4	Y		3
PU-LP308	PU-LP308/01	B.SRIPAL REDDY	M	1	21	1		38	4	N	Y	3		N
PU-LP308	PU-LP308/02	B.SARASWATHI	F	1	18	2		35	4	N	Y	3		N
PU-LP308	PU-LP308/03	B.AKSHYA	F	2		3		13	4	Y		3		N
PU-LP308	PU-LP308/04	B.VARNIKA	F	2		3		10	4	Y		2
PU-LP308	PU-LP308/05	B.VAMSHIDHAR REDDY	M	2		3		7	4	Y		2
PU-LP401	PU-LP401/01	MURALIDHAR	M	1	26	1		42	4	N	Y	3		N
PU-LP401	PU-LP401/02	RAJESWARI	F	1	21	2		37	4	N	Y	7		Y	1
PU-LP401	PU-LP401/03	KALANI	F	2		3		15	4	Y		3		N
PU-LP401	PU-LP401/04	GUNA SAI	M	2		3		13	4	Y		3		N
PU-LP402	PU-LP402/01	SATHYANARAYANA	M	1	26	1		44	4	N	Y	2		N
PU-LP402	PU-LP402/02	INDHUKALA	F	1	22	2		40	4	N	Y	3		N
PU-LP402	PU-LP402/03	KAVYA	F	2		3		15	4	Y		3		N
PU-LP402	PU-LP402/04	SRAVANTHI	F	2		3		13	4	Y		3		N
PU-LP402	PU-LP402/05	LAXMAN	M	2		3		12	4	Y		3
PU-LP403	PU-LP403/01	BALRAJ	M	1	22	1		44	4	N	Y	4		N
PU-LP403	PU-LP403/02	BALAMANI	F	1	18	2		40	4	N	Y	3		Y	1
PU-LP403	PU-LP403/03	AKANKSHA	F	2		3		12	4	Y		3
PU-LP403	PU-LP403/04	ANIRUD	M	2		3		1
PU-LP404	PU-LP404/01	RAMARAO	M	1	28	1		48	4	N	Y	3		N
PU-LP404	PU-LP404/02	PRAMEELA	F	1	22	2		42	4	N	Y	3		Y	1
PU-LP404	PU-LP404/03	LAHARI	F	2		3		13	4	Y		3		N
PU-LP404	PU-LP404/04	JAGPREETH RAO	M	2		3		11	4	N	Y	3
PU-LP405	PU-LP405/01	SRINIVAS REDDY	M	1	30	1		48	4	N	Y	4		N
PU-LP405	PU-LP405/02	MADHAVI	F	1	28	2		46	4	N	Y	6		N
PU-LP405	PU-LP405/03	HARSHITHA	F	2		3		15	4	Y		3		N
PU-LP405	PU-LP405/04	RISHIKESH REDDY	M	2		3		13	4	Y		3		N
PU-LP405	PU-LP405/05	KAMSAMMA	F	5	15	6		82	1	N	N			N
PU-LP406	PU-LP406/01	VENKAT REDDY	M	1	33	1		51	4	N	Y	6		N
PU-LP406	PU-LP406/02	SNEHALATHA	F	1	27	2		45	4	N	Y	7		N
PU-LP406	PU-LP406/03	MIDHILESH REDDY	M	2		3		17	4	Y		5		N
PU-LP406	PU-LP406/04	SHUBODHAY REDDY	F	2		3		13	4	Y		3		N
PU-LP407	PU-LP407/01	NARSIMHA REDDY	M	1	28	1		43	4	N	Y	4		N
PU-LP407	PU-LP407/02	MADHAVI	F	1	22	2		37	4	N	Y	5		Y	1
PU-LP407	PU-LP407/03	SRUJANTEJ REDDY	M	2		3		12	4	Y		3
PU-LP407	PU-LP407/04	ANUDHEEP REDDY	M	2		3		8	4	Y		2
PU-LP407	PU-LP407/05	YADHIREDDY	M	1	10	6		66	2	N	Y	2		N
PU-LP407	PU-LP407/06	LALITHA	F	1	8	6		64	1	N	N			N
PU-LP407	PU-LP407/07	RAMREDDY	M	2		7		25	1	N	N			N
PU-LP408	PU-LP408/01	MURALIDHAR	M	1	24	1		44	4	N	Y	5		N
PU-LP408	PU-LP408/02	JYOTHI	F	1	16	2		36	4	N	Y	3		Y	1
PU-LP408	PU-LP408/03	MOUNESH	M	2		3		19	4	Y		5		N
PU-LP408	PU-LP408/04	SWARAJ	M	2		3		14	4	Y		3		N
PU-LP501	PU-LP501/01	RAVI	M	1	26	1		42	4	N	Y	5		N
PU-LP501	PU-LP501/02	LAXMI	F	1	20	2		36	4	N	Y	3		Y	1
PU-LP501	PU-LP501/03	HARIKA	F	2		3		15	4	Y		3		N
PU-LP501	PU-LP501/04	LAVANYA	F	2		3		14	4	Y		3		N
PU-LP501	PU-LP501/05	UJWAL	M	2		3		10	4	Y		2
PU-LP501	PU-LP501/06	UTTAM	M	2		3		10	4	Y		3
PU-LP501	PU-LP501/07	ANASUYA	F	1	16	6		58	1	N	N			N
PU-LP501	PU-LP501/08	YADAGIRI	M	1	21	6		63	2	N	Y	3		N
PU-LP501	PU-LP501/09	GANESH	M	2		7		27	4	N	Y	7		N
PU-LP501	PU-LP501/10	LAXMAN	M	2		7		20	4	N	Y	5		N
PU-LP502	PU-LP502/01	VENKATESH	M	1	25	1		43	4	N	Y	3		N
PU-LP502	PU-LP502/02	SANTHOSHI	F	1	18	2		36	4	N	Y	3		N
PU-LP502	PU-LP502/03	BHARGAVI	F	2		3		17	4	Y		3		N
PU-LP502	PU-LP502/04	THARUN KUMAR	M	2		3		14	4	Y		3		N
PU-LP503	PU-LP503/01	GOPALA KRISHNA	M	1	29	1		45	4	N	Y	6		N
PU-LP503	PU-LP503/02	KAVITHA	F	1	19	2		35	4	N	Y	6		Y	1
PU-LP503	PU-LP503/03	SRILEKHA	F	2		3		14	4	Y		3		N
PU-LP503	PU-LP503/04	RIGHDA SREE	F	2		3		11	4	Y		3
PU-LP503	PU-LP503/05	PRADHYUMUN	M	2		3		5	4	Y		2
PU-LP503	PU-LP503/06	PARIGNA	F	2		3		5	4	Y		2
PU-LP503	PU-LP503/07	BUCHAIAH	M	1	23	6		75	4	N	Y	3		N
PU-LP503	PU-LP503/08	KAMALA	F	1	16	6		68	2	N	N			N
PU-LP504	PU-LP504/01	ANTHOJI	M	1	25	1		37	2	N	Y	2		N
PU-LP504	PU-LP504/02	LAVANYA	F	1	19	2		31	4	N	Y	3		Y	1
PU-LP504	PU-LP504/03	HASINI	F	2		3		11	4	Y		2
PU-LP504	PU-LP504/04	MANISH RAJ	M	2		3		9	4	Y		2
PU-LP504	PU-LP504/05	ANANYA	F	2		3		4	4	Y		2
PU-LP505	PU-LP505/01	SURESH	M	1	19	1		34	4	N	Y	5		N
PU-LP505	PU-LP505/02	SARASWATHI	F	1	18	2		33	4	N	Y	3		Y	1
PU-LP505	PU-LP505/03	SRAVANI	F	2		3		13	4	Y		3		N
PU-LP505	PU-LP505/04	SRAVYA	F	2		3		5	1	Y		2
PU-LP505	PU-LP505/05	SURYA	M	2		3		2
PU-LP506	PU-LP506/01	SURESH	M	1	28	1		41	2	N	Y	2		N
PU-LP506	PU-LP506/02	SANDHYA RANI	F	1	23	2		36	4	N	Y	3		Y	1
PU-LP506	PU-LP506/03	SHIVALEELA	F	2		3		12	4	Y		3
PU-LP506	PU-LP506/04	SINDHUJA	F	2		3		9	4	Y		2
PU-LP506	PU-LP506/05	VAISHNAVI	F	2		3		6	1	Y		2
PU-LP506	PU-LP506/06	PRABHAKAR	M	1	1	7		32	4	N	Y	3		N
PU-LP506	PU-LP506/07	MANJULA	F	1	1	10		21	4	N	Y	3		N
PU-LP506	PU-LP506/08	LAXMI PRASANNA	F	2		3		0.4
PU-LP507	PU-LP507/01	MANI BABU	M	1	28	1		37	2	N	Y	2		N
PU-LP507	PU-LP507/02	SWAPNA	F	1	27	2		36	2	N	Y	2		Y	1
PU-LP507	PU-LP507/03	SAI DEVA	M	2		3		8	4	Y		2
PU-LP507	PU-LP507/04	MEENAKSHI	F	2		3		3	1	N	N
PU-LP508	PU-LP508/01	HANUMANTHU	M	1	26	1		45	4	N	Y	3		N
PU-LP508	PU-LP508/02	JAYAMMA/LAXMI	F	1	18	2		37	4	N	Y	3		Y	1
PU-LP508	PU-LP508/03	BHAVANI	F	2		3		17	4	Y		5		N
PU-LP508	PU-LP508/04	MAMATHA	F	2		3		16	4	Y		5		N
PU-LP508	PU-LP508/05	MADHURI	F	2		3		14	4	Y		3		N
PU-LP508	PU-LP508/06	MANASA	F	2		3		11	4	Y		2
PU-LP509	PU-LP509/01	NARENDAR KUMAR	M	1	26	1		30	4	N	Y	7		N
PU-LP509	PU-LP509/02	KALPANA	F	1	21	2		25	4	N	Y	6		N
PU-LP509	PU-LP509/03	DHANVI	F	2		3		3	1	Y		2
PU-LP509	PU-LP509/04	YASHASVI	F	2		3		0.7
PU-LP509	PU-LP509/05	PRAKASH	M	1	22	6		63	1	N	N			N
PU-LP509	PU-LP509/06	VIJAYA LAKSHMI	F	1	15	6		56	2	N	N			N
PU-LP601	PU-LP601/01	PADMAKAR	M	1	21	1		45	4	N	Y	3		N
PU-LP601	PU-LP601/02	NAGAMANI	F	1	18	2		42	4	N	Y	2		Y	1
PU-LP601	PU-LP601/03	SHALINI	F	2		3		18	4	Y		6		N
PU-LP601	PU-LP601/04	BHAVANA	F	2		3		13	4	Y		3		N
PU-LP601	PU-LP601/05	SAI KIRAN	M	2		3		10	4	Y		3
PU-LP602	PU-LP602/01	SUNIL KUMAR	M	1	31	1		35	4	N	Y	5		N
PU-LP602	PU-LP602/02	KALPANA	F	1	21	2		25	4	N	Y	3		N
PU-LP602	PU-LP602/03	JASHWANTH	M	2		3		3	1	N	N
PU-LP602	PU-LP602/04	SAMPATH	M	2		3		0.8
PU-LP603	PU-LP603/01	SAIKUMAR	M	1	22	1		33	4	N	Y	3		N
PU-LP603	PU-LP603/02	SANDHYA	F	1	16	2		27	4	N	Y	3		N
PU-LP603	PU-LP603/03	MANISHA	F	2		3		11	4	Y		3
PU-LP603	PU-LP603/04	YASHWANTH	M	2		3		7	4	Y		2
PU-LP604	PU-LP604/01	MADHAVA	M	1	18	1		44	2	N	N			N
PU-LP604	PU-LP604/02	KUMARI	F	1	14	2		40	2	N	Y	2		Y	1
PU-LP604	PU-LP604/03	SAI MANMADHA	M	2		3		12	4	Y		3
PU-LP605	PU-LP605/01	PRAKASH	M	1	27	1		46	2	N	N			N
PU-LP605	PU-LP605/02	SATHYAMMA	F	1	15	2		34	2	N	N			Y	1
PU-LP605	PU-LP605/03	DIVYA	F	2		3		17	4	Y		5		N
PU-LP605	PU-LP605/04	BAVANI	F	2		3		15	4	Y		3		N
PU-LP605	PU-LP605/05	SHIVANI	F	2		3		13	4	Y		3		N
PU-LP605	PU-LP605/06	AKASH	M	2		3		12	4	Y		3
PU-LP606	PU-LP606/01	RAVINDER	M	1	30	1		48	4	N	Y	7		N
PU-LP606	PU-LP606/02	KRISHNAVENI	F	1	21	2		39	4	N	Y	6		N
PU-LP606	PU-LP606/03	SANJANA	F	2		3		17	4	Y		5		N
PU-LP606	PU-LP606/04	SAI TEJA	M	2		3		15	4	Y		3		N
PU-LP606	PU-LP606/05	RISHIK TEJA	M	2		3		5	4	Y		2
PU-LP607	PU-LP607/01	VEERESHAM	M	1	20	1		38	4	N	Y	2		N
PU-LP607	PU-LP607/02	PADMA	F	1	14	2		32	2	N	N			N
PU-LP607	PU-LP607/03	VINAY KUMAR	M	2		3		17	4	Y		5		N
PU-LP607	PU-LP607/04	SANDHYA RANI	F	2		3		14	4	Y		3		N
PU-LP607	PU-LP607/05	NARESH	M	2		3		7	4	Y		3
PU-LP608	PU-LP608/01	RAMESH	M	1	26	1		42	4	N	Y	3		N
PU-LP608	PU-LP608/02	RAMADEVI	F	1	20	2		36	4	N	Y	3		Y	1
PU-LP608	PU-LP608/03	SAI LAXMI	F	2		3		15	4	Y		5		N
PU-LP608	PU-LP608/04	SAI YASHWANTH	M	2		3		13	4	Y		3		N
PU-LP608	PU-LP608/05	LALITHA	F	5	14	6		65	1	N	N			N
PU-LP609	PU-LP609/01	GOPAL	M	1	14	1		33	2	N	N			N
PU-LP609	PU-LP609/02	SUNITHA	F	1	12	2		31	4	N	Y	3		Y	1
PU-LP609	PU-LP609/03	MAHESH KUMAR	M	2		3		16	4	Y		5		N
PU-LP609	PU-LP609/04	GOPIKA	F	2	14	3		14	4	Y		3		N
PU-LP609	PU-LP609/05	ANANTHAIAH	M	5	10	6		62	2	N	N			N
PU-LP701	PU-LP701/01	RAVI KUMAR	M	1	33	1		49	4	N	Y	5		N
PU-LP701	PU-LP701/02	RAJINI	F	1	19	2		35	4	N	Y	6		Y	1
PU-LP701	PU-LP701/03	KUSUMA	F	2		3		13	4	Y		3		N
PU-LP701	PU-LP701/04	DHARENESHWAR	M	2		3		11	4	Y		3
PU-LP702	PU-LP702/01	BALRAJ	M	1	20	1		33	4	N	Y	3		N
PU-LP702	PU-LP702/02	DEVI	F	1	18	2		31	4	N	Y	2		Y	1
PU-LP702	PU-LP702/03	SRIVANI	F	2		3		11	4	Y		3
PU-LP702	PU-LP702/04	SRI CHANDANA	F	2		3		9	4	Y		2
PU-LP703	PU-LP703/01	SUBRAMANYAM	M	1	30	1		45	4	N	Y	3		N
PU-LP703	PU-LP703/02	ARUNA	F	1	23	2		38	4	N	Y	3		N
PU-LP703	PU-LP703/03	BHAVYA	F	2		3		11	4	Y		3
PU-LP703	PU-LP703/04	BADRINATH	M	2		3		10	4	Y		2
PU-LP704	PU-LP704/01	NARAYANA	M	1	20	1		34	1	N	N			N
PU-LP704	PU-LP704/02	MANEMMA	F	1	17	2		31	1	N	N			N
PU-LP704	PU-LP704/03	DEEPA	F	2		3		11	4	Y		2
PU-LP704	PU-LP704/04	THANUJA	F	2		3		8	4	Y		2
PU-LP704	PU-LP704/05	ANJI	M	2		3		4	1	N	N
PU-LP705	PU-LP705/01	DASRATH	M	1	25	1		42	1	N	N			N
PU-LP705	PU-LP705/02	AMBIKA	F	1	18	2		35	1	N	N			N
PU-LP705	PU-LP705/03	NAVEEN KUMAR	M	2		3		16	4	Y		5		N
PU-LP705	PU-LP705/04	BHARGAVI	F	2		3		14	4	Y		3		N
PU-LP705	PU-LP705/05	PRAVEEN KUMAR	M	2		3		11	4	Y		3
PU-LP706	PU-LP706/01	NAGARAJU	M	1	22	1		35	4	N	Y	5		N
PU-LP706	PU-LP706/02	SUNITHA	F	1	17	2		30	4	N	Y	5		N
PU-LP706	PU-LP706/03	BHAGYASRI	F	2		3		11	4	Y		2
PU-LP706	PU-LP706/04	DEEKSHITHA	F	2		3		9	4	Y		2
PU-LP706	PU-LP706/05	MURARI	M	2		3		4	4	Y	Y	2
PU-LP707	PU-LP707/01	SRINIVAS	M	1	21	1		38	4	N	Y	3		N
PU-LP707	PU-LP707/02	BHARATHI	F	1	18	2		35	1	N	N			N
PU-LP707	PU-LP707/03	KISKORIKA	F	2		3		14	4	Y		3		N
PU-LP707	PU-LP707/04	KRISHNASRI	F	2		3		13	4	N	N			N
PU-LP707	PU-LP707/05	KEERTHI	F	2		3		11	4	Y		2
PU-LP708	PU-LP708/01	VENU	M	1	26	1		31	4	N	Y	6		N
PU-LP708	PU-LP708/02	VAISHNAVI	F	1	17	2		22	4	N	Y	5		N
PU-LP708	PU-LP708/03	SIRI VENNALA	F	2		3		3	1	N	N
PU-LP708	PU-LP708/04	NIHARIKA	F	2		3		11 MONTHS	1	N	N
PU-LP708	PU-LP708/05	DURGAMMA	F	5	15	6		47	1	N	N			N
PU-LP709	PU-LP709/01	SRIDHAR	M	1	26	1		40	4	N	Y	6		N
PU-LP709	PU-LP709/02	HARITHA BAHAVANI	F	1	22	2		36	4	N	Y	6		N
PU-LP709	PU-LP709/03	MANOGNA	F	2		3		13	4	Y		3		N
PU-LP709	PU-LP709/04	UJWAL SAI	M	2		3		11	4	Y		3
PU-LP709	PU-LP709/05	RAGHAVENDRA	M	2		3		10	4	Y		2
PU-MP101	PU-MP101/01	CH.RAMULU	M	1	28	1		48	4	N	Y	3		N
PU-MP101	PU-MP101/02	CH.VARALASKHIMI	F	1	18	2		38	4	N	Y	3		Y	1
PU-MP101	PU-MP101/03	CH.AAKANKSHA	F	2		3		15	1	Y		3		N
PU-MP102	PU-MP102/01	B.MAHENDAR	M	1	20	1		27	4	N	Y	2		N
PU-MP102	PU-MP102/02	B.MAMATHA	F	1	16	2		23	4	N	Y	3		N
PU-MP102	PU-MP102/03	B.CHARAN	M	2		3		6	4	Y		2
PU-MP102	PU-MP102/04	B.ISHU	F	2		3		4	1	N	N
PU-MP102	PU-MP102/05	B.RISHITHA	F	2		3		3	4	N	N
PU-MP103	PU-MP103/01	G.VAASU	M	1	23	1		45	4	N	Y	3		N
PU-MP103	PU-MP103/02	G.GOWRI	F	1	16	2		38	4	N	Y	3		N
PU-MP103	PU-MP103/03	G.SURESH	M	2		3		15	4	N	Y	2		N
PU-MP103	PU-MP103/04	G.KIRAN	M	2		3		13	4	Y		3		N
PU-MP104	PU-MP104/01	U.SHIVAKUMAR GOUD	M	1	21	1		38	4	N	Y	3		N
PU-MP104	PU-MP104/02	U.SANDYARANI	F	1	19	2		32	4	N	Y	3		Y	1
PU-MP104	PU-MP104/03	U.KAUSHIK KUMAR	M	2		3		12	4	Y		2
PU-MP104	PU-MP104/04	U.BHARGAV SAI GOUD	M	2		3		10	4	Y		2
PU-MP105	PU-MP105/01	E.NAVEEN GOUD	M	1	25	1		34	4	N	Y	3		N
PU-MP105	PU-MP105/02	E.NANDINI	F	1	16	2		25	4	N	Y	5		N
PU-MP105	PU-MP105/03	E.SHUKRUTHI	F	2		3		8	4	Y		2
PU-MP105	PU-MP105/04	E.VISHRUTH GOUD	M	2		3		3	1	N	N
PU-MP106	PU-MP106/01	S.JAGADEESH	M	1	23	1		30	2	N	N			N
PU-MP106	PU-MP106/02	S.SHANTHI	F	1	17	2		24	4	N	Y	3		N
PU-MP106	PU-MP106/03	S.JASWANTH	M	2		3		6	4	Y		2
PU-MP106	PU-MP106/04	S.MOKSHITH	M	2		3		3	1	N	N
PU-MP107	PU-MP107/01	G.JADAV	M	1	25	1		29	4	N	Y	6		N
PU-MP107	PU-MP107/02	G.SUNDARI	F	1	19	2		23	4	N	Y	3		N
PU-MP107	PU-MP107/03	G.KAMALA	F	2		3		3	1	N	N
PU-MP201	PU-MP201/01	SANTHOSH KUMAR	M	1	21	1		35	4	N	Y	3		N
PU-MP201	PU-MP201/02	GIRIJA	F	1	20	2		34	4	N	Y	6		Y	1
PU-MP201	PU-MP201/03	KARTHIK	M	2		3		13	4	Y		3		N
PU-MP201	PU-MP201/04	VARSHA	F	2		3		11	4	Y		2
PU-MP202	PU-MP202/01	VENU	M	1	28	1		34	4	N	Y	3		N
PU-MP202	PU-MP202/02	PUSHPALATHA	F	1	19	2		25	4	N	Y	3		Y	1
PU-MP202	PU-MP202/03	SAANVI	F	2		3		3	1	N	N
PU-MP202	PU-MP202/04	GOURAV	M	2		3		5	1	Y		10	UKG
PU-MP202	PU-MP202/05	ANDALU	F	1	18	6		55	1	N	N			N
PU-MP203	PU-MP203/01	MAHIPAL	M	1	26	1		33	4	N	Y	5		N
PU-MP203	PU-MP203/02	NAGAMANI	F	1	23	2		30	4	N	Y	5		Y	1
PU-MP203	PU-MP203/03	RISHITHA	F	2		3		3	1	N	N
PU-MP204	PU-MP204/01	VIJAY KUMAR	M	1	25	1		35	4	N	Y	3		N
PU-MP204	PU-MP204/02	RAJITHA	F	1	18	2		28	4	N	Y	3		Y	1
PU-MP204	PU-MP204/03	DHANUSH	M	2		3		3	1	Y		10	NURSARY
PU-MP204	PU-MP204/04	BHUVANESHWAR	M	2		3		1.5
PU-MP205	PU-MP205/01	CHANDRASEKHAR	M	1	26	1		40	4	N	Y	3		N
PU-MP205	PU-MP205/02	PALLAVI	F	1	20	2		34	4	N	Y	5		Y	1
PU-MP205	PU-MP205/03	DHEERAJ KUMAR	M	2		3		11	4	Y		3
PU-MP205	PU-MP205/04	SHIVA NEERAJ	M	2		3		7	4	Y		2
PU-MP206	PU-MP206/01	SRINIVAS	M	1	27	1		40	4	N	Y	3		N
PU-MP206	PU-MP206/02	MAMATHA	F	1	23	2		36	4	N	Y	6		Y	1
PU-MP206	PU-MP206/03	VIGNESH	M	2		3		10	4	Y		2
PU-MP206	PU-MP206/04	SAI SREE	F	2		3		12	4	Y		3
PU-MP207	PU-MP207/01	SALEEM	M	1	22	1		45	2	N	Y	2		N
PU-MP207	PU-MP207/02	SULTANA	F	1	17	2		40	2	N	Y	2		Y	1
PU-MP207	PU-MP207/03	SOHAIL	M	2		3		13	4	Y		3		N
PU-MP208	PU-MP208/01	NAGARAJU	M	1	22	1		37	4	N	Y	5		N
PU-MP208	PU-MP208/02	SWAPNA	F	1	21	2		36	4	N	Y	6		N
PU-MP208	PU-MP208/03	LOCHANA	F	2		3		11	4	Y		3
PU-MP208	PU-MP208/04	SAI CHARAN	M	2		3		9	4	Y		2
PU-MP208	PU-MP208/05	JAYAMMA	F	1	15	6		65	1	N	N			N
PU-MP301	PU-MP301/01	K.VIJAY KUMAR	M	1	31	1		35	4	N	Y	3		N
PU-MP301	PU-MP301/02	K.SARITHA	F	1	28	2		32	4	N	Y	2		N
PU-MP301	PU-MP301/03	K.JAREMIAH	M	2		3		3	1	N	N
PU-MP302	PU-MP302/01	V.SHYAM	M	1	19	1		34	1	N	N			N
PU-MP302	PU-MP302/02	V.LAKSHMI	F	1	15	2		30	2	N	N			N
PU-MP302	PU-MP302/03	V.MAMATHA	F	2		3		3	1	Y		10	AGANWADICENTRE
PU-MP302	PU-MP302/04	ANUSH	M	2		3		1.5
PU-MP302	PU-MP302/05	BHASWARAJ	M	2		7		23	4	N	Y	5		N
PU-MP302	PU-MP302/06	V.NAGENDRAMMA	F	1	14	6		55	1	N	N			N
PU-MP303	PU-MP303/01	P.NARSING	M	1	21	1		36	2	N	N			N
PU-MP303	PU-MP303/02	P.CHITRA	F	1	19	2		34	4	N	Y	5		N
PU-MP303	PU-MP303/03	P.KAVYA	F	2		3		14	4	Y		3		N
PU-MP303	PU-MP303/04	P.PAVITRA	F	2		3		11	4	Y		2
PU-MP303	PU-MP303/05	P.KIRTHANA	F	2		3		8	4	Y		2
PU-MP303	PU-MP303/06	P.NANDHINI	F	2		3		6	1	N	N
PU-MP303	PU-MP303/07	P.PRANITH	M	2		3		3	1	N	N
PU-MP304	PU-MP304/01	M.YADAGIRI	M	1	21	1		41	4	N	Y	5		N
PU-MP304	PU-MP304/02	BHARATHI	F	1	13	2		33	4	N	Y	3		N
PU-MP304	PU-MP304/03	BHAAVANI	F	2		3		18	4	Y		5		N
PU-MP304	PU-MP304/04	SHRAVANI	F	2		3		14	4	Y		3		N
PU-MP304	PU-MP304/05	SHRIVANI	F	2		3		14	4	Y		3		N
PU-MP304	PU-MP304/06	NIVAS	M	2		3		11	4	Y		2
PU-MP304	PU-MP304/07	BALAMMA	F	1	12	6		65	1	N	N			N
PU-MP305	PU-MP305/01	KRISHNAPRASAD	M	1	17	1		49	4	N	Y	2		N
PU-MP305	PU-MP305/02	REETHADEVI	F	1	12	2		42	4	N	Y	2		N
PU-MP305	PU-MP305/03	PRIYANKAKUMARI	F	2		3		20	4	Y		7		N
PU-MP305	PU-MP305/04	RAHULPRASAD	M	2		3		17	4	Y		5		N
PU-MP305	PU-MP305/05	NEETHUKUMARI	F	2		3		14	4	Y		3		N
PU-MP306	PU-MP306/01	M.LAXMAN RAO	M	1	25	1		40	4	N	Y	3		N
PU-MP306	PU-MP306/02	M.RANI	F	1	19	2		34	4	N	Y	3		N
PU-MP306	PU-MP306/03	M.HEMABINDA	F	2		3		14	4	Y		3		N
PU-MP306	PU-MP306/04	M.BALAJI	M	2		3		13	4	Y		3		N
PU-MP306	PU-MP306/05	BHARATHAMMA	F	1	14	6		70	1	N	N			N
PU-MP307	PU-MP307/01	K.NARSIMHULU	M	1	28	1		42	4	N	Y	5		N
PU-MP307	PU-MP307/02	K.HIMABINDHU	F	1	18	2		32	4	N	Y	3		N
PU-MP307	PU-MP307/03	K.SAIPRITHIKA	F	2		3		13	4	Y		3		N
PU-MP307	PU-MP307/04	K.SAINANDHAKARITHIK	M	2		3		10	4	Y		2
PU-MP308	PU-MP308/01	B.KUMAR	M	1	32	1		51	4	N	Y	2		N
PU-MP308	PU-MP308/02	B.JAYA	F	1	18	2		37	4	N	Y	3		N
PU-MP308	PU-MP308/03	B.JAYANTHI	F	2		3		18	4	Y		6		N
PU-MP308	PU-MP308/04	B.KALYAN	M	2		3		14	4	Y		3		N
PU-MP309	PU-MP309/01	CH.GYANESHWAR YADHAV	M	1	24	1		44	4	N	Y	3		N
PU-MP309	PU-MP309/02	CH.VIMALA	F	1	17	2		37	4	N	Y	3		N
PU-MP309	PU-MP309/03	CH.VIJAY KUMAR	M	2		3		15	4	Y		3		N
PU-MP309	PU-MP309/04	CH.AJAY KUMAR	M	2		3		13	4	Y		3		N
PU-MP309	PU-MP309/05	CH.SHAMAPPA	M	1	22	3		64	4	N	Y	3		N
PU-MP309	PU-MP309/06	CH.GOWRAMMA	F	1	20	3		62	1	N	N			N
PU-MP701	PU-MP701/01	SURESH	M	1	21	1		38	4	N	Y	3		N
PU-MP701	PU-MP701/02	LAXMI	F	1	19	2		36	1	N	N			Y	1
PU-MP701	PU-MP701/03	NANDINI	F	2		3		16	4	Y		3		N
PU-MP701	PU-MP701/04	RAMYA	F	2		3		13	4	Y		3		N
PU-MP701	PU-MP701/05	SUJATHA	F	2		3		11	4	Y		2
PU-MP701	PU-MP701/06	VARSHA	F	2		3		9	4	Y		2
PU-MP702	PU-MP702/01	PRAMOD PANDIT	M	1	20	1		39	4	N	Y	3		N
PU-MP702	PU-MP702/02	PINKY DEVI	F	1	16	2		35	4	N	Y	3		N
PU-MP702	PU-MP702/03	MINAKSHI	F	2		3		17	4	Y		5		N
PU-MP702	PU-MP702/04	KAMAKSHI	F	2		3		13	4	Y		3		N
PU-MP702	PU-MP702/05	NEELAKSHI	F	2		3		11	4	Y		2
PU-MP702	PU-MP702/06	SONASHI	F	2		3		5	4	Y		2
PU-MP703	PU-MP703/01	RAVI	M	1	18	1		36	4	N	Y	3		N
PU-MP703	PU-MP703/02	SUNITHA	F	1	16	2		34	1	N	N			Y	1
PU-MP703	PU-MP703/03	CHANDU	M	2		3		17	1	N	N			N
PU-MP703	PU-MP703/04	VAISHNAVI	F	2		3		13	4	Y		3		N
PU-MP703	PU-MP703/05	AKHILA	F	2		3		11	4	Y		3		N
PU-MP704	PU-MP704/01	SAMBA RAJ	M	1	24	1		30	4	N	Y	3		N
PU-MP704	PU-MP704/02	UMA RANI	F	1	20	2		26	1	N	N			N
PU-MP704	PU-MP704/03	MALLESH	M	2		3		5	1	Y		2
PU-MP704	PU-MP704/04	PURNA CHAND	M	2		3		4	1	Y		2
PU-MP704	PU-MP704/05	SRIMAN	M	2		3		3	1	N	N
PU-MP705	PU-MP705/01	PANDU	M	1	22	1		35	4	N	Y	3		N
PU-MP705	PU-MP705/02	VANAJA	F	1	17	2		30	4	N	Y	3		Y	1
PU-MP705	PU-MP705/03	ARCHANA	F	2		3		12	4	Y		3
PU-MP705	PU-MP705/04	VINOD KUMAR	M	2		3		8	4	Y		2
PU-MP705	PU-MP705/05	SHYAM VRITHIKA	F	2		3		4	1	Y		2
PU-MP706	PU-MP706/01	PANDU	M	1	22	1		35	4	N	Y	3		N
PU-MP706	PU-MP706/02	ARUNA	F	1	18	2		31	4	N	Y	3		N
PU-MP706	PU-MP706/03	PRIYA	F	2		3		11	4	Y		3
PU-MP706	PU-MP706/04	ALAIKYA	F	2		3		8	4	Y		2
PU-MP706	PU-MP706/05	HARSHITHA	F	2		3		8	4	Y		2
PU-MP706	PU-MP706/06	ABHI	M	2		3		7	4	Y		2
PU-MP707	PU-MP707/01	ARUN KUMAR	M	1	31	1		36	4	N	Y	6		N
PU-MP707	PU-MP707/02	UMA	F	1	23	2		28	4	N	Y	3		Y	1
PU-MP707	PU-MP707/03	SARIKA	F	2		3		3.4	1	N	N
PU-MP707	PU-MP707/04	SRIJA	F	2		3		2
PU-NG101	PU-NG101/01	LAXMAN	M	1	18	1		26	4	N	Y	2		N
PU-NG101	PU-NG101/02	LALIITHA	F	1	16	2		24	1	N	N			N
PU-NG101	PU-NG101/03	DHANUSH	M	2		3		6	4	Y		2
PU-NG101	PU-NG101/04	HARSHA	M	2		3		3	4	Y		10	LKG
PU-NG101	PU-NG101/05	HARSHITHA	F	2		3		1.5
PU-NG102	PU-NG102/01	AFZAL PASHA	M	1	25	1		37	4	N	Y	3		N
PU-NG102	PU-NG102/02	SAMEENA BEGUM	F	1	19	2		31	4	N	Y	3		Y	1
PU-NG102	PU-NG102/03	NASREEN BEGUM	F	2		3		11	4	Y		2
PU-NG102	PU-NG102/04	EMAAM HUSSAIUN	M	2		3		7	4	Y		2
PU-NG103	PU-NG103/01	CHARAN	M	1	27	1		43	4	N	Y	3		N
PU-NG103	PU-NG103/02	SUMALATHA	F	1	18	2		34	4	N	Y	3		N
PU-NG103	PU-NG103/03	BARGHAVA	M	2		3		14	4	Y		2		N
PU-NG103	PU-NG103/04	VENNELA	F	2		3		10	4	Y		2
PU-NG103	PU-NG103/05	MEENAKSHI	F	2		3		8	4	Y		2
PU-NG104	PU-NG104/01	MALLESH	M	1	25	1		45	2	N	N			N
PU-NG104	PU-NG104/02	YELLAMMA	F	1	15	2		35	2	N	N			Y	1
PU-NG104	PU-NG104/03	KAVYA	F	2		3		12	4	Y		3
PU-NG104	PU-NG104/04	VENU	M	2		3		6	4	Y		2
PU-NG105	PU-NG105/01	YELLAIAH	M	1	20	1		48	2	N	N			N
PU-NG105	PU-NG105/02	LAXMAMMA	F	1	14	2		42	2	N	N			N
PU-NG105	PU-NG105/03	NAVEEN	M	2		3		22	4	N	Y	5		N
PU-NG105	PU-NG105/04	JOYTHI	F	2		3		15	4	Y		3		N
PU-NG106	PU-NG106/01	RAJU	M	1	20	1		35	4	N	Y	2		N
PU-NG106	PU-NG106/02	RADHA	F	1	17	2		32	2	N	N			Y	1
PU-NG106	PU-NG106/03	PRADEEP	M	2		3		14	4	Y		3		N
PU-NG106	PU-NG106/04	PRANAVI	F	2		3		10	4	Y		2
PU-NG201	PU-NG201/01	THIMMARAJU	M	1	18	1		48	1	N	N			N
PU-NG201	PU-NG201/02	LAKSHMI	F	1	15	2		45	1	N	N			N
PU-NG201	PU-NG201/03	MEENAKSHI	F	2		3		12	4	Y		3
PU-NG201	PU-NG201/04	MAHENDAR	M	2		3		16	4	Y		3		N
PU-NG201	PU-NG201/05	DURGA RAO	M	1	18	3		22	2	N	Y	2		N
PU-NG201	PU-NG201/06	BHAVANI	F	1	17	4		21	2	N	Y	3		N
PU-NG201	PU-NG201/07	YASHWANTH	M	2		5		4	1	N	N
PU-NG201	PU-NG201/08	ROOPA	F	2		5		1.5
PU-NG201	PU-NG201/09	BALRAJ	M	1	19	3		20	1	N	N			N
PU-NG201	PU-NG201/10	LAXMI	F	1	13	4		14	2	N	Y	3		N
PU-NG202	PU-NG202/01	RAMULU	M	1	27	1		42	2	N	Y	3		N
PU-NG202	PU-NG202/02	THIRUPATHAMMA	F	1	17	2		32	1	N	N			N
PU-NG202	PU-NG202/03	DURGA	F	2		3		14	4	Y		3		N
PU-NG202	PU-NG202/04	AMMULU	F	2		3		9	4	Y		2
PU-NG202	PU-NG202/05	JANAKI	F	2		3		7	4	Y		2
PU-NG202	PU-NG202/06	SHIVA	M	2		3		4	1	N	N
PU-NG203	PU-NG203/01	SHIVAIAH	M	1	21	1		41	2	N	Y	2		N
PU-NG203	PU-NG203/02	PADMA	F	1	17	2		37	1	N	N			N
PU-NG203	PU-NG203/03	MEGHANA	F	2		3		11	4	Y		2
PU-NG203	PU-NG203/04	AKSHITHA	F	2		3		12	4	Y		3
PU-NG203	PU-NG203/05	RAMYA	F	2		3		16	4	Y		5		N
PU-NG203	PU-NG203/06	RAHUL	M	2		3		15	4	Y		3		N
PU-NG204	PU-NG204/01	KONDAL BABU	M	1	21	1		26	2	N	N			N
PU-NG204	PU-NG204/02	SHAILAJA	F	1	16	2		21	2	N	N			N
PU-NG204	PU-NG204/03	SALONI	F	2		3		3	1	Y		10	SCHOOL RUN BY MARI
PU-NG204	PU-NG204/04	JESSI	F	2		3		9 MONTHS	1	N	N
PU-NG205	PU-NG205/01	LAKSHMAIAH	M	1	28	1		46	2	N	N			N
PU-NG205	PU-NG205/02	BHAGYA LAXMI	F	1	18	2		36	2	N	N			Y	1
PU-NG205	PU-NG205/03	TRISHA	F	2		3		11	4	Y		2
PU-NG206	PU-NG206/01	YELLAIAH	M	1	27	1		42	2	N	N			N
PU-NG206	PU-NG206/02	BALAMMA	F	1	22	2		37	1	N	N			N
PU-NG206	PU-NG206/03	RAJU	M	2		3		12	1	N	Y	2
PU-NG206	PU-NG206/04	ANITHA	F	2		3		8	4	Y		2
PU-NG206	PU-NG206/05	POOJA	F	2		3		6	1	Y		10	SCHOOL RUN BY MARI
PU-NG206	PU-NG206/06	SRINIVAS	M	2		3		5	1	Y		10	SCHOOL RUN BY MARI
PU-NG301	PU-NG301/01	CH.RAJANARSU	M	1	19	1		33	2	N	N			N
PU-NG301	PU-NG301/02	CH.LAXMI	F	1	17	2		31	4	N	Y	3		N
PU-NG301	PU-NG301/03	CH.RAKESH	M	2		3		14	4	Y		3		N
PU-NG301	PU-NG301/04	CH.RAMYA	F	2		3		13	4	Y		3		N
PU-NG301	PU-NG301/05	CH.KIRTHANA	F	2		3		10	4	Y		3
PU-NG302	PU-NG302/01	K.RAJAPPA	M	1	25	1		41	4	N	Y	5		N
PU-NG302	PU-NG302/02	K.LAXMI	F	1	19	2		35	2	N	N			N
PU-NG302	PU-NG302/03	K.MANOHAR	M	2		3		13	4	Y		3		N
PU-NG302	PU-NG302/04	K.AKSHYARANI	F	2		3		11	4	Y		3
PU-NG303	PU-NG303/01	L.NARASIMHULU	M	1	23	1		40	4	N	Y	6		N
PU-NG303	PU-NG303/02	L.LATHA	F	1	20	2		37	4	N	Y	3		N
PU-NG303	PU-NG303/03	L.PRASANASRI	F	2		3		14	4	Y		3		N
PU-NG303	PU-NG303/04	L.AKSHYAMERI	F	2		3		11	4	Y		3
PU-NG303	PU-NG303/05	L.HASINI	F	2		3		10	4	Y		2
PU-NG303	PU-NG303/06	L.VIRAT	F	2		3		3	1	Y		10	AWC
PU-NG304	PU-NG304/01	J.PREM YADAV	M	1	22	1		38	2	N	N			N
PU-NG304	PU-NG304/02	J.PADMA	F	1	18	2		34	4	N	Y	3		N
PU-NG304	PU-NG304/03	J.ANIL YADAV	M	2		3		13	4	Y		3		N
PU-NG304	PU-NG304/04	J.ANUSHA	F	2		3		11	4	Y		3
PU-NG304	PU-NG304/05	J.SHALINI	F	2		3		9	4	Y		2
PU-NG305	PU-NG305/01	R.SHIVA SHANKARCHARY	M	1	24	1		36	4	N	Y	3		N
PU-NG305	PU-NG305/02	R.DHANALAXMI	F	1	18	2		30	4	N	Y	3		N
PU-NG305	PU-NG305/03	R.SIRI SRI	F	2		3		3	1	N	N
PU-NG305	PU-NG305/04	R.VIGNESWARACHARY	M	2		3		9	4	Y		2
PU-NG306	PU-NG306/01	K.SATYANARAYANA	M	1	29	1		33	4	N	Y	7		N
PU-NG306	PU-NG306/02	K.SWATHI	F	1	22	2		26	4	N	Y	6		N
PU-NG306	PU-NG306/03	K.ASWATH	M	2		3		3	1	N	N
PU-NG401	PU-NG401/01	NAVEEN	M	1	22	1		29	4	N	Y	3		N
PU-NG401	PU-NG401/02	CHANDRAKALA	F	1	19	2		26	4	N	Y	3		Y	1
PU-NG401	PU-NG401/03	HEMANTH	M	2		3		6	3	Y		2
PU-NG401	PU-NG401/04	HAYASRI	F	2		3		3	1	N	N
PU-NG402	PU-NG402/01	RAMULU	M	1	20	1		40	4	N	Y	6		N
PU-NG402	PU-NG402/02	LALITHA	F	1	13	2		33	2	N	N			Y	1
PU-NG402	PU-NG402/03	SWATHI	F	2		3		18	4	Y		5		N
PU-NG402	PU-NG402/04	NARSIMHA	M	2		3		15	4	Y		3		N
PU-NG402	PU-NG402/05	SHESHANK	M	2		3		13	4	Y		3		N
PU-NG403	PU-NG403/01	LINGA SWAMY	M	1	20	1		40	4	N	Y	3		N
PU-NG403	PU-NG403/02	YELLAMMA	F	1	15	2		35	2	N	N			Y	1
PU-NG403	PU-NG403/03	SWAPNA	F	2		3		15	4	Y		3		N
PU-NG403	PU-NG403/04	BAGYA	F	2		3		13	4	Y		3		N
PU-NG403	PU-NG403/05	VENKATESH	M	2		3		12	4	Y		2
PU-NG404	PU-NG404/01	RAMASWAMY	M	1	20	1		40	4	N	Y	2		N
PU-NG404	PU-NG404/02	PADMA	F	1	15	2		35	2	N	N			Y	1
PU-NG404	PU-NG404/03	SAI KIRAN	M	2		3		19	4	Y		6		N
PU-NG404	PU-NG404/04	SHAILAJA	F	2		3		16	4	Y		5		N
PU-NG404	PU-NG404/05	MEENA	F	2		3		13	4	Y		3		N
PU-NG405	PU-NG405/01	FARUK	M	1	27	1		40	4	N	Y	3		N
PU-NG405	PU-NG405/02	SEEMA AFRIN	F	1	19	2		32	4	N	Y	3		Y	1
PU-NG405	PU-NG405/03	MEHEK	F	2		3		12	4	Y		3
PU-NG405	PU-NG405/04	MAHVEEN	F	2		3		10	4	Y		3
PU-NG405	PU-NG405/05	MUSHAID ALI	M	2		3		8	4	Y		2
PU-NG405	PU-NG405/06	AZAN ALI	M	2		3		5	4	Y		2
PU-NG406	PU-NG406/01	UPENDHAR	M	1	16	1		34	2	N	N			N
PU-NG406	PU-NG406/02	UMA	F	1	15	2		33	2	N	N			Y	1
PU-NG406	PU-NG406/03	MAHESH	M	2		3		16	4	Y		3		N
PU-NG406	PU-NG406/04	MANOJ	M	2		3		14	4	Y	N	3		N
PU-NG501	PU-NG501/01	RAMU	M	1	27	1		32	2	N	Y	2		N
PU-NG501	PU-NG501/02	RANI	F	1	15	2		20	2	N	Y	2		N
PU-NG501	PU-NG501/03	DHARANI	F	2		3		3	1	N	N
PU-NG501	PU-NG501/04	SANJANA	F	2		3		1
PU-NG502	PU-NG502/01	SHANKAR	M	1	23	1		47	2	N	N			N
PU-NG502	PU-NG502/02	SALAMMA	F	1	18	2		42	1	N	N			N
PU-NG502	PU-NG502/03	THIRUPATAMMA	F	2		3		14	4	Y		3		N
PU-NG502	PU-NG502/04	MAHESH	M	2		3		12	4	Y		3
PU-NG502	PU-NG502/05	KISHAN	M	2		3		10	4	Y		2
PU-NG503	PU-NG503/01	MOTHILAL	M	1	20	1		30	2	N	N			N
PU-NG503	PU-NG503/02	MALLESHWARI	F	1	16	2		26	2	N	N			Y	1
PU-NG503	PU-NG503/03	HASINI	F	2		3		9	4	Y		2
PU-NG503	PU-NG503/04	VARSHINI	F	2		3		6	4	Y		2
PU-NG503	PU-NG503/05	YAGNESH	M	2		3		3	1	N	N
PU-NG504	PU-NG504/01	MOHAMMED	M	1	23	1		42	2	N	Y	2		N
PU-NG504	PU-NG504/02	SULTANA BEGUM	F	1	18	2		37	2	N	N			Y	1
PU-NG504	PU-NG504/03	ASHRAF	M	2		3		12	4	Y		10	GOING TO MOTHERSA
PU-NG504	PU-NG504/04	IRFANA	F	2		3		11	4	Y		3
PU-NG504	PU-NG504/05	ASIF	M	2		3		8	4	Y		2
PU-NG505	PU-NG505/01	BRAMA CHARY	M	1	24	1		41	4	N	Y	3		N
PU-NG505	PU-NG505/02	SRIDEVI	F	1	20	2		37	4	N	Y	3		Y	1
PU-NG505	PU-NG505/03	NIKITHA	F	2		3		15	4	Y		3		N
PU-NG505	PU-NG505/04	NIKHIL	M	2		3		14	4	Y		3		N
PU-NG701	PU-NG701/01	RAVI KUMAR	M	1	26	1		38	4	N	Y	3		N
PU-NG701	PU-NG701/02	LAXMI	F	1	15	2		27	4	N	Y	3		Y	1
PU-NG701	PU-NG701/03	GOWTHAM	M	2		3		11	4	Y		2
PU-NG701	PU-NG701/04	NOMESH	M	2		3		9	4	Y		2
PU-NG702	PU-NG702/01	DHANRAJ SWAMY	M	1	23	1		37	4	N	Y	3		N
PU-NG702	PU-NG702/02	JAYASRI	F	1	20	2		34	4	N	Y	3		Y	1
PU-NG702	PU-NG702/03	SRAVANI	F	2		3		11	4	Y		2
PU-NG702	PU-NG702/04	SIRISHA	F	2		3		8	4	Y		2
PU-NG703	PU-NG703/01	MUNIYYA	M	1	26	1		40	4	N	Y	3		N
PU-NG703	PU-NG703/02	KUMARI	F	1	17	2		31	4	N	Y	3		Y	1
PU-NG703	PU-NG703/03	PERSI	F	2		3		13	4	Y		3		N
PU-NG703	PU-NG703/04	MERSI	F	2		3		8	4	Y		2
PU-NG704	PU-NG704/01	KHALEEL	M	1	27	1		42	2	N	N			N
PU-NG704	PU-NG704/02	GHOUSIA	F	1	19	2		34	4	N	Y	2		N
PU-NG704	PU-NG704/03	MD.RAFEEK	M	2		3		14	4	Y		10	STUDYING IN MADARASA	N
PU-NG704	PU-NG704/04	FATHIMA	F	2		3		11	4	Y		10	MADARAS
PU-NG705	PU-NG705/01	RAVI	M	1	20	1		35	4	N	Y	3		N
PU-NG705	PU-NG705/02	KAVITHA	F	1	15	2		30	2	N	N			Y	1
PU-NG705	PU-NG705/03	SRAVANI	F	2		3		13	4	Y		3		N
PU-NG705	PU-NG705/04	SAI CHARAN	M	2		3		10	4	Y		2
PU-NG705	PU-NG705/05	SRAVAN	M	2		3		4	1	Y		2
PU-NG706	PU-NG706/01	SRINIVAS	M	1	30	1		43	4	N	Y	3		N
PU-NG706	PU-NG706/02	VIJAYA LAXMI	F	1	21	2		34	4	N	Y	3		Y	1
PU-NG706	PU-NG706/03	VENAKTARAMANA	M	2		3		11	4	Y		2
PU-NG706	PU-NG706/04	BHVAYA	F	2		3		10	4	Y		2
PU-PC101	PU-PC101/01	Y.NAVEEN	M	1	22	1		36	4	N	Y	3		N
PU-PC101	PU-PC101/02	Y.ARUNA	F	1	16	2		30	4	N	Y	3		Y	1
PU-PC101	PU-PC101/03	Y.JAYALAKSHIMI	F	2		3		12	4	Y		3
PU-PC101	PU-PC101/04	Y.LOHITH	M	2		3		10	4	Y		2
PU-PC102	PU-PC102/01	S.LINGAM	M	1	18	1		37	2	N	N			N
PU-PC102	PU-PC102/02	S.MANGMMA	F	1	14	2		33	2	N	N			N
PU-PC102	PU-PC102/03	S.KEERTHI	F	2		3		16	4	Y		5		N
PU-PC102	PU-PC102/04	S.KIRAN	M	2		3		14	4	Y		3		N
PU-PC103	PU-PC103/01	CH.POSHALU	M	1	20	1		30	4	N	Y	6		N
PU-PC103	PU-PC103/02	CH.RAJINI	F	1	17	2		27	4	N	Y	3		N
PU-PC103	PU-PC103/03	CH.SRI CHANDRIKA	F	2		3		7	4	Y		2
PU-PC103	PU-PC103/04	CH.ABHIRAM	M	2		3		3	1	N	N
PU-PC104	PU-PC104/01	J.GANESH	M	1	20	1		40	2	N	N			N
PU-PC104	PU-PC104/02	J.RATHNAMALA	F	1	13	2		33	2	N	N			N
PU-PC104	PU-PC104/03	J.CHANDRAKANTH	M	2		3		18	4	Y		5		N
PU-PC104	PU-PC104/04	J.DEVI	F	2		3		15	4	Y		3		N
PU-PC104	PU-PC104/05	J.DEEKSHA	F	2		3		13	4	Y		3		N
PU-PC104	PU-PC104/06	J.MOUNIKA	F	2		3		10	4	Y		2
PU-PC104	PU-PC104/07	J.VITAL	M	1	15	6		66	2	N	N			N
PU-PC104	PU-PC104/08	J.SHIVAMMA	F	1	9	6		60	2	N	N			N
PU-PC105	PU-PC105/01	P.NARSHIMMULU	M	1	22	1		38	3	N	N			N
PU-PC105	PU-PC105/02	P.JAMEELA	F	1	17	2		33	3	N	N			N
PU-PC105	PU-PC105/03	P.PRASHATH	F	2		3		13	4	Y		3		N
PU-PC105	PU-PC105/04	P.SRUTHI	F	2		3		12	4	Y		3
PU-PC106	PU-PC106/01	V.SHYAM	M	1	20	1		35	4	N	Y	2		N
PU-PC106	PU-PC106/02	V.LAKSHIMI	F	1	17	2		32	2	N	N	2		Y	1
PU-PC106	PU-PC106/03	V.SAMPATH	M	2		3		14	4	Y		3		N
PU-PC106	PU-PC106/04	V.SRAVANTHI	F	2		3		12	4	Y		3
PU-PC106	PU-PC106/05	V.SHIVASHANKAR	M	2		3		8	4	Y		2
PU-PC107	PU-PC107/01	D.SRIKANTH	M	1	20	1		28	4	N	Y	5		N
PU-PC107	PU-PC107/02	D.REKHA	F	1	17	2		25	4	N	Y	2		N
PU-PC107	PU-PC107/03	D.AMALA	F	2		3		5	4	Y		10	LKG
PU-PC107	PU-PC107/04	D.SAMPATH	M	2		3		3	1	N	N
PU-PC108	PU-PC108/01	P.VIYAYKUMAR	M	1	26	1		33	4	N	Y	6		N
PU-PC108	PU-PC108/02	P.PAARIJATHA	F	1	19	2		26	4	N	Y	6		N
PU-PC108	PU-PC108/03	P.AKSHITH KUMAR	M	2		3		6	4	Y		2
PU-PC108	PU-PC108/04	P.PRANAVI	F	2		3		3	4	Y		10	NURSARY
PU-PC201	PU-PC201/01	RAJU	M	1	25	1		34	2	N	Y	3		N
PU-PC201	PU-PC201/02	LATHA	F	1	20	2		29	4	N	Y	3		N
PU-PC201	PU-PC201/03	DEEPESH	M	2		3		3	1	Y		10	NURSURY
PU-PC201	PU-PC201/04	BIKSHAPATHI	M	1	25	6		75	1	N	N			N
PU-PC201	PU-PC201/05	MANAMMA	F	1	15	6		65	2	N	N
PU-PC201	PU-PC201/06	SHYAM	M	2		7		32	4	N	Y	3		N
PU-PC202	PU-PC202/01	RAVI	M	1	20	1		25	4	N	Y	3		N
PU-PC202	PU-PC202/02	SWARNA	F	1	17	2		22	4	N	Y	2		N
PU-PC202	PU-PC202/03	PAVITHRA	F	2		3		3	1	Y		10	NURSARY
PU-PC202	PU-PC202/04	MALLAIAH	M	1	18	6		55	1	N	N			N
PU-PC202	PU-PC202/05	VENKATAMMA	F	1	17	6		54	1	N	N			N
PU-PC202	PU-PC202/06	NIHANTH	M	2		3		10 MONTHS	1	N	N
PU-PC203	PU-PC203/01	NAGESH	M	1	20	1		37	4	N	Y	3		N
PU-PC203	PU-PC203/02	PADMA	F	1	17	2		34	2	N	N			N
PU-PC203	PU-PC203/03	USHA RANI	F	2		3		16	4	Y		5		N
PU-PC203	PU-PC203/04	AKHILA	F	2		3		14	4	Y		3		N
PU-PC203	PU-PC203/05	MOSES	M	2		3		11	4	Y		2
PU-PC203	PU-PC203/06	BUDAMMA	F	1	18	6		64	1	N	N			N
PU-PC204	PU-PC204/01	MADAHAR	M	1	19	1		40	4	N	Y	5		N
PU-PC204	PU-PC204/02	SAIDABI	F	1	16	2		37	4	N	Y	3		N
PU-PC204	PU-PC204/03	SAMEER	M	2		3		17	4	Y		5		N
PU-PC204	PU-PC204/04	SAJID	M	2		3		14	4	Y		3		N
PU-PC205	PU-PC205/01	DEVDAS	M	1	22	1		37	4	N	Y	3		N
PU-PC205	PU-PC205/02	BHAGYAMMA	F	1	18	2		33	2	N	Y	2		Y	1
PU-PC205	PU-PC205/03	AKHIL	M	2		3		13	4	Y		3		N
PU-PC205	PU-PC205/04	NIKHIL	M	2		3		11	4	Y		2
PU-PC205	PU-PC205/05	LAXMI	F	1	18	6		85	1	N	N			N
PU-PC206	PU-PC206/01	JANGAIAH	M	1	20	1		33	2	N	Y	2		N
PU-PC206	PU-PC206/02	PADMA	F	1	16	2		29	2	N	Y	2		Y	1
PU-PC206	PU-PC206/03	DURGA PRASAD	M	2		3		11	4	Y		2
PU-PC206	PU-PC206/04	AKHIL	M	2		3		7	4	Y		2
PU-PC206	PU-PC206/05	MANASA	F	2		3		2
PU-PC206	PU-PC206/06	YELLAMA	F	1	18	6		50	1	N	N			N
PU-PC207	PU-PC207/01	SUNITHA	F	1	16	1		32	2	N	Y	2		Y	1
PU-PC207	PU-PC207/02	KARTHIK	M	2		3		12	4	Y		3
PU-PC207	PU-PC207/03	RAKESH	M	2		3		10	4	Y		2
PU-PC207	PU-PC207/04	NARSAMMA	F	1	16	6		46	1	N	N			N
PU-PC208	PU-PC208/01	RAMULU	M	1	22	1		27	2	N	N			N
PU-PC208	PU-PC208/02	YADAMMA	F	1	20	2		25	4	N	Y	3		N
PU-PC208	PU-PC208/03	GANESH	M	2		3		3	1	Y		1
PU-PC208	PU-PC208/04	SRINATH	M	2		3		5	1	Y		2
PU-PC301	PU-PC301/01	V.RAMESH	M	1	25	1		38	4	N	Y	3		N
PU-PC301	PU-PC301/02	V.MAHESHWARI	F	1	17	2		30	4	N	Y	3		N
PU-PC301	PU-PC301/03	JANAKIRAM	M	2		3		13	4	Y		3		N
PU-PC301	PU-PC301/04	SRAVANI	F	2		3		12	4	Y		3
PU-PC301	PU-PC301/05	SWEETY	F	2		3		9	4	Y		2
PU-PC302	PU-PC302/01	ANJANEYULU	M	1	25	1		31	4	N	Y	3		N
PU-PC302	PU-PC302/02	T.LAVANYA	F	1	18	2		24	3	N	Y	2		N
PU-PC302	PU-PC302/03	VASAVI	F	2		3		3	1	Y		10	ANGANWADI S
PU-PC302	PU-PC302/04	LOKESH	M	2		3		1.5
PU-PC303	PU-PC303/01	B.DILBAHADUR	M	1	24	1		36	4	N	Y	2		N
PU-PC303	PU-PC303/02	B.K.BINDU	F	1	17	2		29	2	N	Y	2		N
PU-PC303	PU-PC303/03	B.K. KARTHIK	M	2		3		11	4	Y		3
PU-PC303	PU-PC303/04	B.K.SANDEEP	M	2		3		9	4	Y		2
PU-PC303	PU-PC303/05	B.K.SAIKERAN	M	2		3		7	4	Y		2
PU-PC304	PU-PC304/01	P.RAMESH	M	1	32	1		44	4	N	Y	3		N
PU-PC304	PU-PC304/02	P.LAVANYA	F	1	22	2		34	4	N	Y	3		N
PU-PC304	PU-PC304/03	P.SANDEEP	M	2		3		11	4	Y		3
PU-PC304	PU-PC304/04	P.NAVADEEP	M	2		3		8	4	Y		2
PU-PC304	PU-PC304/05	P.VINODHA	F	1	15	6		68	1	N	N			N
PU-PC305	PU-PC305/01	N.KRISHNA	M	1	25	1		42	4	N	N			N
PU-PC305	PU-PC305/02	RANGAMMA	F	1	18	2		35	2	N	N			N
PU-PC305	PU-PC305/03	KISHORE	M	2		3		17	4	Y		5		N
PU-PC305	PU-PC305/04	SHRAVANI	F	2		3		15	4	Y		3		N
PU-PC305	PU-PC305/05	ARCHANA	F	2		3		12	4	Y		3
PU-PC306	PU-PC306/01	M.NAGARAJU	M	1	20	1		38	4	N	Y	5		N
PU-PC306	PU-PC306/02	M.JAYAMMA	F	1	17	2		35	2	N	N			N
PU-PC306	PU-PC306/03	M.UDAY KUMAR	M	2		3		15	4	Y		5		N
PU-PC306	PU-PC306/04	DEELIP KUMAR	M	2		3		12	4	Y		3
PU-PC306	PU-PC306/05	M.BUDDAMMA	F	1	16	6		68	1	N	N			N
PU-PC307	PU-PC307/01	A.NARSIMHA	M	1	45	1		63	2	N	N			N
PU-PC307	PU-PC307/02	A.RADHA	F	1	20	2		38	4	N	Y	3		N
PU-PC307	PU-PC307/03	A.PRANAY	M	2		3		15	4	Y		3		N
PU-PC307	PU-PC307/04	A.NAVEEN	M	2		3		12	4	Y		3
PU-PC308	PU-PC308/01	A.LAXMAIAH	M	1	24	1		40	2	N	N			N
PU-PC308	PU-PC308/02	A.KALAMA	F	1	19	2		35	2	N	N			N
PU-PC308	PU-PC308/03	A.MADHU	M	2		3		16	4	Y		3		N
PU-PC308	PU-PC308/04	A.GANESH	M	2		3		13	4	Y		3		N
PU-PC308	PU-PC308/05	A.MOUNIKA	F	2		3		8	4	Y	N	2
PU-PC308	PU-PC308/06	A.KANUKAMMA	F	1	20	6		50	1	N	N			N
PU-PC308	PU-PC308/07	A.CHINNA VENKATAIAH	M	1	10	6		60	1	N	N			N
PU-PC701	PU-PC701/01	SESHA RAO	M	1	28	1		46	1	N	N			N
PU-PC701	PU-PC701/02	SESHIKALA	F	1	17	2		35	1	N	N			Y	1
PU-PC701	PU-PC701/03	RAJU	M	2		3		18	4	Y		3		N
PU-PC701	PU-PC701/04	POOJA	F	2		3		12	4	Y		3
PU-PC701	PU-PC701/05	RAM	M	1	18	6		75	4	N	Y	3		N
PU-PC701	PU-PC701/06	KAMAL BAI	F	1	13	6		70	1	N	N			N
PU-PC702	PU-PC702/01	SRINU	M	1	22	1		30	4	N	Y	5		N
PU-PC702	PU-PC702/02	JYOTHI	F	1	15	2		23	4	N	Y	3		Y	1
PU-PC702	PU-PC702/03	SRIVANI	F	2		3		3.3	1	N	N
PU-PC702	PU-PC702/04	DIVYASRI	F	2		3		2.4
PU-PC702	PU-PC702/05	JANAVI	F	2		3		4 MONTH	1	N	N
PU-PC703	PU-PC703/01	MUNNU	M	1	25	1		35	4	N	Y	2		N
PU-PC703	PU-PC703/02	SD.WAHEEDA	F	1	19	2		29	4	N	Y	3		N
PU-PC703	PU-PC703/03	SAYEEDA	F	2		3		5	1	Y		2
PU-PC703	PU-PC703/04	SAMEERA	F	2		3		3.1	1	N	N
PU-PC704	PU-PC704/01	MALLESH	M	1	27	1		44	4	N	Y	3		N
PU-PC704	PU-PC704/02	UMA	F	1	15	2		32	4	N	Y	3		Y	1
PU-PC704	PU-PC704/03	SUSHMITHA	F	2		3		15	4	Y		3		N
PU-PC704	PU-PC704/04	DIVYA SHREE	F	2		3		13	4	Y		3		N
PU-PC704	PU-PC704/05	MEGHANA SAI	F	2		3		11	4	Y		3
PU-PC705	PU-PC705/01	THULARAM	M	1	25	1		40	4	N	Y	2		N
PU-PC705	PU-PC705/02	GANGA	F	1	20	2		35	1	N	N			Y	1
PU-PC705	PU-PC705/03	KRISHNA	M	2		3		14	4	Y		3		N
PU-PC706	PU-PC706/01	MURALI	M	1	27	1		42	4	N	Y	6		N
PU-PC706	PU-PC706/02	SHOBA	F	1	22	2		37	4	N	Y	5		N
PU-PC706	PU-PC706/03	DIVYA	F	2		3		12	4	Y		3
PU-PC706	PU-PC706/04	SANJAY	M	2		3		6	4	Y		2
PU-PC707	PU-PC707/01	NARSIMHA REDDY	M	1	30	1		34	4	N	Y	5		N
PU-PC707	PU-PC707/02	MOUNIKA	F	1	21	2		25	4	N	Y	6		N
PU-PC707	PU-PC707/03	YASHESWINI	F	2		3		3.3	1	N	N
PU-PC708	PU-PC708/01	VENKATESH	M	1	23	1		37	1	N	N			N
PU-PC708	PU-PC708/02	KAVITHA	F	1	17	2		31	4	N	Y	3		Y	1
PU-PC708	PU-PC708/03	SPANDANA	F	2		3		13	4	Y		3		N
PU-PC708	PU-PC708/04	HARSHAVARDAN	M	2		3		11	4	Y		3
PU-PC708	PU-PC708/05	YADAIAH	M	1	20	6		65	4	N	N			N
PU-PC708	PU-PC708/06	NAGAMANI	F	1	15	6		60	1	N	N			N
PU-RP101	PU-RP101/01	M.NAVEEN KUMAR	M	1	23	1		39	4	N	Y	2		Y	7
PU-RP101	PU-RP101/02	M.SUJATHA	F	1	19	2		35	4	N	Y	3		Y	1
PU-RP101	PU-RP101/03	M.ROHINI	F	2		3		11	4	Y		2
PU-RP101	PU-RP101/04	M.VEENA	F	2		3		14	4	Y		3		N
PU-RP101	PU-RP101/05	M.LOKESH	M	2		3		16	4	Y		3		N
PU-RP102	PU-RP102/01	M.SRINIVAS	M	1	20	1		35	4	N	Y	3		N
PU-RP102	PU-RP102/02	M.SARASWATHI	F	1	18	2		32	4	N	Y	3		Y	1
PU-RP102	PU-RP102/03	M.CHAITHANYA	M	2		3		14	4	Y		3		N
PU-RP102	PU-RP102/04	M.NANDINI	F	2		3		12	4	Y		2
PU-RP102	PU-RP102/05	M.CHARAN	M	2		3		11	4	Y		2
PU-RP102	PU-RP102/06	M.MALLAMMA	F	5	20	6		78	1	N	N			N
PU-RP103	PU-RP103/01	K.BALARAJU	M	1	22	1		48	4	N	Y	2		N
PU-RP103	PU-RP103/02	K.PADMA	F	1	18	2		36	4	N	Y	3		Y	1
PU-RP103	PU-RP103/03	K.RAMYA	F	2		3		18	4	Y		5		N
PU-RP103	PU-RP103/04	K.RADHIKA	F	2		3		16	4	Y		3		N
PU-RP103	PU-RP103/05	K.CHARAN	M	2		3		13	4	Y		2		N
PU-RP104	PU-RP104/01	G.LAXMAN	M	1	22	1		46	1	N	N			N
PU-RP104	PU-RP104/02	G.LAKSHIMI	F	1	18	2		38	1	N	N			Y	1
PU-RP104	PU-RP104/03	G.SRIKATH	M	2		3		10	4	Y		2
PU-RP104	PU-RP104/04	G.SRIKAR	M	2		3		8	4	Y		2
PU-RP104	PU-RP104/05	G.AKHIL	M	2		3		3	1	Y		10	LKG
PU-RP104	PU-RP104/06	G.NIKIL	M	2		3		3	4	Y		2
PU-RP104	PU-RP104/07	G.SATTHAIAH	M	1	20	6		72	2	N	N			N
PU-RP104	PU-RP104/08	G.SATTHAMMA	M	1	16	6		62	4	N	N			N
PU-RP105	PU-RP105/01	T.SAILU	M	1	20	1		29	4	N	Y	2		N
PU-RP105	PU-RP105/02	T.SWAPNA	F	1	18	2		23	1	N	N			N
PU-RP105	PU-RP105/03	T.ANITHA	F	2		3		8	4	Y		2
PU-RP105	PU-RP105/04	T.DEEPAK	M	2		3		5	4	Y		2
PU-RP105	PU-RP105/05	T.AKHIL	M	2		3		3	4	N	N
PU-RP105	PU-RP105/06	T.ADITYA	M	2		3		0.8
PU-RP106	PU-RP106/01	CH. RAM REDDY	M	1	22	1		31	4	N	Y	2		N
PU-RP106	PU-RP106/02	CH.SWETHA	F	1	19	2		27	4	N	Y	3		Y	1
PU-RP106	PU-RP106/03	CH.PRAMOD REDDY	M	2		3		7	4	Y		10	UKG
PU-RP106	PU-RP106/04	CH.VINEETH REDDY	M	2		3		3	1	N	N
PU-RP107	PU-RP107/01	M.SRINIVAS	M	1	21	1		32	4	N	Y	2		N
PU-RP107	PU-RP107/02	M.ANURADHA	F	1	19	2		30	4	N	Y	3		N
PU-RP107	PU-RP107/03	M.SRIVANI	F	2		3		11	4	Y		2
PU-RP107	PU-RP107/04	M.SRILEKHA	F	2		2		11	4	Y		2
PU-RP108	PU-RP108/01	P.SRINIVAS	M	1	25	1		40	4	N	Y	3		N
PU-RP108	PU-RP108/02	P.JOYTHI	F	1	19	2		33	4	N	Y	2		N
PU-RP108	PU-RP108/03	P.BALAJI	M	2		3		13	4	Y		2		N
PU-RP108	PU-RP108/04	P.SRAVANI	F	2		3		11	4	Y		2
PU-RP108	PU-RP108/05	P.BAGAIAH	M	1	20	6		70	1	N	N			N
PU-RP108	PU-RP108/06	P.KALAVATHI	F	1	15	6		60	1	N	N			N
PU-RP108	PU-RP108/07	P.BABU	M	2		7		30	4	N	Y	3		N
PU-RP109	PU-RP109/01	N.NARAYANA	M	1	22	1		36	4	N	Y	2		N
PU-RP109	PU-RP109/02	N.ANITHA	F	1	20	2		20	4	N	Y	3		Y	1
PU-RP109	PU-RP109/03	N.SHIVA SHANKAR	M	2		3		13	4	Y		3		N
PU-RP109	PU-RP109/04	N.SRIVANI	F	2		3		11	4	Y		2
PU-RP109	PU-RP109/05	N.NAGAMMA	F	5	15	6		76	1	N	N			N
PU-RP110	PU-RP110/01	K.LINGAMAIAH	M	1	23	1		30	4	N	Y	5		N
PU-RP110	PU-RP110/02	K.ANURADHA	F	1	22	2		26	4	N	Y	5		N
PU-RP110	PU-RP110/03	K.HEMA KIRAN	M	2		3		7	4	Y		2
PU-RP110	PU-RP110/04	K.REVANTH	M	2		3		3	1	N	N
PU-RP110	PU-RP110/05	K.NIHAL	M	2		3		1.5
PU-RP110	PU-RP110/06	K.MANEMMA	F	5	16	6		60	1	N	N			Y	1
PU-RP201	PU-RP201/01	AASHAIAH	M	1	21	1		42	4	N	Y	3		N
PU-RP201	PU-RP201/02	SUSHEELA	F	1	18	2		34	3	N	Y	3		N
PU-RP201	PU-RP201/03	SAI KUMAR	M	2		3		20	4	N	Y	3		N
PU-RP201	PU-RP201/04	SATISH	M	2		3		14	4	Y		3		N
PU-RP201	PU-RP201/05	SANTHOSH	M	2		3		12	4	Y		3
PU-RP202	PU-RP202/01	VINOD KUMAR	M	1	23	1		30	4	N	Y	3		N
PU-RP202	PU-RP202/02	JHANSI	F	1	19	2		26	4	N	Y	3		N
PU-RP202	PU-RP202/03	LOKESH	M	2		3		3	1	Y		10	NURSURY
PU-RP202	PU-RP202/04	SUMANTH	M	2		4		12	4	Y		3
PU-RP203	PU-RP203/01	RAJESH	M	1	19	1		25	4	N	Y	5		N
PU-RP203	PU-RP203/02	SHOBHA	F	1	18	2		24	4	N	Y	5		N
PU-RP203	PU-RP203/03	SAI CHETHAN	M	2		3		4	1	Y		10	ANGANWADI
PU-RP203	PU-RP203/04	SAHITHI	F	2		3		3	1	N	N
PU-RP203	PU-RP203/05	PRAJVALIKA	F	2		3		1
PU-RP204	PU-RP204/01	SWAMY	M	1	25	1		39	4	N	Y	3		N
PU-RP204	PU-RP204/02	MAMATHA	F	1	21	2		34	2	N	N			Y	1
PU-RP204	PU-RP204/03	MANIKANTH	M	2		3		11	4	Y		3
PU-RP204	PU-RP204/04	VINESH	M	2		3		9	4	Y		2
PU-RP205	PU-RP205/01	NARSIMHA	M	1	20	1		39	1	N	N	1		N
PU-RP205	PU-RP205/02	SHOBHA	F	1	20	2		39	2	N	N			N
PU-RP205	PU-RP205/03	MAHESH BABU	M	2		3		17	4	Y		3		N
PU-RP205	PU-RP205/04	SIRISHA	F	2		3		13	4	Y		3		N
PU-RP206	PU-RP206/01	RAJU	M	1	24	1		40	4	N	Y	3		N
PU-RP206	PU-RP206/02	ARUNA	F	1	18	2		34	4	N	Y	3		Y	1
PU-RP206	PU-RP206/03	SAI KIRAN	M	2		3		12	4	Y		3
PU-RP206	PU-RP206/04	AKHILESH	M	2		3		10	4	Y		2
PU-RP206	PU-RP206/05	NARSAMMA	F	5	18	6		70	1	N	N			N
PU-RP207	PU-RP207/01	LAXMAN	M	1	27	1		30	4	N	Y	3		N
PU-RP207	PU-RP207/02	ANNAPOORNA	F	1	26	2		29	4	N	Y	7		Y	1
PU-RP207	PU-RP207/03	SRAVYA VARSHINI	F	2		3		3	1	N	N
PU-RP207	PU-RP207/04	NARSAMMA	F	5	18	6		65	1	N	N			N
PU-RP208	PU-RP208/01	SATYANARAYANA	M	1	20	1		40	2	N	N			N
PU-RP208	PU-RP208/02	VEERAMANI	F	1	18	2		38	1	N	N			N
PU-RP208	PU-RP208/03	PRAKASH	M	2		3		16	1	N	N			N
PU-RP208	PU-RP208/04	GANESH KUMAR	M	2		3		14	4	Y		3		N
PU-RP209	PU-RP209/01	MALLESH	M	1	22	1		45	2	N	Y	2		N
PU-RP209	PU-RP209/02	SUSHEELA	F	1	19	2		38	2	N	N			Y	1
PU-RP209	PU-RP209/03	SAI KUMAR	M	2		3		17	4	Y		3		N
PU-RP209	PU-RP209/04	SWATHI	F	2		3		13	4	Y		3		N
PU-RP209	PU-RP209/05	VINOD KUMAR	M	2		3		8	4	Y		2
PU-RP210	PU-RP210/01	KUMAR	M	1	20	1		40	2	N	Y	2		N
PU-RP210	PU-RP210/02	KRISHNAVENI	F	1	18	2		39	2	N	N			N
PU-RP210	PU-RP210/03	SIRISHA	F	2		3		15	4	Y		3		N
PU-RP211	PU-RP211/01	GOPAL	M	1	26	1		45	4	N	Y	3		N
PU-RP211	PU-RP211/02	MANJULA	F	1	18	2		36	4	N	Y	3		Y	1
PU-RP211	PU-RP211/03	MAMINDRA	M	2		3		15	4	Y		3		N
PU-RP211	PU-RP211/04	HARSHAVARDHAN	M	2		3		13	4	Y		3		N
PU-RP301	PU-RP301/01	RAJU	M	1	37	1		37	4	N	Y	3		N
PU-RP301	PU-RP301/02	RENUKA	F	1	28	2		28	4	N	Y	3		Y	1
PU-RP301	PU-RP301/03	HARSHAVARDHAN	M	2		3		12	4	Y		2
PU-RP301	PU-RP301/04	YASHVANTH	M	2		3		9	4	Y		2
PU-RP302	PU-RP302/01	BALRAJ	M	1	25	1		43	2	N	N			N
PU-RP302	PU-RP302/02	ANITHA	F	1	19	2		37	4	N	Y	3		Y	1
PU-RP302	PU-RP302/03	ROHIT	M	2		3		17	4	Y		5		N
PU-RP302	PU-RP302/04	PRANATHI	F	2		3		11	4	Y		3
PU-RP302	PU-RP302/05	NAVEENA	F	2		3		7	4	Y		2
PU-RP303	PU-RP303/01	D.KRISHNA	M	1	22	1		30	4	N	Y	2		N
PU-RP303	PU-RP303/02	D.MALLAMMA	F	1	18	2		26	4	N	Y	3		N
PU-RP303	PU-RP303/03	D.THARUN TEJ	M	2		3		3	4	Y		10	UKG
PU-RP303	PU-RP303/04	D.CHAITHANYA	M	2		3		1
PU-RP304	PU-RP304/01	MD. KHASEEM	M	1	24	1		32	2	N	N			N
PU-RP304	PU-RP304/02	GHOUSIA BEGAM	F	1	17	2		25	4	N	Y	3		N
PU-RP304	PU-RP304/03	MD. HASHAM	M	2		3		3	1	Y		10	ANGANWADI
PU-RP304	PU-RP304/04	MD. ABU BAKAR SIDDIQUE	M	2		3		8	4	Y		2
PU-RP304	PU-RP304/05	ALIA BEGAM	F	2		3		5	1	Y		10	UKG
PU-RP304	PU-RP304/06	HANIFA BEE	F	1	18	6		60	1	N	N			N
PU-RP305	PU-RP305/01	GANDAIAH	M	1	27	1		45	4	N	Y	3		N
PU-RP305	PU-RP305/02	LAXMI	F	1	18	2		38	1	N	N			Y	1
PU-RP305	PU-RP305/03	SHIRISHA	F	2		3		16	4	Y		3		N
PU-RP305	PU-RP305/04	SAI NADH	M	2		3		14	4	Y		3		N
PU-RP305	PU-RP305/05	SRIKANTH	M	2		3		12	4	Y		3
PU-RP306	PU-RP306/01	SANJEEVA	M	1	20	1		34	2	N	Y	2		N
PU-RP306	PU-RP306/02	SHANTHA	F	1	16	2		30	2	N	N			Y	1
PU-RP306	PU-RP306/03	SONI	F	2		3		11	4	Y		2
PU-RP306	PU-RP306/04	SRIKANTH	M	2		3		9	1	Y		2
PU-RP307	PU-RP307/01	B.GNANESWAR	M	1	15	1		29	1	N	Y	3		N
PU-RP307	PU-RP307/02	B.SUVARNA	F	1	13	2		27	1	N	Y	3		N
PU-RP307	PU-RP307/03	B.VAMSHI	M	2		3		13	1	Y		3		N
PU-RP307	PU-RP307/04	B.BHAGVATH	M	2		3		7	1	Y		10	U.K.G
PU-RP307	PU-RP307/05	B.JEETHAIAH	M	1	14	6		60	4	N	N			N
PU-RP308	PU-RP308/01	MALLESH	M	1	21	1		36	4	N	Y	3		N
PU-RP308	PU-RP308/02	RANI	F	1	17	2		33	2	N	N			Y	1
PU-RP308	PU-RP308/03	LAHARI	F	2		3		14	4	Y		3		N
PU-RP308	PU-RP308/04	SAMPATH KUMAR	M	2		3		12	4	Y		3
PU-RP309	PU-RP309/01	K.SRINIVAS	M	1	23	1		33	1	N	Y	3		N
PU-RP309	PU-RP309/02	K.SUNITHA	F	1	20	2		30	2	N	N			Y	1
PU-RP309	PU-RP309/03	SANDEEP	M	2		3		12	1	Y		3
PU-RP309	PU-RP309/04	NAVADEEP	M	2		3		5	1	Y	Y	2
PU-RP310	PU-RP310/01	SRINU	M	1	22	1		35	2	N	N			N
PU-RP310	PU-RP310/02	RAMULAMMA	F	1	18	2		31	2	N	N			N
PU-RP310	PU-RP310/03	SHIVA	M	2		3		15	1	Y		3		N
PU-RP310	PU-RP310/04	MOUNIKA	F	2		3		14	1	Y		3		N
PU-RP401	PU-RP401/01	MADHAR SHAB QUREESHI	M	1	19	1		42	4	N	Y	3		N
PU-RP401	PU-RP401/02	SHABANA BEGAM	F	1	18	2		36	2	N	N			Y	1
PU-RP401	PU-RP401/03	AZMATH PASHA	M	2		3		20	4	N	Y	3		N
PU-RP401	PU-RP401/04	HARSHAD PASHA	M	2		3		19	4	N	N			N
PU-RP401	PU-RP401/05	SANA BEGAM	F	2		3		15	4	Y		3		N
PU-RP401	PU-RP401/06	SAMREEN BEGAM	F	2		3		14	4	Y		3		N
PU-RP402	PU-RP402/01	GOPAL	M	1	19	1		30	4	N	Y	3		N
PU-RP402	PU-RP402/02	DURGA	F	1	15	2		26	4	N	Y	2		N
PU-RP402	PU-RP402/03	SHANKARAMMA	F	2		6		60	2	N	N			N
PU-RP402	PU-RP402/04	SWATHI	F	2		3		11	4	Y		2
PU-RP402	PU-RP402/05	RAMU	M	2		3		9	4	Y		2
PU-RP402	PU-RP402/06	VANI	M	2		3		8	3	Y		2
PU-RP402	PU-RP402/07	LAXMI	F	2		3		6	1	Y	N	1
PU-RP403	PU-RP403/01	RAVINDHAR	M	1	23	1		45	1	N	Y	3		N
PU-RP403	PU-RP403/02	LAXMI	F	1	14	2		34	4	N	Y	3		N
PU-RP403	PU-RP403/03	RADHIKA	F	2		3		17	4	Y		5		N
PU-RP403	PU-RP403/04	ARAVINDH	M	2		3		16	4	Y		5		N
PU-RP403	PU-RP403/05	AJAY	M	2		3		14	4	Y		3		N
PU-RP404	PU-RP404/01	PANDU RAJU	M	1	24	1		42	4	N	Y	6		N
PU-RP404	PU-RP404/02	VARALAXMI	F	1	20	2		35	4	N	Y	3		Y	1
PU-RP404	PU-RP404/03	THULASI	F	2		3		17	4	Y		5		N
PU-RP404	PU-RP404/04	JANSI	F	2		3		15	4	Y		3		N	1
PU-RP404	PU-RP404/05	MANIKANTA SAI	M	2		3		12	3	Y		3
PU-RP404	PU-RP404/06	SITHAIAH	M	1	28	7		40	4	N	N			N
PU-RP404	PU-RP404/07	MADHAVI	F	1	22	10		30	4	N	Y	5		Y	1
PU-RP404	PU-RP404/08	EEKSHITHA	F	2		3		11	4	Y		3
PU-RP404	PU-RP404/09	LOKESH	M	2		3		8	4	Y		2
PU-RP404	PU-RP404/10	MANEMMA	F	2		6		60	1	N	N			N
PU-RP405	PU-RP405/01	MAHAMAD PANI	M	1	30	1		63	2	N	N			N
PU-RP405	PU-RP405/02	NAZMA KATHOON	F	1	17	2		45	4	N	Y	3		Y	1
PU-RP405	PU-RP405/03	AZMATH KHAN	M	1	23	3		28	4	N	Y	3		N
PU-RP405	PU-RP405/04	SABHIYA BEGAM	F	1	20	4		25	4	N	Y	3		Y	1
PU-RP405	PU-RP405/05	NAYAB KHAN	M	2		5		3	1	N	N
PU-RP405	PU-RP405/06	MAHAMADHI FATHIMA	F	2		5		5	1	Y	Y	2
PU-RP406	PU-RP406/01	REDYA NAYAK	M	1	20	1		40	2	N	N			N
PU-RP406	PU-RP406/02	RENUKA	F	1	18	2		38	1	N	N			N
PU-RP406	PU-RP406/03	VEENA	F	2		3		14	4	Y		3		N
PU-RP406	PU-RP406/04	GANESH	M	2		3		12	4	Y		3
PU-RP407	PU-RP407/01	MAHAMMAD BABA	M	1	22	1		40	2	N	N			N
PU-RP407	PU-RP407/02	GOUSIYA BEGAM	F	1	13	2		38	2	N	N			Y	1
PU-RP407	PU-RP407/03	VAJEED	M	2		3		14	4	Y		3		N
PU-RP407	PU-RP407/04	SANIYA	F	2		3		10	4	Y		2
PU-RP408	PU-RP408/01	RAZZAK	M	1	22	1		38	2	N	N			N
PU-RP408	PU-RP408/02	RAMJU	F	2		2		35	2	N	N			Y	1
PU-RP408	PU-RP408/03	SAJEED	M	2		3		13	1	N	N			N
PU-RP408	PU-RP408/04	SABHIYA FIRDHOZ	F	2		3		11	1	Y		2
PU-RP409	PU-RP409/01	MAHMMED	M	1	22	1		32	4	N	Y	3		N
PU-RP409	PU-RP409/02	RAMEEZA	F	1	18	2		25	4	N	Y	3		N
PU-RP409	PU-RP409/03	SOFIYA	F	2		3		5	1	N	N
PU-RP409	PU-RP409/04	YASEEN	M	2		3		3	1	N	N
PU-RP410	PU-RP410/01	KRISHNA	M	1	24	1		42	2	N	N			N
PU-RP410	PU-RP410/02	JAYAMMA	F	1	10	2		38	2	N	N			Y	1
PU-RP410	PU-RP410/03	SRINIVAS	M	1	23	3		26	4	N	Y	3		N
PU-RP410	PU-RP410/04	PRIYANKA	F	1	17	4		20	4	N	Y	3		Y	1
PU-RP410	PU-RP410/05	JASHWANTH	M	2		5		10 MONTHS	1	N	N
PU-RP410	PU-RP410/06	ADHITHYA	M	2		8		11	4	Y		2
PU-RP501	PU-RP501/01	SRINIVAS	M	1	20	1		34	4	N	Y	3		N
PU-RP501	PU-RP501/02	MEGHAMALA	F	1	18	2		30	4	N	Y	3		N
PU-RP501	PU-RP501/03	SRIJA	F	2		3		11	4	Y	Y	2		N
PU-RP501	PU-RP501/04	SRAVAN	M	2		3		9	4	Y	Y	2		N
PU-RP501	PU-RP501/05	VAMSHI TEJA	M	2		3		7	4	Y		2
PU-RP502	PU-RP502/01	SAVITHRI	F	5	14	1		49	2	N	N			N
PU-RP502	PU-RP502/02	GOPI	M	1	25	3		30	4	N	Y	3		N
PU-RP502	PU-RP502/03	RENUKA	F	1	18	4		23	4	N	Y	3		N
PU-RP502	PU-RP502/04	LAXMI DEEPAK	M	2		5		3	1	N	N
PU-RP502	PU-RP502/05	KETHAN	M	2		5		1.5
PU-RP502	PU-RP502/06	MAHESHWARI	F	2		3		14	4	Y		3		N
PU-RP503	PU-RP503/01	ASHOK	M	1	24	1		46	4	N	Y	2		N
PU-RP503	PU-RP503/02	PADMA	F	1	14	2		39	2	N	N			Y	1
PU-RP503	PU-RP503/03	PRASHANTH	M	2		3		16	4	Y		5		N
PU-RP503	PU-RP503/04	MAHESHWARI	F	2		3		12	4	Y		3
PU-RP504	PU-RP504/01	SHIVA KUMAR	M	1	21	1		39	4	N	Y	3		N
PU-RP504	PU-RP504/02	SHAKUNTHALA	F	1	18	2		37	4	N	Y	3		Y	1
PU-RP504	PU-RP504/03	SANTHOSH KUMAR	M	2		3		15	4	Y		3		N
PU-RP504	PU-RP504/04	SANDHYA RANI	F	2		3		13	4	Y		3		N
PU-RP505	PU-RP505/01	MURALI	M	1	27	1		32	4	N	Y	3		N
PU-RP505	PU-RP505/02	HIMA BINDU	F	1	22	2		26	4	N	Y	5		Y	1
PU-RP505	PU-RP505/03	HARDINI	F	2		3		3.5	4	Y		2
PU-RP505	PU-RP505/04	MANONITH	M	2		3		2
PU-RP506	PU-RP506/01	JANARDHAN	M	1	31	1		46	2	N	N			N
PU-RP506	PU-RP506/02	LAVANYA	F	1	19	2		31	2	N	N			Y	1
PU-RP506	PU-RP506/03	ARCHANA	F	2		3		13	4	Y		3		N
PU-RP506	PU-RP506/04	ARPITHA	F	2		3		9	4	Y		2
PU-RP506	PU-RP506/05	DURGA PRASAD	M	2		3		11	4	Y		3
PU-RP507	PU-RP507/01	VENKATESH	M	1	21	1		40	2	N	N			N
PU-RP507	PU-RP507/02	VANI	F	1	14	2		29	2	N	N			Y	1
PU-RP507	PU-RP507/03	DHARANI	F	2		3		10	4	Y		2
PU-RP507	PU-RP507/04	MUTHYA LAKSHMI	F	2		3		8	4	Y		2
PU-RP507	PU-RP507/05	PAVITHRA	F	2		3		3.4	1	N	N
PU-RP508	PU-RP508/01	NARSIMHA	M	1	23	1		45	2	N	N			N
PU-RP508	PU-RP508/02	LAXMI	F	1	16	2		35	4	N	Y	3		Y	1
PU-RP508	PU-RP508/03	JHANSI	F	2		3		19	4	Y		5		N
PU-RP508	PU-RP508/04	RAJESHWARI	F	2		3		17	4	Y		5		N
PU-RP508	PU-RP508/05	RAJENDER	M	2		3		15	4	Y		3		N
PU-RP509	PU-RP509/01	RATHNAKAR	M	1	26	1		39	4	N	Y	3		N
PU-RP509	PU-RP509/02	LAKSHMI	F	1	19	2		32	4	N	Y	5		Y	1
PU-RP509	PU-RP509/03	ACHUTANAND	M	2		3		11	4	Y		2
PU-RP509	PU-RP509/04	ESWARA SAI	M	2		3		7	4	Y		2
PU-RP510	PU-RP510/01	VEERAIAH	M	1	12	1		63	1	N	N			N
PU-RP510	PU-RP510/02	SHIVAMMA	F	1	8	2		56	1	N	N			N
PU-RP510	PU-RP510/03	SRISAILAM	M	1	22	3		37	4	N	Y	3		N
PU-RP510	PU-RP510/04	YADAMMA	F	1	17	4		31	4	N	Y	3		Y	1
PU-RP510	PU-RP510/05	NAVEENA	F	2		5		15	4	Y		3		N
PU-RP510	PU-RP510/06	NANDINI	F	2		5		14	4	Y		3		N
PU-RP510	PU-RP510/07	SUCHITRA	F	2		5		13	4	Y		2		N
PU-RP510	PU-RP510/08	SUDHANI	F	2		5		12	4	Y		2
PU-RP601	PU-RP601/01	RAJU	M	1	22	1		28	3	N	Y	2		N
PU-RP601	PU-RP601/02	LAXMI	F	1	20	2		25	1	N	N			N
PU-RP601	PU-RP601/03	SWETHA	F	2		3		3.5	1	Y		2
PU-RP601	PU-RP601/04	HARSHAVARDAN	M	2		3		1.2	1	N	N
PU-RP601	PU-RP601/05	MOHAN	M	2		3		5	1	N	Y	2
PU-RP602	PU-RP602/01	VENKATESH	M	1	25	1		43	1	N	Y	1		N
PU-RP602	PU-RP602/02	KAMALAMMA	F	1	20	2		35	1	N	N			Y	1
PU-RP602	PU-RP602/03	PRIYANKA	F	2		3		16	4	Y		5		N
PU-RP602	PU-RP602/04	AKHILA	F	2		3		12	4	Y		3
PU-RP603	PU-RP603/01	MALLESH	M	1	21	1		38	4	N	Y	3		N
PU-RP603	PU-RP603/02	SUREKHA	F	1	19	2		31	2	N	N			Y	1
PU-RP603	PU-RP603/03	SRILATHA	F	2		3		12	4	Y		3
PU-RP603	PU-RP603/04	PRASHANTH	M	2		3		10	4	Y		2
PU-RP604	PU-RP604/01	KIRAN	M	1	18	1		33	4	N	Y	3		N
PU-RP604	PU-RP604/02	KAVITHA	F	1	16	2		30	4	N	Y	3		N
PU-RP604	PU-RP604/03	UPENDAR	M	2		3		12	4	Y		2
PU-RP604	PU-RP604/04	LAXMI	F	2		3		8	4	Y		2
PU-RP604	PU-RP604/05	BASKAR	M	2		3		7	4	Y		2
PU-RP605	PU-RP605/01	GOTTAIAH	M	1	23	1		34	2	N	Y	1		N
PU-RP605	PU-RP605/02	SUJATHA	F	1	16	2		28	4	N	Y	3		Y	1
PU-RP605	PU-RP605/03	PRAVALIKA	F	2		3		12	4	Y		3
PU-RP605	PU-RP605/04	PAWAN KUMAR	M	2		3		8	4	Y		2
PU-RP606	PU-RP606/01	SAILU	M	1	21	1		42	2	N	N			N
PU-RP606	PU-RP606/02	ANURADHA	F	1	17	2		38	2	N	N			Y	1
PU-RP606	PU-RP606/03	NARESH	M	2		3		14	4	Y		3		N
PU-RP606	PU-RP606/04	NIKITHA	F	2		3		12	4	Y		3
PU-RP606	PU-RP606/05	ANITHA	F	2		3		10	4	Y		2
PU-RP607	PU-RP607/01	SRINIVAS	M	1	22	1		35	4	N	Y	3		N
PU-RP607	PU-RP607/02	SUJATHA	F	1	17	2		31	4	N	Y	2		Y	1
PU-RP607	PU-RP607/03	SIDDARTH	M	2		3		11	4	Y		3
PU-RP607	PU-RP607/04	NISHANTH	M	2		3		7	4	Y		2
PU-RP608	PU-RP608/01	RAMULU	M	1	19	1		55	1	N	N			N
PU-RP608	PU-RP608/02	NAGAMMA	F	1	16	2		50	1	N	N			N
PU-RP608	PU-RP608/03	CHANDRAKALA	F	1	17	3		30	4	N	Y	3		N
PU-RP608	PU-RP608/04	NARSIMHA	M	1	20	4		33	4	N	Y	3		N
PU-RP608	PU-RP608/05	AKHIL	M	2		5		12	4	Y		3
PU-RP608	PU-RP608/06	NIKHIL	M	2		5		9	4	Y		2
PU-RP608	PU-RP608/07	VENKATAMMA	F	2		3		21	4	N	Y	3		N
PU-RP609	PU-RP609/01	GOPAL	M	1	20	1		48	2	N	N			N
PU-RP609	PU-RP609/02	SUJATHA	F	1	19	2		45	1	N	N			N
PU-RP609	PU-RP609/03	SHIRISHA	F	2		3		20	4	Y		6		N
PU-RP609	PU-RP609/04	RAJESH	M	2		3		18	1	N	N			N
PU-RP609	PU-RP609/05	VENKATESH	M	2		3		12	4	Y		2
PU-RP609	PU-RP609/06	SATHAMMA	F	5	15	6		82	1	N	N			N
PU-RP610	PU-RP610/01	SIDDAPA	M	1	20	1		32	4	N	Y	2		N
PU-RP610	PU-RP610/02	RUKMINI	F	1	18	2		30	2	N	N			N
PU-RP610	PU-RP610/03	SHIVARAM	M	2		3		11	4	Y		3
PU-RP610	PU-RP610/04	KAVYA	F	2		3		10	4	Y		2
PU-TG101	PU-TG101/01	KUMAR	M	1	21	1		29	4	N	Y	2		N
PU-TG101	PU-TG101/02	BHARGAVI	F	1	18	2		26	4	N	Y	3		N
PU-TG101	PU-TG101/03	JAGRUTHI	F	2		3		3	1	N	N
PU-TG101	PU-TG101/04	MAISAMMA	F	5	16	6		53	1	N	N			N
PU-TG102	PU-TG102/01	NARSHIMMA	M	1	21	1		38	4	N	Y	4		N
PU-TG102	PU-TG102/02	INDIRA	F	1	17	2		34	4	N	Y	3		N
PU-TG102	PU-TG102/03	AMBIKA	F	2		3		14	4	Y		3		N
PU-TG102	PU-TG102/04	NANDINI	F	2		3		10	4	Y		3
PU-TG102	PU-TG102/05	RAVALIKA	F	2		3		6	4	Y		2
PU-TG103	PU-TG103/01	BALARAJU	M	1	22	1		45	1	N	N			N
PU-TG103	PU-TG103/02	ANDALU	F	1	17	2		40	2	N	N			N
PU-TG103	PU-TG103/03	NARMADA	F	2		3		20	1	N	N			N
PU-TG103	PU-TG103/04	SARITHA	F	2		3		13	4	Y		2		N
PU-TG103	PU-TG103/05	THARUN	M	2		3		11	4	Y		2
PU-TG104	PU-TG104/01	VEERASWAMI	M	1	26	1		38	4	N	Y	5		N
PU-TG104	PU-TG104/02	LAXMI PRIYA	F	1	18	2		30	4	N	Y	3		N
PU-TG104	PU-TG104/03	VIKAS	M	2		3		11	4	Y		2
PU-TG104	PU-TG104/04	VARUN	M	2		3		8	4	Y		2
PU-TG105	PU-TG105/01	BABU RAO	M	1	25	1		45	4	N	Y	3		N
PU-TG105	PU-TG105/02	SARALA	F	1	18	2		38	4	N	Y	6
PU-TG105	PU-TG105/03	AVINASH	M	2		3		15	4	Y		3		N
PU-TG105	PU-TG105/04	BALA VISHNU	M	2		3		13	4	Y		3		N
PU-TG105	PU-TG105/05	VIGNESH	M	2		3		6	4	Y		10	UKG
PU-TG106	PU-TG106/01	BALRAJ	M	1	19	1		25	4	N	Y	3		N
PU-TG106	PU-TG106/02	SWATHI	F	1	18	2		24	4	N	Y	5		N
PU-TG106	PU-TG106/03	BANESWARI	F	2		3		3	1	N	N
PU-TG201	PU-TG201/01	NAGARAJU	M	1	26	3		33	2	N	Y	2		N
PU-TG201	PU-TG201/02	ANITHA	F	1	22	4		29	4	N	Y	3		N
PU-TG201	PU-TG201/03	RAJESHWARI	F	2		5		3	1	Y		10	NURSURY
PU-TG201	PU-TG201/04	MANIVARDHAN	M	2		5		6	1	Y		10	LKG
PU-TG201	PU-TG201/05	JANGAIAH	M	1	20	1		70	1	N	N			N
PU-TG201	PU-TG201/06	GOWRAMMA	F	1	15	2		65	1	N	N			N
PU-TG201	PU-TG201/07	PREM KUMAR	M	1	28	3		39	4	N	Y	6		N
PU-TG201	PU-TG201/08	RADHIKA	F	1	17	4		28	2	N	N			Y	1
PU-TG201	PU-TG201/09	GOWTHAM	M	2		5		10	4	Y		2
PU-TG201	PU-TG201/10	RAHUL	M	2		5		8	4	Y		2
PU-TG202	PU-TG202/01	RAMULU	M	1	20	1		45	2	N	N			N
PU-TG202	PU-TG202/02	PRAMILA	F	1	14	2		39	2	N	N			N
PU-TG202	PU-TG202/03	MAYANK	M	2		3		3	1	Y		10	ANGANWADI
PU-TG202	PU-TG202/04	SHIVA	M	2		3		19	4	Y		6		N
PU-TG203	PU-TG203/01	ANJAIAH GOUD	M	1	21	1		35	4	N	Y	3		N
PU-TG203	PU-TG203/02	SUWARNA	F	1	19	2		33	4	N	Y	6		N
PU-TG203	PU-TG203/03	AKSHITHA	F	2		3		12	4	Y		3
PU-TG203	PU-TG203/04	KRUTHIKA	F	2		3		10	4	Y		2
PU-TG203	PU-TG203/05	DASU GOUD	M	1	20	6		75	1	N	N			N
PU-TG204	PU-TG204/01	GANESH	M	1	25	1		40	4	N	Y	3		N
PU-TG204	PU-TG204/02	SHAILAJA	F	1	17	2		32	4	N	Y	5		Y	1
PU-TG204	PU-TG204/03	SRAVANI	F	2		3		11	4	Y		2
PU-TG204	PU-TG204/04	LALU PRASAD	M	2		3		13	4	Y		3		N
PU-TG204	PU-TG204/05	ANASUYA	F	1	9	6		60	1	N	N			N
PU-TG205	PU-TG205/01	ANJANEYULU	M	1	25	1		43	4	N	Y	5		N
PU-TG205	PU-TG205/02	DHANALAXMI	F	1	18	2		36	4	N	Y	3		N
PU-TG205	PU-TG205/03	MANASA	F	2		3		11	4	Y		3
PU-TG205	PU-TG205/04	NIKHITHA	F	2		3		15	4	Y		3		N
PU-TG205	PU-TG205/05	AKHIL	M	2		3		17	4	Y		10	DIPLOMA	N
PU-TG206	PU-TG206/01	RAJU	M	1	25	1		43	4	N	Y	5		N
PU-TG206	PU-TG206/02	ANITHA	F	1	20	2		38	2	N	Y	3		Y	1
PU-TG206	PU-TG206/03	SHANI	M	2		3		14	4	Y		3		N
PU-TG206	PU-TG206/04	SHIVA KUMAR	M	2		3		18	4	Y		10	DIPLOMA 1 ST YEAR	N
PU-TG301	PU-TG301/01	G.JANGAIAH	M	1	22	1		38	4	N	Y	2		N
PU-TG301	PU-TG301/02	G.LAVANYA	F	1	18	2		34	2	N	Y	2		N
PU-TG301	PU-TG301/03	G.VIVEK	M	2		3		13	4	Y		3		N
PU-TG301	PU-TG301/04	G.DURGA	F	2		3		11	4	Y		2
PU-TG302	PU-TG302/01	S.BABU	M	1	22	1		45	2	N	N			N
PU-TG302	PU-TG302/02	S.BALAMAISAMMA	F	1	18	2		41	4	N	Y	2		N
PU-TG302	PU-TG302/03	S.BHARGAVI	F	2		3		22	4	Y		6		N
PU-TG302	PU-TG302/04	S.SUSHMA	F	2		3		17	4	Y		5		N
PU-TG302	PU-TG302/05	S.SHRAVANI	F	2		3		12	4	Y		3
PU-TG302	PU-TG302/06	S.SHALINI	F	2		3		11	4	Y		3
PU-TG303	PU-TG303/01	G.BALRAM	M	1	30	1		56	2	N	N			N
PU-TG303	PU-TG303/02	G.YADAMMA	F	1	16	2		29	2	N	N			N
PU-TG303	PU-TG303/03	G.BHARGAVI	F	2		3		14	4	Y		3		N
PU-TG303	PU-TG303/04	G.THULASI	F	2		3		11	4	Y		3
PU-TG303	PU-TG303/05	G.ANJALI	F	2		3		8	4	Y		2
PU-TG304	PU-TG304/01	G.NARENDHAR	M	1	24	1		27	4	N	Y	3		N
PU-TG304	PU-TG304/02	G.SWAPNA	F	1	23	2		26	4	N	Y	6		N
PU-TG304	PU-TG304/03	G.DURGAPRASAD	M	2		3		3	1	Y		10	AWC
PU-TG304	PU-TG304/04	G.RAKSHITHA	F	2		3		0.4
PU-TG305	PU-TG305/01	T.DAS	M	1	22	1		42	4	N	Y	2		N
PU-TG305	PU-TG305/02	T.SHARADA	F	1	17	2		37	4	N	Y	2		N
PU-TG305	PU-TG305/03	T.SHIVALEELA	F	2		3		16	4	Y		5		N
PU-TG305	PU-TG305/04	T.HARIKA	F	2		3		12	4	Y		3
PU-TG305	PU-TG305/05	T.LINGASWAMI	M	2		3		6	1	Y		2
PU-TG305	PU-TG305/06	T.MANIESWAR	M	2		3		0.4
PU-TG306	PU-TG306/01	N.MADHU	M	1	23	1		35	2	N	N			N
PU-TG306	PU-TG306/02	N.BALAMANI	F	1	18	2		30	2	N	N			N
PU-TG306	PU-TG306/03	N.SHALINI	F	2		3		11	4	Y		3
PU-TG306	PU-TG306/04	N.SWOJANYA	F	2		3		9	4	Y		2
PU-TG306	PU-TG306/05	N.DHARANI	F	2		3		5	4	Y		10	UKG
PU-TG306	PU-TG306/06	SHIVAMANI	M	2		3		4	1	Y		10	NURSARY
PU-TG401	PU-TG401/01	BALARAJ	M	1	25	1		43	4	N	Y	3		N
PU-TG401	PU-TG401/02	DHANALAXMI	F	1	20	2		38	4	N	Y	3		Y	1
PU-TG401	PU-TG401/03	MUKESH	M	2		3		14	4	Y		3		N
PU-TG401	PU-TG401/04	SANDHEEP	M	2		3		12	4	Y		3
PU-TG401	PU-TG401/05	MANASA	F	2		3		9	4	Y		2
PU-TG402	PU-TG402/01	SRINIVAS	M	1	24	1		38	4	N	Y	5		N
PU-TG402	PU-TG402/02	VARAMMA	F	1	19	2		33	2	N	N			Y	1
PU-TG402	PU-TG402/03	SHARATH KUMAR	M	2		3		11	4	Y		2
PU-TG402	PU-TG402/04	VIKRAM	M	2		3		10	3	Y	N	2
PU-TG403	PU-TG403/01	MADHU	M	1	27	1		44	4	N	Y	3		N
PU-TG403	PU-TG403/02	MADHAVI	F	1	17	2		34	4	N	Y	3		Y	1
PU-TG403	PU-TG403/03	USHA PRIYA	F	2		3		14	4	Y		3		N
PU-TG403	PU-TG403/04	CHANDRAKANTH	M	2		6		12	4	Y		3
PU-TG404	PU-TG404/01	RAJU	M	1	23	1		40	4	N	Y	5		N
PU-TG404	PU-TG404/02	SANDYA	F	1	20	2		37	4	N	Y	3		Y	1
PU-TG404	PU-TG404/03	VAISHNAVI	F	2		3		12	4	Y		2
PU-TG404	PU-TG404/04	SANTHOSHA	F	2		3		7	3	Y		2
PU-TG404	PU-TG404/05	CHARAN	M	2		3		5	3	Y		2
PU-TG405	PU-TG405/01	DHARSHAN	M	1	25	1		44	2	N	N			N
PU-TG405	PU-TG405/02	DHANAMMA	F	1	18	2		37	2	N	N			Y	1
PU-TG405	PU-TG405/03	CHANDHANA	F	2		3		14	4	Y		3		N
PU-TG405	PU-TG405/04	ANANDH	M	2		3		12	4	Y		3
PU-TG405	PU-TG405/05	VAMSHI	M	2		3		11	4	Y		2
PU-TG501	PU-TG501/01	ANJANEYULU	M	1	26	1		42	4	N	Y	3		N
PU-TG501	PU-TG501/02	MANJULA	F	1	21	2		37	2	N	N			Y	1
PU-TG501	PU-TG501/03	KARUNAKAR	M	2		3		15	4	Y		3		N
PU-TG501	PU-TG501/04	MEGHANA	F	2		3		13	4	Y		3		N
PU-TG501	PU-TG501/05	PALLAVI	F	2		3		12	4	Y		3
PU-TG502	PU-TG502/01	BHASKAR	M	1	24	1		33	2	N	N			N
PU-TG502	PU-TG502/02	SARITHA	F	1	19	2		28	4	N	Y	3		Y	1
PU-TG502	PU-TG502/03	HARINI	F	2		3		8	4	Y		2
PU-TG502	PU-TG502/04	SRUJANA	F	2		3		7	4	Y		2
PU-TG502	PU-TG502/05	AVINASH	M	2		3		3.5	1	Y		10	ANGANWADI
PU-TG502	PU-TG502/06	ANJAMMA	F	5	18	6		70	1	N	N			N
PU-TG503	PU-TG503/01	SRINIVAS	M	1	28	1		45	4	N	Y	3		N
PU-TG503	PU-TG503/02	SARASWATHI	F	1	19	2		36	4	N	Y	3		Y	1
PU-TG503	PU-TG503/03	HARIKA	F	2		3		15	4	Y		3		N
PU-TG503	PU-TG503/04	SAI TEJA	M	2		3		11	4	Y		3
PU-TG503	PU-TG503/05	VENKATAMMA	F	5	18	6		75	1	N	N			Y	1
PU-TG504	PU-TG504/01	VENKATESH	M	1	23	1		39	4	N	Y	3		N
PU-TG504	PU-TG504/02	RAJITHA	F	1	17	2		33	4	N	Y	2		Y	1
PU-TG504	PU-TG504/03	MANISHA	F	2		3		15	4	Y		3		N
PU-TG504	PU-TG504/04	CHANDU	M	2		3		13	4	Y		3		N
PU-TG504	PU-TG504/05	BIKSHAPATHI	M	1	23	6		70	2	N	N			N
PU-TG504	PU-TG504/06	LAKSHMAMMA	F	1	18	6		65	2	N	N			Y	1
PU-TG505	PU-TG505/01	SHANKARAIAH	M	1	24	1		44	2	N	Y	2		N
PU-TG505	PU-TG505/02	NEELAMMA	F	1	16	2		36	2	N	N			Y	1
PU-TG505	PU-TG505/03	SHIRISHA	F	2		3		19	4	Y		6		N
PU-TG505	PU-TG505/04	MANISHA	F	2		3		14	4	Y		3		N
PU-TG505	PU-TG505/05	NIKITHA	F	2		3		11	4	Y		3
PU-TG505	PU-TG505/06	ACHAIAH	M	1	25	6		75	2	N	Y	2		N
PU-TG505	PU-TG505/07	PENTAMMA	F	1	15	6		65	1	N	N			N
PU-TG506	PU-TG506/01	MADHU	M	1	29	1		43	4	N	Y	3		N
PU-TG506	PU-TG506/02	SWAPNA	F	1	18	2		32	4	N	Y	3		N
PU-TG506	PU-TG506/03	NANDINI	F	2		3		12	4	Y		3
PU-TG506	PU-TG506/04	ABHINAY KUMAR	M	2		3		10	4	Y		2
PU-TG506	PU-TG506/05	SATHAMMA	F	5	18	6		65	1	N	N			N
PU-TG701	PU-TG701/01	RAVI	M	1	25	1		40	2	N	N			N
PU-TG701	PU-TG701/02	SUNITHA	F	1	20	2		35	2	N	N			Y	1
PU-TG701	PU-TG701/03	SHIVA SHANKAR	M	2		3		13	4	Y		3		N
PU-TG701	PU-TG701/04	ANUSHA	F	2		3		11	4	Y		2
PU-TG702	PU-TG702/01	MALLESH	M	1	21	1		35	4	N	Y	3		N
PU-TG702	PU-TG702/02	SANTOSHA	F	1	19	2		33	4	N	Y	6		Y	1
PU-TG702	PU-TG702/03	PRASHANTHI KUMARI	F	2		2		13	4	Y		3		N
PU-TG702	PU-TG702/04	SRUTHI	F	2		3		12	4	Y		3
PU-TG702	PU-TG702/05	VAISHALI	F	2		3		7	4	Y		2
PU-TG703	PU-TG703/01	KRISHNA	M	1	27	1		40	2	N	N			N
PU-TG703	PU-TG703/02	LAVANYA	F	1	21	2		34	4	N	Y	3		Y	1
PU-TG703	PU-TG703/03	GOWTHAMI	F	2		3		12	4	Y		3
PU-TG703	PU-TG703/04	PRANAY KUMAR	M	2		3		11	4	Y		2
PU-TG704	PU-TG704/01	SWAMI	M	1	22	1		36	4	N	Y	2		N
PU-TG704	PU-TG704/02	BHAVANI	F	1	18	2		32	4	N	Y	3		Y	1
PU-TG704	PU-TG704/03	DEVENDAR	M	2		3		13	4	Y		3		N
PU-TG704	PU-TG704/04	RAKESH	M	2		3		12	4	Y		3
PU-TG704	PU-TG704/05	ANJAIAH	M	1	20	6		69	2	N	N			N
PU-TG704	PU-TG704/06	RANEMMA	F	1	16	6		65	1	N	N			N
PU-TG705	PU-TG705/01	SRINIVAS	M	1	22	1		32	4	N	Y	3		N
PU-TG705	PU-TG705/02	SARITHA	F	1	17	2		27	4	N	Y	3		Y	1
PU-TG705	PU-TG705/03	KAVYA LAXMI	F	2		3		6	4	Y		2
PU-TG705	PU-TG705/04	ROHITH	M	2		3		3	1	N	N
PU-TG706	PU-TG706/01	SHANKAR	M	1	22	1		30	4	N	Y	3		N
PU-TG706	PU-TG706/02	SARITHA	F	1	18	2		26	4	N	Y	3		Y	1
PU-TG706	PU-TG706/03	VINAY	M	2		3		5	1	Y		2
PU-TG706	PU-TG706/04	YASWANTH	M	2		3		3	4	N	N
UR-AG101	UR-AG101/01	JAYARAMULU	M	1	25	1		45	4	N	Y	3		N
UR-AG101	UR-AG101/02	LALITHA	F	1	20	2		40	4	N	Y	2		N
UR-AG101	UR-AG101/03	VISHNU KANTH	M	2		3		13	4	Y		3		N
UR-AG101	UR-AG101/04	AISHWARYA	F	2		3		12	4	Y		3
UR-AG102	UR-AG102/01	RAJU	M	1	20	1		40	4	N	Y	2		N
UR-AG102	UR-AG102/02	SUJATHA	F	1	18	2		38	4	N	Y	2		N
UR-AG102	UR-AG102/03	SHYAM	M	2		3		15	4	Y		5		N
UR-AG102	UR-AG102/04	AKASH	M	2		3		14	4	Y		3		N
UR-AG102	UR-AG102/05	DHARANI	F	2		3		13	4	Y		3		N
UR-AG103	UR-AG103/01	MADHUSUDAN	M	1	29	1		41	4	N	Y	3		N
UR-AG103	UR-AG103/02	HEMALATHA	F	1	21	2		33	4	N	Y	3		Y	1
UR-AG103	UR-AG103/03	TRIPURA	F	2		3		11	4	Y		2
UR-AG103	UR-AG103/04	VARUN	M	2		3		10	4	Y		2
UR-AG104	UR-AG104/01	ARJUN	M	1	20	1		30	4	N	Y	2		N
UR-AG104	UR-AG104/02	SANTHOSHA	F	1	18	2		28	4	N	Y	3		Y	1
UR-AG104	UR-AG104/03	PRAHARSHINI	F	2		3		6	4	Y		2
UR-AG104	UR-AG104/04	AADYA	F	2		3		3	1	Y		10	LKG
UR-AG105	UR-AG105/01	RAJU	M	1	25	1		40	4	N	Y	2		N
UR-AG105	UR-AG105/02	GAYATRI	F	1	19	2		34	4	N	Y	2		N
UR-AG105	UR-AG105/03	VIGNESH	M	2		3		3	1	N	N
UR-AG106	UR-AG106/01	VENKATESH	M	1	24	1		44	4	N	Y	3		N
UR-AG106	UR-AG106/02	LAKSHIMI	F	1	18	2		38	4	N	Y	2		N
UR-AG106	UR-AG106/03	MEGAMALA	F	2		3		15	4	Y		3		N
UR-AG106	UR-AG106/04	TEJA	M	2		3		13	4	Y		3		N
UR-AG106	UR-AG106/05	LASYA	F	2		3		10	4	Y		2
UR-AG106	UR-AG106/06	BHAGATH KUMAR	M	2		3		6	4	Y		2
UR-AG107	UR-AG107/01	SRINIVAS	M	1	22	1		40	4	N	Y	3		N
UR-AG107	UR-AG107/02	VIJAYA	F	1	18	2		36	4	N	Y	2		Y	1
UR-AG107	UR-AG107/03	SAI RAM	M	2		3		15	4	Y		3		N
UR-AG107	UR-AG107/04	MANOJ	M	2		3		13	4	Y		3		N
UR-AG108	UR-AG108/01	SRINIVAS	M	1	20	1		45	1	N	N			N
UR-AG108	UR-AG108/02	ANANTHAMMA	F	1	17	2		42	2	N	N			N
UR-AG108	UR-AG108/03	VIJAY	F	2		3		23	4	N	Y	3		N
UR-AG108	UR-AG108/04	ASHOK	M	2		3		13	4	Y		3		N
UR-AG109	UR-AG109/01	SRIKANTH	M	1	24	1		40	4	N	Y	3		N
UR-AG109	UR-AG109/02	MADURI	F	1	22	2		38	4	N	Y	2		N
UR-AG109	UR-AG109/03	SRI HARIKA	F	2		3		14	4	Y		3		N
UR-AG109	UR-AG109/04	PRAMOD KUMAR	M	2		3		12	4	Y		3
UR-AG110	UR-AG110/01	RATNAKUMAR	M	1	22	1		42	4	N	Y	3		N
UR-AG110	UR-AG110/02	RAJYALAKSHIMI	F	1	18	2		38	4	N	Y	3		Y	1
UR-AG110	UR-AG110/03	MANISHA	F	2		3		14	4	Y		3		N
UR-AG110	UR-AG110/04	SNEHA	F	2		3		13	4	Y		3		N
UR-AG110	UR-AG110/05	MARUTHI VARA PRASAD	M	2		3		10	4	Y		2
UR-AG111	UR-AG111/01	SRINIVAS	M	1	21	1		44	4	N	Y	3		N
UR-AG111	UR-AG111/02	RAJINI	F	1	18	2		41	2	N	N			N
UR-AG111	UR-AG111/03	VAMSHI	M	2		3		16	4	Y		3		N
UR-AG111	UR-AG111/04	STRUTHI	F	2		3		12	4	Y		2
UR-AG111	UR-AG111/05	CHANDU	M	2		3		10	4	Y		2
UR-AG201	UR-AG201/01	SATYANARAYANA	M	1	35	1		49	2	N	Y	2		N
UR-AG201	UR-AG201/02	BHAGYA LAXMI	F	1	27	2		41	2	N	N			N
UR-AG201	UR-AG201/03	RAVALI	F	2		3		13	4	Y		3		N
UR-AG201	UR-AG201/04	LAXMI PRIYA	F	2		3		5	1	Y		10	LKG
UR-AG202	UR-AG202/01	BHUPESH	M	1	23	1		36	4	N	Y	3		N
UR-AG202	UR-AG202/02	LOKESHWARI	F	1	20	2		33	4	N	Y	3		N
UR-AG202	UR-AG202/03	KARTHIK	M	2		3		12	4	Y		3
UR-AG202	UR-AG202/04	GAJAPATHI	M	2		3		11	4	Y		3
UR-AG203	UR-AG203/01	DHANRAJ	M	1	32	1		54	4	N	Y	5		N
UR-AG203	UR-AG203/02	JYOTHI LAXMI	F	1	21	2		43	4	N	Y	3		Y	1
UR-AG203	UR-AG203/03	MAHALAXMI	F	2		3		13	4	Y		3		N
UR-AG203	UR-AG203/04	GIRI RAJ	M	2		3		18	4	Y		5		N
UR-AG204	UR-AG204/01	SUSHIL KUMAR	M	1	20	1		42	4	N	Y	3		N
UR-AG204	UR-AG204/02	SABITHA	F	1	15	2		37	2	N	N			N
UR-AG204	UR-AG204/03	PRAHARSHA RAKSHITHA	F	2		3		12	4	Y		3
UR-AG204	UR-AG204/04	YASH KUMAR	M	2		3		19	4	Y		5		N
UR-AG204	UR-AG204/05	ROHAN KUMAR	M	2		3		18	4	Y		10	HOTEL MANAGEMENT	N
UR-AG204	UR-AG204/06	MOHAN LAL	M	1	22	6		64	1	N	N			N
UR-AG204	UR-AG204/07	TARAVATHI	F	1	18	6		60	1	N	N			N
UR-AG205	UR-AG205/01	SURENDAR KUMAR	M	1	31	1		48	4	N	Y	3		N
UR-AG205	UR-AG205/02	TANUJA	F	1	27	2		44	4	N	Y	3		N
UR-AG205	UR-AG205/03	VARUN SAI	M	2		3		15	4	Y		3		N
UR-AG205	UR-AG205/04	GRISHMIKA	F	2		3		16	4	Y		5		N
UR-AG206	UR-AG206/01	PREM KUMAR	M	1	18	1		33	2	N	Y	2		N
UR-AG206	UR-AG206/02	BABITHA	F	1	17	2		32	2	N	Y	2		N
UR-AG206	UR-AG206/03	PAYAL	F	2		3		14	4	Y		3		N
UR-AG206	UR-AG206/04	PAWAN	M	2		3		11	4	Y		2
UR-AG206	UR-AG206/05	VEER	M	2		3		9	4	Y		2
UR-AG207	UR-AG207/01	DEVRAJ	M	1	32	1		55	4	N	Y	6		N
UR-AG207	UR-AG207/02	RAMADEVI	F	1	20	2		43	4	N	Y	6		N
UR-AG207	UR-AG207/03	POOJA	F	2		3		22	4	Y		6		N
UR-AG207	UR-AG207/04	LAXMI PRIYA	F	2		3		15	4	Y		3		N
UR-AG208	UR-AG208/01	SRINIVAS	M	1	26	1		39	4	N	Y	3		N
UR-AG208	UR-AG208/02	JAMUNA	F	1	20	2		33	4	N	Y	3		Y	1
UR-AG208	UR-AG208/03	SAHITHI	F	2		3		12	4	Y		3
UR-AG208	UR-AG208/04	SHASHANK	M	2		3		7	4	Y		2
UR-AG209	UR-AG209/01	RAVI KUMAR	M	1	22	1		38	4	N	Y	3		N
UR-AG209	UR-AG209/02	ANURADHA	F	1	20	2		36	2	N	Y	3		N
UR-AG209	UR-AG209/03	VAISHNAVI	F	2		3		12	4	Y		3
UR-AG209	UR-AG209/04	AADARSH	M	2		3		15	4	Y		3		N
UR-AG209	UR-AG209/05	JANVI	F	2		3		8	4	Y		2
UR-AG210	UR-AG210/01	SRIKANTH	M	1	21	1		26	4	N	Y	3		N
UR-AG210	UR-AG210/02	SWATHI	F	1	21	2		26	4	N	Y	3		N
UR-AG210	UR-AG210/03	VARNIKA	F	2		3		3	1	Y		10	ANGANWADI
UR-AG210	UR-AG210/04	VISHIK KUMAR	M	2		3		1
UR-AG211	UR-AG211/01	VENKATESH	M	1	33	1		38	4	N	Y	3		N
UR-AG211	UR-AG211/02	NAVANITHA	F	1	21	2		26	4	N	Y	3		N
UR-AG211	UR-AG211/03	NANDITHA	F	2		3		3	1	Y		10	LKG
UR-AG211	UR-AG211/04	AAHAN SAI	M	2		3		6 MONTHS	1	N	N
UR-AG301	UR-AG301/01	K.VENKATESH	M	2		1		40	2	N	Y	3		N
UR-AG301	UR-AG301/02	K.SHARADHA	F	1	23	2		38	4	N	Y	3		N
UR-AG301	UR-AG301/03	K.SHIDARTH	M	2		3		13	4	Y		3		N
UR-AG301	UR-AG301/04	K.BHAVANA	F	2		3		12	4	Y		3
UR-AG302	UR-AG302/01	M.NARASAPPA	M	1	24	1		40	4	N	Y	5		N
UR-AG302	UR-AG302/02	M.VARALAXMI	F	1	18	2		34	4	N	Y	5		N
UR-AG302	UR-AG302/03	M.SUSRUTHA	F	2		3		14	4	Y		3		N
UR-AG302	UR-AG302/04	M.PRAVALIKA	F	2		3		12	4	Y		3
UR-AG302	UR-AG302/05	M.SAICHARAN	M	2		3		11	4	Y		2
UR-AG303	UR-AG303/01	K.SRINIVAS	M	1	24	1		42	4	N	Y	3		N
UR-AG303	UR-AG303/02	K.SRILATHA	F	1	22	2		40	4	N	Y	7		N
UR-AG303	UR-AG303/03	K.VIVAKVARDHAN	M	2		3		14	4	Y		3		N
UR-AG303	UR-AG303/04	K.POOJITHA	F	2		3		12	4	Y		3
UR-AG303	UR-AG303/05	K.SAIVISHUVARDHAN	M	2		3		9	4	Y		2
UR-AG304	UR-AG304/01	M.SHANKAR	M	1	24	1		37	4	N	Y	3		N
UR-AG304	UR-AG304/02	M.DURGA	F	1	22	2		35	2	N	N			N
UR-AG304	UR-AG304/03	M.TANUSH	M	2		3		8	4	Y		2
UR-AG304	UR-AG304/04	M.POOJITHA	F	2		3		13	4	Y		3		N
UR-AG305	UR-AG305/01	J.AJAY KUMAR	M	1	29	1		41	4	N	Y	3		N
UR-AG305	UR-AG305/02	SANGEETHA	F	1	21	2		33	4	N	Y	3		N
UR-AG305	UR-AG305/03	J.SAHIL KUMAR	M	2		3		11	4	Y		3
UR-AG305	UR-AG305/04	J.EKTHA	F	2		3		10	4	Y		2
UR-AG305	UR-AG305/05	J.RAM DAS	M	1	21	6		63	2	N	N			N
UR-AG305	UR-AG305/06	KRISHNA	F	1	16	6		57	2	N	N			N
UR-AG306	UR-AG306/01	M.KRISHNA	M	1	18	1		40	3	N	Y	2		N
UR-AG306	UR-AG306/02	M.ANURADHA	F	1	16	2		38	2	N	N			N
UR-AG306	UR-AG306/03	M.SHIVA KUMAR	M	2		3		17	4	Y		5		N
UR-AG306	UR-AG306/04	M.SWAPNA	F	2		3		16	4	Y		5		N
UR-AG306	UR-AG306/05	M.KARTHIK	M	2		3		15	4	Y		3		N
UR-AG306	UR-AG306/06	M.TANUJA	F	2		3		13	4	Y		3		N
UR-AG307	UR-AG307/01	M.SUBHASH	M	1	22	1		40	4	N	Y	3		N
UR-AG307	UR-AG307/02	M.MANSHA MANI	F	1	16	2		34	4	N	Y	2		N
UR-AG307	UR-AG307/03	M.PRIYANKA	F	2		3		16	4	Y		3		N
UR-AG307	UR-AG307/04	M.PRATHAMESH	M	2		3		12	4	Y		2
UR-AG307	UR-AG307/05	M.PRANALI	F	2		3		10	4	Y		2
UR-AG308	UR-AG308/01	SINDHAM KIRAN	M	1	21	1		40	4	N	Y	2		N
UR-AG308	UR-AG308/02	S.RENUKA	F	1	15	2		34	4	N	Y	2		N
UR-AG308	UR-AG308/03	S.PRASHANT	M	2		3		20	4	N	Y	3		N
UR-AG308	UR-AG308/04	S.SOWMYA	F	2		3		13	4	Y		3		N
UR-AG308	UR-AG308/05	S.DWARANAKATH	M	2		3		10	4	Y		2
UR-AG309	UR-AG309/01	N.NAREDHAR	M	1	24	1		40	2	N	Y	2		N
UR-AG309	UR-AG309/02	N.KRISHNAVENI	F	1	20	2		36	4	N	Y	3		N
UR-AG309	UR-AG309/03	N.APOORWA	F	2		3		12	4	Y		3
UR-AG309	UR-AG309/04	N.ABHILASH	M	2		3		9	4	Y		2
UR-AG309	UR-AG309/05	N.KARUNASRI	F	2		3		6	4	Y		2
UR-AG309	UR-AG309/06	N.MISSAMMA	F	1	7	6		55	1	N	N			N
UR-AG310	UR-AG310/01	M.KRISHNA YADAV	M	1	21	1		34	2	N	Y	3		N
UR-AG310	UR-AG310/02	M.SANDHYARANI	F	1	19	2		32	4	N	Y	3		N
UR-AG310	UR-AG310/03	M.SHRUTHIN YADAV	M	2		3		13	4	Y		3		N
UR-AG310	UR-AG310/04	M.RISHIKHA	F	2		3		11	4	Y		3
UR-AG310	UR-AG310/05	M.CHARANA SRI	F	2		3		8	4	Y		2
UR-AG310	UR-AG310/06	M.PENTAIAH YADAV	M	1	30	6		75	1	N	N			N
UR-AG310	UR-AG310/07	M.LAXMAMMA	F	1	18	6		60	1	N	N			N
UR-AG401	UR-AG401/01	SRINIVAS	M	1	24	1		46	4	N	Y	2		N
UR-AG401	UR-AG401/02	RENUKA	F	1	20	2		42	4	N	Y	3		N
UR-AG401	UR-AG401/03	POOJA	F	2		3		24	4	Y		7		N
UR-AG401	UR-AG401/04	SWEETHA	F	2		3		20	4	Y		6		N
UR-AG401	UR-AG401/05	VEENA	F	2		3		14	4	Y		3		N
UR-AG401	UR-AG401/06	HARSHA	M	2		3		10	4	Y		2
UR-AG401	UR-AG401/07	VARSHA	F	2		3		12	4	Y		3
UR-AG402	UR-AG402/01	SRINIVAS	M	1	22	1		38	4	N	Y	3		Y	8	PRAJASHAKTHI YUVAJANA SAMITHI
UR-AG402	UR-AG402/02	ANURADHA	F	1	18	2		34	4	N	Y	6		N
UR-AG402	UR-AG402/03	LAXMI PRASANNA	F	2		3		10	4	Y		3
UR-AG402	UR-AG402/04	SHRAVYA	F	2		3		14	4	Y		3		N
UR-AG402	UR-AG402/05	NARSIMHA	M	2		6		64	2	N	N			N
UR-AG403	UR-AG403/01	SRINIVAS	M	1	22	1		37	4	N	Y	6		N
UR-AG403	UR-AG403/02	SANTHOSHA	F	1	18	2		33	4	N	Y	5		N
UR-AG403	UR-AG403/03	AKANKSHA	F	2		3		14	4	Y		3		N
UR-AG403	UR-AG403/04	HARSHAVARDHAN	M	2		7		12	4	Y		3
UR-AG403	UR-AG403/05	YESHESHWINI	F	2		3		11	4	Y		3
UR-AG404	UR-AG404/01	MOHAN	M	1	20	1		46	2	N	N			N
UR-AG404	UR-AG404/02	CHANDRAKALA	F	1	15	2		41	4	N	Y	2		N
UR-AG404	UR-AG404/03	AJAY KUMAR	M	2		3		22	4	Y		7		N
UR-AG404	UR-AG404/04	MOUNIKA	F	2		3		14	4	Y		3		N
UR-AG405	UR-AG405/01	RAJESH	M	1	21	1		38	4	N	Y	3		N
UR-AG405	UR-AG405/02	MANJULA	F	1	18	2		35	4	N	Y	3		N
UR-AG405	UR-AG405/03	SAI SREE	F	2		3		14	4	Y		3		N
UR-AG405	UR-AG405/04	YASHODHA	F	5	15	6		65	4	N	N			N
UR-AG406	UR-AG406/01	NARSINGARAO	M	1	17	1		57	2	N	N			N
UR-AG406	UR-AG406/02	BARATAMMA	F	1	12	2		52	2	N	N			N
UR-AG406	UR-AG406/03	SURENDHAR	M	2		3		34	4	N	Y	6		N
UR-AG406	UR-AG406/04	HARENDHAR	M	2		3		32	4	N	Y	3		N
UR-AG406	UR-AG406/05	VIGENDHAR	M	2		3		26	4	N	Y	5		N
UR-AG406	UR-AG406/06	PRASHANTHI	F	2		3		13	4	Y		3		N
UR-AG406	UR-AG406/07	VASANTHA	F	5	24	10		42	4	N	Y	5		N
UR-AG406	UR-AG406/08	DEVNDHAR	M	2		7		42	4	N	Y	5		N
UR-AG407	UR-AG407/01	GURU DAYL SINGH	M	1	24	1		31	4	N	Y	3		N
UR-AG407	UR-AG407/02	TEJENDER KAUR	F	1	18	2		25	4	N	Y	3		N
UR-AG407	UR-AG407/03	MANVEER KAUR	F	2		6		3	4	Y		2
UR-AG407	UR-AG407/04	GURUMAN SINGH	M	2		6		1
UR-AG407	UR-AG407/05	DALZITH SINGH	M	4	25	7		35	4	N	Y	3		N
UR-AG407	UR-AG407/06	MAHENDHAR SINGH	M	2		7		28	4	N	Y	5		N
UR-AG407	UR-AG407/07	ANMOL SINGH	M	2		7		24	4	N	Y	5		N
UR-AG407	UR-AG407/08	MANMOHAN SINGH	M	2		7		22	4	N	Y	6		N
UR-AG407	UR-AG407/09	INDEEPAL SINGH	M	2		7		20	4	N	Y	5		N
UR-AG407	UR-AG407/10	HARMENDHAT KAUR	F	5	11	6		59	4	N	N			N
UR-AG408	UR-AG408/01	MGULAIAH	M	1	15	1		52	4	N	N			N
UR-AG408	UR-AG408/02	BARATHI	F	1	11	2		48	2	N	N			N
UR-AG408	UR-AG408/03	SHIVANI	F	2		3		14	4	Y		3		N
UR-AG409	UR-AG409/01	SURENDHAR SINGH	M	1	27	1		43	4	N	Y	5		N
UR-AG409	UR-AG409/02	BASANTHKAUR	F	1	17	2		33	4	N	Y	3		N
UR-AG409	UR-AG409/03	HARJEED SINGH	M	2		3		15	4	Y		3		N
UR-AG409	UR-AG409/04	GURLEEN KAUR	F	2		3		9	4	Y		2
UR-AG410	UR-AG410/01	SRAVANKUMAR	M	1	20	1		30	4	N	Y	3		N
UR-AG410	UR-AG410/02	ANITHA	F	1	18	2		28	4	N	Y	3		N
UR-AG410	UR-AG410/03	SAI KIRAN	M	2		3		6	3	Y		2
UR-AG410	UR-AG410/04	BAVYASRI	F	2		3		3	3	Y	N	2
UR-AG410	UR-AG410/05	NIRMALA	F	5	15	6		48	4	N	Y	3		N
UR-AG411	UR-AG411/01	RAJESH	M	1	23	1		35	2	N	N			N
UR-AG411	UR-AG411/02	SWAPNA	F	1	16	2		28	4	N	Y	5		N
UR-AG411	UR-AG411/03	PRATHUL	M	2		3		3	3	Y		2
UR-AG411	UR-AG411/04	CHARAN	M	2		3		2
UR-AG411	UR-AG411/05	BALRAM	M	1	16	6		56	4	N	N			N
UR-AG411	UR-AG411/06	CHANDRAKALA	F	1	12	6		52	4	N	N			N
UR-AG501	UR-AG501/01	VINOD KUMAR	M	1	27	1		29	4	N	Y	3		N
UR-AG501	UR-AG501/02	REKHA	F	1	19	2		21	4	N	Y	5		Y	1
UR-AG501	UR-AG501/03	ARDHIK	M	2		3		1
UR-AG501	UR-AG501/04	ARCHANA	F	5	23	10		30	4	N	Y	5		N
UR-AG501	UR-AG501/05	SAHAJ	M	2		3		5	4	Y		2
UR-AG501	UR-AG501/06	SRIYANSH	M	2	16	15	BROTHER'S SON(HIS FATHER DIED)	3	1	N	N			N
UR-AG501	UR-AG501/07	NARSAMMA	F	5	16	6		48	2	N	N			N
UR-AG502	UR-AG502/01	BAL KISHAN	M	1	27	1		32	4	N	Y	3		N
UR-AG502	UR-AG502/02	DEEPIKA	F	1	23	2		28	4	N	Y	6		N
UR-AG502	UR-AG502/03	SRI SAI SADHVIK	M	2		3		3	1	N	N
UR-AG502	UR-AG502/04	SRI SAI SIDDHANTH	M	2		3		2
UR-AG502	UR-AG502/05	SHANTHAMMA	F	5	16	6		55	1	N	N			N
UR-AG503	UR-AG503/01	ARJUN	M	1	30	1		35	2	N	Y	3		N
UR-AG503	UR-AG503/02	ARUNA	F	1	21	2		26	4	N	Y	3		N
UR-AG503	UR-AG503/03	MRUDUL TEJ	M	2		3		4	1	Y		2
UR-AG503	UR-AG503/04	NIKISHA	F	2		3		3	1	N	N
UR-AG503	UR-AG503/05	NITHIK	M	2		3		2
UR-AG503	UR-AG503/06	IDAPPA	M	5	17	6		67	2	N	N			N
UR-AG503	UR-AG503/07	YADGIRI	M	2		7		25	4	N	Y	3		N
UR-AG504	UR-AG504/01	RAVI	M	1	33	1		38	2	N	Y	2		N
UR-AG504	UR-AG504/02	NAGARANI	F	1	27	2		32	4	N	Y	3		N
UR-AG504	UR-AG504/03	RAHUL	M	2		3		12	4	Y		3
UR-AG504	UR-AG504/04	AKSHITHA	F	2		3		11	4	Y		3
UR-AG505	UR-AG505/01	KRISHNA	M	1	26	1		41	4	N	Y	3		N
UR-AG505	UR-AG505/02	VANI	F	1	19	2		34	4	N	Y	3		N
UR-AG505	UR-AG505/03	BHARATH	M	2		3		14	4	Y		3		N
UR-AG505	UR-AG505/04	TARUN	M	2		3		12	4	Y		3
UR-AG505	UR-AG505/05	BHAVANI	F	2		3		11	4	Y		2
UR-AG506	UR-AG506/01	NARSIMHA	M	1	21	1		39	4	N	Y	5		N
UR-AG506	UR-AG506/02	LAXMI	F	1	15	2		33	4	N	Y	3		N
UR-AG506	UR-AG506/03	NANDINI	F	2		3		16	4	Y		3		N
UR-AG506	UR-AG506/04	AVINASH	M	2		3		14	4	Y		3		N
UR-AG506	UR-AG506/05	NOUSHITHA	F	2		3		11	4	Y		3
UR-AG507	UR-AG507/01	LAXMAN	M	1	20	1		38	4	N	Y	3		N
UR-AG507	UR-AG507/02	SRI DEVI	F	1	17	2		35	2	N	Y	2		N
UR-AG507	UR-AG507/03	NAVEEN	M	2		3		18	4	Y		5		N
UR-AG507	UR-AG507/04	NAVNEETHA	F	2		3		15	4	Y		3		N
UR-AG508	UR-AG508/01	KURMAIAH	M	1	19	1		42	2	N	N			N
UR-AG508	UR-AG508/02	JYOTHI	F	1	14	2		37	1	N	N			N
UR-AG508	UR-AG508/03	NARESH KUMAR	M	2		3		19	4	Y		5		N
UR-AG508	UR-AG508/04	HARIKA	F	2		3		14	4	Y		3		N
UR-AG509	UR-AG509/01	MALLESH	M	1	28	1		43	2	N	N			N
UR-AG509	UR-AG509/02	MOUNIKA	F	1	22	2		37	2	N	N			N
[truncated: 1,215 more rows]

## Sheet: Household Card Information
URSP_ID	TYPE_OF_HH_CARD	TYPE_OF_HH_CARD_OT
PU-BP111	BPL
PU-BP112	BPL
PU-BP113	BPL
PU-BP114	Others	NO RATION CARD
PU-BP115	BPL
PU-BP116	BPL
PU-BP117	BPL
PU-BP118	BPL
PU-BP212	BPL
PU-BP213	BPL
PU-BP214	BPL
PU-BP215	BPL
PU-BP216	Others	NO RATION CARD
PU-BP217	BPL
PU-BP218	BPL
PU-BP219	Others	NO RATION CARD
PU-BP311	BPL
PU-BP313	BPL
PU-BP314	BPL
PU-BP315	BPL
PU-BP316	BPL
PU-BP317	BPL
PU-BP318	BPL
PU-BP319	BPL
PU-BP411	BPL
PU-BP412	BPL
PU-BP413	BPL
PU-BP414	BPL
PU-BP415	BPL
PU-BP416	BPL
PU-BP417	BPL
PU-BP418	BPL
PU-BP511	BPL
PU-BP512	APL
PU-BP513	BPL
PU-BP514	APL
PU-BP515	APL
PU-BP516	Others	NO RATION CARD
PU-BP517	BPL
PU-BP518	BPL
PU-BP611	BPL
PU-BP612	BPL
PU-BP613	BPL
PU-BP614	BPL
PU-BP615	BPL
PU-BP616	BPL
PU-BP617	BPL
PU-BP618	BPL
PU-BP701	BPL
PU-BP702	BPL
PU-BP703	APL
PU-BP704	APL
PU-BP705	APL
PU-BP706	APL
PU-BP707	BPL
PU-BP708	BPL
PU-BP709	APL
PU-KP101	Others	NO RATION CARD
PU-KP102	Others	NO RATION CARD
PU-KP103	Others	NO RATION CARD
PU-KP104	Others	NO RATION CARD
PU-KP105	BPL
PU-KP106	BPL
PU-KP107	BPL
PU-KP108	BPL
PU-KP109	BPL
PU-KP110	Others	NO RATION CARD
PU-KP111	Others	NO RATION CARD
PU-KP112	BPL
PU-KP201	BPL
PU-KP202	Others	NO CARD
PU-KP203	BPL
PU-KP204	Others	NO CARD
PU-KP205	Others	NO CARD
PU-KP206	Others	NO CARD
PU-KP207	BPL
PU-KP208	Others	NO CARD
PU-KP209	Others	NO CARD
PU-KP210	Others	NO CARD
PU-KP211	BPL
PU-KP212	Others	NO CARD
PU-KP301	BPL
PU-KP303	BPL
PU-KP304	Others	NO CARD
PU-KP305	Others	NO CARD
PU-KP306	Others	NO CARD
PU-KP307	BPL
PU-KP308	Others	NO CARD
PU-KP309	BPL
PU-KP310	Others	NO CARD
PU-KP311	Others	NO CARD
PU-KP312	Others	NO CARD
PU-KP313	Others	NO CARD
PU-KP401	BPL
PU-KP402	BPL
PU-KP403	APL
PU-KP404	BPL
PU-KP405	BPL
PU-KP406	BPL
PU-KP407	BPL
PU-KP501	APL
PU-KP502	APL
PU-KP503	APL
PU-KP504	BPL
PU-KP505	BPL
PU-KP506	BPL
PU-KP507	APL
PU-KP508	APL
PU-KP509	BPL
PU-KP510	Others	NO CARD
PU-KP701	BPL
PU-KP702	BPL
PU-KP703	BPL
PU-KP704	BPL
PU-KP705	Others	NO CARD
PU-KP706	Others	NO CARD
PU-KP707	BPL
PU-LP101	Others	NO RATION CARD
PU-LP102	BPL
PU-LP103	BPL
PU-LP104	BPL
PU-LP105	BPL
PU-LP106	BPL
PU-LP107	BPL
PU-LP108	BPL
PU-LP109	BPL
PU-LP201	BPL
PU-LP202	BPL
PU-LP203	BPL
PU-LP204	BPL
PU-LP205	BPL
PU-LP206	Others	NO CARD
PU-LP207	BPL
PU-LP208	BPL
PU-LP301	BPL
PU-LP302	APL
PU-LP303	BPL
PU-LP304	BPL
PU-LP305	BPL
PU-LP306	BPL
PU-LP307	Others	NO CARD
PU-LP308	BPL
PU-LP401	BPL
PU-LP402	BPL
PU-LP403	BPL
PU-LP404	BPL
PU-LP405	BPL
PU-LP406	APL
PU-LP407	BPL
PU-LP408	BPL
PU-LP501	BPL
PU-LP502	BPL
PU-LP503	Others	NO CARD
PU-LP504	Others	NO CARD
PU-LP505	BPL
PU-LP506	BPL
PU-LP507	BPL
PU-LP508	BPL
PU-LP509	APL
PU-LP601	BPL
PU-LP602	BPL
PU-LP603	BPL
PU-LP604	BPL
PU-LP605	BPL
PU-LP606	BPL
PU-LP607	BPL
PU-LP608	BPL
PU-LP609	BPL
PU-LP701	BPL
PU-LP702	BPL
PU-LP703	BPL
PU-LP704	BPL
PU-LP705	BPL
PU-LP706	BPL
PU-LP707	BPL
PU-LP708	BPL
PU-LP709	Others	NO CARD
PU-MP101	BPL
PU-MP102	BPL
PU-MP103	BPL
PU-MP104	BPL
PU-MP105	BPL
PU-MP106	BPL
PU-MP107	BPL
PU-MP201	BPL
PU-MP202	Others	NO RATION CARD
PU-MP203	BPL
PU-MP204	BPL
PU-MP205	BPL
PU-MP206	BPL
PU-MP207	BPL
PU-MP208	BPL
PU-MP301	Others	NO RATION CARD
PU-MP302	BPL
PU-MP303	BPL
PU-MP304	BPL
PU-MP305	BPL
PU-MP306	BPL
PU-MP307	BPL
PU-MP308	BPL
PU-MP309	BPL
PU-MP701	BPL
PU-MP702	BPL
PU-MP703	BPL
PU-MP704	BPL
PU-MP705	BPL
PU-MP706	BPL
PU-MP707	BPL
PU-NG101	BPL
PU-NG102	BPL
PU-NG103	BPL
PU-NG104	BPL
PU-NG105	BPL
PU-NG106	BPL
PU-NG201	BPL
PU-NG202	Others	NO CARD
PU-NG203	BPL
PU-NG204	Others	NO CARD
PU-NG205	BPL
PU-NG206	BPL
PU-NG301	BPL
PU-NG302	BPL
PU-NG303	APL
PU-NG304	BPL
PU-NG305	BPL
PU-NG306	BPL
PU-NG401	Others	NO CARD
PU-NG402	BPL
PU-NG403	BPL
PU-NG404	BPL
PU-NG405	BPL
PU-NG406	BPL
PU-NG501	BPL
PU-NG502	BPL
PU-NG503	BPL
PU-NG504	BPL
PU-NG505	BPL
PU-NG701	BPL
PU-NG702	BPL
PU-NG703	Others	NO RATION CARD
PU-NG704	BPL
PU-NG705	Others	NO CARD
PU-NG706	BPL
PU-PC101	Others	NO RATION CARD
PU-PC102	BPL
PU-PC103	BPL
PU-PC104	BPL
PU-PC105	BPL
PU-PC106	BPL
PU-PC107	BPL
PU-PC108	BPL
PU-PC201	BPL
PU-PC202	BPL
PU-PC203	BPL
PU-PC204	BPL
PU-PC205	BPL
PU-PC206	BPL
PU-PC207	BPL
PU-PC208	Others	NO RATION CARD
PU-PC301	BPL
PU-PC302	BPL
PU-PC303	Others	NO RATION CARD
PU-PC304	BPL
PU-PC305	BPL
PU-PC306	BPL
PU-PC307	BPL
PU-PC308	BPL
PU-PC701	BPL
PU-PC702	BPL
PU-PC703	BPL
PU-PC704	APL
PU-PC705	BPL
PU-PC706	Others	NO RATION CARD
PU-PC707	Others	NO RATION CARD
PU-PC708	BPL
PU-RP101	BPL
PU-RP102	BPL
PU-RP103	BPL
PU-RP104	BPL
PU-RP105	BPL
PU-RP106	BPL
PU-RP107	BPL
PU-RP108	BPL
PU-RP109	BPL
PU-RP110	BPL
PU-RP201	BPL
PU-RP202	BPL
PU-RP203	BPL
PU-RP204	BPL
PU-RP205	BPL
PU-RP206	BPL
PU-RP207	BPL
PU-RP208	BPL
PU-RP209	BPL
PU-RP210	BPL
PU-RP211	BPL
PU-RP301	BPL
PU-RP302	BPL
PU-RP303	BPL
PU-RP304	BPL
PU-RP305	BPL
PU-RP306	BPL
PU-RP307	BPL
PU-RP308	BPL
PU-RP309	BPL
PU-RP310	BPL
PU-RP401	BPL
PU-RP402	BPL
PU-RP403	BPL
PU-RP404	BPL
PU-RP405	BPL
PU-RP406	BPL
PU-RP407	BPL
PU-RP408	BPL
PU-RP409	BPL
PU-RP410	BPL
PU-RP501	APL
PU-RP502	BPL
PU-RP503	APL
PU-RP504	APL
PU-RP505	BPL
PU-RP506	APL
PU-RP507	APL
PU-RP508	APL
PU-RP509	APL
PU-RP510	APL
PU-RP601	BPL
PU-RP602	BPL
PU-RP603	BPL
PU-RP604	BPL
PU-RP605	BPL
PU-RP606	BPL
PU-RP607	BPL
PU-RP608	BPL
PU-RP609	BPL
PU-RP610	BPL
PU-TG101	BPL
PU-TG102	BPL
PU-TG103	BPL
PU-TG104	BPL
PU-TG105	BPL
PU-TG106	BPL
PU-TG201	BPL
PU-TG202	BPL
PU-TG203	BPL
PU-TG204	BPL
PU-TG205	Others	NO CARD
PU-TG206	BPL
PU-TG301	Others	NO CARD
PU-TG302	BPL
PU-TG303	BPL
PU-TG304	BPL
PU-TG305	BPL
PU-TG306	BPL
PU-TG401	BPL
PU-TG402	BPL
PU-TG403	BPL
PU-TG404	BPL
PU-TG405	BPL
PU-TG501	BPL
PU-TG502	Others	NO CARD
PU-TG503	BPL
PU-TG504	BPL
PU-TG505	BPL
PU-TG506	BPL
PU-TG701	BPL
PU-TG702	BPL
PU-TG703	BPL
PU-TG704	BPL
PU-TG705	BPL
PU-TG706	BPL
UR-AG101	BPL
UR-AG102	BPL
UR-AG103	BPL
UR-AG104	BPL
UR-AG105	Others	NO RATION CARD
UR-AG106	BPL
UR-AG107	BPL
UR-AG108	BPL
UR-AG109	BPL
UR-AG110	BPL
UR-AG111	BPL
UR-AG201	BPL
UR-AG202	BPL
UR-AG203	BPL
UR-AG204	BPL
UR-AG205	BPL
UR-AG206	BPL
UR-AG207	Others	NO CARD
UR-AG208	BPL
UR-AG209	BPL
UR-AG210	BPL
UR-AG211	BPL
UR-AG301	BPL
UR-AG302	APL
UR-AG303	Others	NO CARD
UR-AG304	BPL
UR-AG305	BPL
UR-AG306	BPL
UR-AG307	BPL
UR-AG308	BPL
UR-AG309	BPL
UR-AG310	BPL
UR-AG401	BPL
UR-AG402	BPL
UR-AG403	BPL
UR-AG404	BPL
UR-AG405	BPL
UR-AG406	BPL
UR-AG407	BPL
UR-AG408	BPL
UR-AG409	BPL
UR-AG410	BPL
UR-AG411	BPL
UR-AG501	BPL
UR-AG502	Others	NO CARD
UR-AG503	BPL
UR-AG504	BPL
UR-AG505	BPL
UR-AG506	BPL
UR-AG507	BPL
UR-AG508	BPL
UR-AG509	BPL
UR-AG510	BPL
UR-AG701	BPL
UR-AG702	Others	NO CARD
UR-BP101	APL
UR-BP102	BPL
UR-BP103	BPL
UR-BP104	BPL
UR-BP105	BPL
UR-BP106	BPL
UR-BP107	BPL
UR-BP201	BPL
UR-BP202	Others	NO RATION CARD
UR-BP203	Others	NO RATION CARD
UR-BP204	BPL
UR-BP205	Others	NO RATION CARD
UR-BP206	BPL
UR-BP207	Others	NO RATION CARD
UR-BP301	BPL
UR-BP302	BPL
UR-BP303	BPL
UR-BP304	APL
UR-BP305	BPL
UR-BP306	Others	NO CARD
UR-BP401	BPL
UR-BP402	BPL
UR-BP403	BPL
UR-BP404	BPL
UR-BP405	BPL
UR-BP406	BPL
UR-BP407	BPL
UR-BP501	BPL
UR-BP502	Others	NO RATION CARD
UR-BP503	BPL
UR-BP504	BPL
UR-BP505	BPL
UR-BP506	BPL
UR-BP601	BPL
UR-BP602	BPL
UR-BP603	BPL
UR-BP604	BPL
UR-BP605	BPL
UR-BP606	BPL
UR-BP701	BPL
UR-BP702	BPL
UR-BP703	BPL
UR-BP704	BPL
UR-BP705	BPL
UR-BP706	BPL
UR-CG101	BPL
UR-CG102	BPL
UR-CG103	BPL
UR-CG104	BPL
UR-CG105	BPL
UR-CG106	BPL
UR-CG107	BPL
UR-CG201	BPL
UR-CG202	BPL
UR-CG203	BPL
UR-CG204	BPL
UR-CG205	Others	NO RATION CARD
UR-CG206	BPL
UR-CG207	BPL
UR-CG301	BPL
UR-CG302	BPL
UR-CG303	BPL
UR-CG304	BPL
UR-CG305	BPL
UR-CG306	BPL
UR-CG401	BPL
UR-CG402	BPL
UR-CG403	BPL
UR-CG404	BPL
UR-CG405	BPL
UR-CG406	BPL
UR-CG407	BPL
UR-CG501	BPL
UR-CG502	APL
UR-CG503	BPL
UR-CG504	BPL
UR-CG505	BPL
UR-CG506	BPL
UR-CG601	BPL
UR-CG602	Others	NO RATION CARD
UR-CG603	BPL
UR-CG604	BPL
UR-CG605	BPL
UR-CG606	APL
UR-CG607	Others	NO RATION CARD
UR-CG701	BPL
UR-CG702	BPL
UR-CG703	BPL
UR-CG704	BPL
UR-CG705	BPL
UR-CG706	BPL
UR-LG101	BPL
UR-LG102	BPL
UR-LG103	BPL
UR-LG104	BPL
UR-LG105	BPL
UR-LG106	BPL
UR-LG201	BPL
UR-LG202	BPL
UR-LG203	Others	NO RATION CARD
UR-LG204	BPL
UR-LG205	BPL
UR-LG206	BPL
UR-LG301	BPL
UR-LG302	BPL
UR-LG303	BPL
UR-LG304	BPL
UR-LG305	BPL
UR-LG306	BPL
UR-LG307	BPL
UR-LG401	BPL
UR-LG402	BPL
UR-LG403	BPL
UR-LG404	BPL
UR-LG405	BPL
UR-LG406	BPL
UR-LG501	BPL
UR-LG502	BPL
UR-LG503	BPL
UR-LG504	BPL
UR-LG505	BPL
UR-LG506	BPL
UR-LG507	BPL
UR-LG601	BPL
UR-LG602	BPL
UR-LG603	BPL
UR-LG604	BPL
UR-LG605	BPL
UR-LG606	BPL
UR-LG701	BPL
UR-LG702	BPL
UR-LG703	BPL
UR-LG704	BPL
UR-LG705	BPL
UR-LG706	BPL
UR-LG707	BPL
UR-MP401	BPL
UR-MP402	BPL
UR-MP403	BPL
UR-MP404	BPL
UR-MP405	BPL
UR-MP406	BPL
UR-MP407	BPL
UR-MP408	BPL
UR-MP409	BPL
UR-MP410	BPL
UR-MP411	BPL
UR-MP412	BPL
UR-MP413	BPL
UR-MP414	BPL
UR-MP415	BPL
UR-MP416	BPL
UR-MP501	APL
UR-MP502	BPL
UR-MP503	BPL
UR-MP504	BPL
UR-MP505	BPL
UR-MP506	BPL
UR-MP507	BPL
UR-MP508	BPL
UR-MP509	BPL
UR-MP510	BPL
UR-MP511	BPL
UR-MP512	BPL
UR-MP513	BPL
UR-MP601	BPL
UR-MP602	BPL
UR-MP603	BPL
UR-MP604	BPL
UR-MP605	BPL
UR-MP606	BPL
UR-MP607	BPL
UR-MP608	BPL
UR-MP609	BPL
UR-MP610	BPL
UR-MP611	BPL
UR-MP612	BPL
UR-MP613	BPL
UR-MP614	BPL
UR-MP615	BPL
UR-MP616	BPL
UR-TC101	BPL
UR-TC102	BPL
UR-TC103	BPL
UR-TC104	BPL
UR-TC105	BPL
UR-TC106	BPL
UR-TC107	BPL
UR-TC108	BPL
UR-TC109	BPL
UR-TC201	BPL
UR-TC202	Others	NO CARD
UR-TC203	BPL
UR-TC204	Others	NO CARD
UR-TC205	Others	NO CARD
UR-TC206	BPL
UR-TC207	BPL
UR-TC208	BPL
UR-TC209	BPL
UR-TC301	BPL
UR-TC302	BPL
UR-TC303	BPL
UR-TC304	BPL
UR-TC305	Others	NO CARD
UR-TC306	BPL
UR-TC307	BPL
UR-TC308	BPL
UR-TC309	Others	NO CARD
UR-TC401	BPL
UR-TC402	BPL
UR-TC403	BPL
UR-TC404	BPL
UR-TC405	BPL
UR-TC406	BPL
UR-TC407	BPL
UR-TC408	BPL
UR-TC409	BPL
UR-TC501	BPL
UR-TC502	BPL
UR-TC503	BPL
UR-TC504	BPL
UR-TC505	Others	NO CARD
UR-TC506	Others	NO CARD
UR-TC507	BPL
UR-TC508	BPL
UR-TC509	BPL
UR-TC510	BPL
UR-TC701	BPL
UR-TC702	BPL
UR-TC703	BPL
UR-TC704	BPL
UR-TC705	Others	NO CARD
UR-TC706	BPL
UR-TC707	BPL
UR-TC708	BPL
UR-TC709	BPL

## Sheet: Anthropometry
URSP_ID	MEMBER_ID	MEMBER_NAME	WEIGHT_KG	HEIGHT_CM	BMI	ARM_CIRCUM_CM	ANY_CHRONIC_DISEASE	NAME_CHRONIC_DISEASE	ANY_PHY_DISABILITY	NAME_THE_DISABILITY	WERE_YOU_SICK_LAST_WEEK	WHAT_WERE_THE_SYMPTOMS	VISIT_THE_DOCTOR	TREATMENT_GIVEN
PU-BP111	PU-BP111/01	B.SRINU	61.9	158.5	24.6395	29.2	N		N		N
PU-BP111	PU-BP111/02	B.RAMYA	63.2	151.4	27.5718	30.2	N		N		N
PU-BP111	PU-BP111/04	B.AKSHARA	12.3	91.1	14.8207	14.3	N		N		N
PU-BP112	PU-BP112/01	B.SAMBAMURTY	67	158.2	26.7708	26	N		N		N
PU-BP112	PU-BP112/02	B.RADHIKA	64	151.9	27.7373	28	N		N		N
PU-BP112	PU-BP112/03	B.AKHILESH	42.4	155.8	17.4675	23.5	N		N		N
PU-BP113	PU-BP113/01	A.UMAMAHESWAR REDDY	90.1	161.1	34.7163	34.8	N		N		N
PU-BP113	PU-BP113/02	A.MANGA	35.1	151.6	15.2725	28.8	N		N		N
PU-BP113	PU-BP113/03	A.JAYASHIMHA REDDY	44	166.4	15.8908	21.2	N		N		N
PU-BP114	PU-BP114/01	C.NARSING	72.7	163.5	27.1956	28	N		N		N
PU-BP114	PU-BP114/02	C.SHOBA	64.4	148	29.401	35.1	N		N		N
PU-BP114	PU-BP114/04	C.YASWANTH	56	152.2	24.1746	33.8	N		N		N
PU-BP115	PU-BP115/01	SIDDIRAMULU	93.2	159.6	36.589	34.6	N		N		N
PU-BP115	PU-BP115/02	P.NEERAJA	61.4	144.4	29.4465	31.3	N		N		N
PU-BP115	PU-BP115/03	P.NANDHINI	27.4	133.4	15.3971	17.3	N		N		N
PU-BP116	PU-BP116/01	K.DHURGAPRASAD	47.5	161.3	18.2568	25	N		N		N
PU-BP116	PU-BP116/02	K.SWAPNA	38.5	145.7	18.136	21	N		N		N
PU-BP116	PU-BP116/03	K.YASWANTH	8.7	76.4	14.905	12	N		N		N
PU-BP117	PU-BP117/01	N.SRINU	48.2	160.1	18.8046	20	N		N		N
PU-BP117	PU-BP117/02	N.SAVITRI	44	146.4	20.5291	23	N		N		N
PU-BP117	PU-BP117/03	N.REVANTH	10.2	94.8	11.3497	14	N		N		N
PU-BP118	PU-BP118/01	K.LATHA	83.9	146.5	39.0919	36.1	N		N		N
PU-BP118	PU-BP118/03	K.SRAVANI	40.9	148.7	18.497	21.3	N		N		N
PU-BP212	PU-BP212/01	RAMESH	77.5	161.1	29.8614	30.4	N		N		N
PU-BP212	PU-BP212/02	VIJAYA	60.5	162.1	23.0245	26.4	N		N		N
PU-BP212	PU-BP212/03	SAI RENUKA	36.6	134	20.3832	22.3	N		N		N
PU-BP213	PU-BP213/01	VENKATESH	104	161.6	39.8245	34.8	N		N		N
PU-BP213	PU-BP213/02	MALLISHWARI	38.9	147.5	17.8799	22.5	N		N		N
PU-BP213	PU-BP213/03	RUTHIK	13.7	82.6	20.0799	17.2	N		N		N
PU-BP214	PU-BP214/01	SANGAMESHWAR	58.2	162.3	22.0946	28.7	N		N		N
PU-BP214	PU-BP214/02	MAMATHA	51.6	148.4	23.4305	27.4	N		N		N
PU-BP214	PU-BP214/03	MANIKANTH	25.4	129.7	15.0992	18.5	N		N		N
PU-BP215	PU-BP215/01	SURESH	82.7	162	31.512	30.8	N		N		N
PU-BP215	PU-BP215/02	PRIYANKA	44.1	145.6	20.8025	22.9	N		N		N
PU-BP215	PU-BP215/03	SRI LEKHA	11.4	89	14.3921	14	N		N		N
PU-BP216	PU-BP216/01	RAGHUNATH	71.4	163.5	26.7093	30.8	N		N		N
PU-BP216	PU-BP216/02	AKHILA	68.7	154.7	28.7062	27.4	N		N		N
PU-BP216	PU-BP216/03	ROSHNI	28.2	147.6	12.9442	17.5	N		N		N
PU-BP217	PU-BP217/01	RAMU GOUD	48.1	161.5	18.4417	26.7	N		N		N
PU-BP217	PU-BP217/02	ANUSUYA	45.76	141.3	22.9193	22.6	N		N		N
PU-BP217	PU-BP217/03	PREM GOUD	22.3	131.5	12.896	16.2	N		N		N
PU-BP218	PU-BP218/01	JAGANNATH	67.2	168.9	23.5565	27.4	Y	FEVER WITH BODY PAINS	N		Y	FEVER AND BODY PAINS	Y	TABLETS AND PILLS
PU-BP218	PU-BP218/02	BHARATHI	73.6	156.8	29.9354	26.8	N		N		N
PU-BP218	PU-BP218/03	ASHOK KUMAR	53.3	163.1	20.0364	22.8	Y	FEVER WITH LEG PAIN AND LEG SWELLING	N		Y	LEG PAINS AND SWELLING	Y	MEDICINES AND TESTS
PU-BP219	PU-BP219/01	MURALI	65	167.6	23.1401	28	N		N		N
PU-BP219	PU-BP219/02	VEENA	56.8	157.7	22.8394	27	N		N		N
PU-BP219	PU-BP219/05	JAYA SURYA	10.5	83.2	15.1685	14	N		N		N
PU-BP311	PU-BP311/01	CH.SRINIVASULU	78.6	164.3	29.1171	35.4	N		N		N
PU-BP311	PU-BP311/02	CH.CHANAMMA	56	150.3	24.7896	34	N		N		N
PU-BP311	PU-BP311/03	VAISHNAVI	32.3	141.9	16.0412	18.7	N		N		N
PU-BP313	PU-BP313/01	VENKATRAMANA	61.1	167.3	21.8298	25.2	N		N		N
PU-BP313	PU-BP313/02	G.NAGALAXMI	64.4	157.6	25.9283	29	N		N		N
PU-BP313	PU-BP313/04	G.VENKAT PAVANI	41.5	158.2	16.5819	21.6	N		N		N
PU-BP314	PU-BP314/01	CH.VENKATESWARULU	78.5	164.5	29.0093	30.4	N		N		N
PU-BP314	PU-BP314/02	CH.NAGAMANI	61.6	161.6	23.5884	25.6	N		N		N
PU-BP314	PU-BP314/03	CH.VISHNUVADHAN	33.3	146.7	15.4733	17.4	N		N		N
PU-BP315	PU-BP315/01	P.VENKATAIH	57.5	165	21.1203	28	N		N		N
PU-BP315	PU-BP315/02	P.MALLAMMA	46.9	147.2	21.645	26	N		N		N
PU-BP315	PU-BP315/05	NARSIMHA	40	154.4	16.779	21	N		N		N
PU-BP316	PU-BP316/01	V.YADAIH	64.4	176.6	20.6493	26.3	N		N		N
PU-BP316	PU-BP316/02	V.KAVITHA	55.6	158.6	22.1039	25	N		N		N
PU-BP316	PU-BP316/05	AHKIL	11.7	92.6	13.6447	11.3	N		N		N
PU-BP317	PU-BP317/01	MANIK RAO	62.1	166.4	22.4277	27.4	N		N		N
PU-BP317	PU-BP317/02	PAPAMMA	53.8	148.7	24.331	26.7	N		N		N
PU-BP317	PU-BP317/03	ASHOK	21.6	129	12.98	16.5	N		N		N
PU-BP318	PU-BP318/01	D.YALLAIAH	54	155.9	22.2178	26.7	N		N		N
PU-BP318	PU-BP318/02	YALLAMMA	50.5	148.9	22.7773	26	N		N		N
PU-BP318	PU-BP318/04	ASHOK	29.4	140.4	14.9147	18	N		N		N
PU-BP319	PU-BP319/01	P.SANTHOSH	57	167.9	20.2196	25	N		N		N
PU-BP319	PU-BP319/02	P.SHAMALA	46.7	151.4	20.3735	23	N		N		N
PU-BP319	PU-BP319/03	NARESH	29.9	145	14.2212	18	N		N		N
PU-BP411	PU-BP411/01	SALEEM	73.5	160.8	28.426	31.5	N		N		N
PU-BP411	PU-BP411/02	WAHIDHA BEGAM	71	145.7	33.4456	33.9	N		N		N
PU-BP411	PU-BP411/04	AISHA SIDHIQA	37	145.2	17.5497	20	N		N		N
PU-BP412	PU-BP412/01	IRFAN ALI	77.4	166	28.0883	30.3	N		N		N
PU-BP412	PU-BP412/02	SHABANA BEGAM	56.5	145.9	26.5423	31.3	N		N		N
PU-BP412	PU-BP412/03	SAMEENA BEGAM	29.5	137.5	15.6033	19.5	N		N		N
PU-BP413	PU-BP413/01	DURGA PRASAD	64.1	168.1	22.6842	31.6	N		N		N
PU-BP413	PU-BP413/02	SATHYAVATHI	60.1	157	24.3823	28.5	N		N		N
PU-BP413	PU-BP413/03	PRIYA KIRTHI	37	151.1	16.2059	19.4	N		N		Y	FIVER	Y	TABLETS
PU-BP414	PU-BP414/03	JOSHIKA	22.5	133.6	12.6058	16.3	N		N		N
PU-BP414	PU-BP414/01	SWAMY	44.4	160.9	17.1503	22.5	N		N		N
PU-BP414	PU-BP414/02	PRAMILA	55.6	145.2	26.3719	28.3	N		N		N
PU-BP415	PU-BP415/01	SRAVAN	64	157.2	25.8985	26.4	N		N		N
PU-BP415	PU-BP415/02	UMA	41.8	147.8	19.135	24.3	N		N		N
PU-BP415	PU-BP415/03	AARAV	14.5	103.3	13.5884	14.1	N		N		Y	FIVER	Y	TABLETS
PU-BP416	PU-BP416/01	AKBARALI KAJA MIYA	57	163.6	21.2965	26.1	N		N		N
PU-BP416	PU-BP416/02	SAMREEN	50.2	150	22.3111	24.9	N		N		N
PU-BP416	PU-BP416/03	THANVEER FATHIMA	10.7	88.5	13.6615	13.4	N		N		N
PU-BP417	PU-BP417/01	ALTAF MOHIUDDIN	80.1	170.5	27.5539	30	N		N		N
PU-BP417	PU-BP417/02	WASIYA BEGAM	56.3	163	21.1901	28.6	N		N		N
PU-BP417	PU-BP417/03	SUMAI FATHIMA	32.1	146.1	15.0385	18.4	N		N		N
PU-BP418	PU-BP418/01	WAJID MOHIUDDIN	69.2	167.3	24.7237	36	N		N		N
PU-BP418	PU-BP418/02	ASRA	48.1	141.5	24.0233	29.4	N		N		N
PU-BP418	PU-BP418/05	SMIHA FATIMA	10	87.4	13.0911	17	N		N		N
PU-BP511	PU-BP511/01	ANAND NAIK	77.3	165.1	28.3586	29.1	N		N		Y	FEVER	Y	TABLETS
PU-BP511	PU-BP511/02	PADMA BAI	62.5	147.4	28.7664	31.8	N		N		N
PU-BP511	PU-BP511/04	KAVYA BAI	46.2	151.6	20.1022	24.1	N		N		N
PU-BP512	PU-BP512/01	LALITH KISHORE NAIDU	47	161.6	17.9976	23.1	Y	HYPERTENSION	N		Y	FEVER,WEIGHT LOSS	Y	TABLETS
PU-BP512	PU-BP512/02	SRILATHA	54.2	155.2	22.5017	24.4	Y	DIABETES	N		Y	JOINT PAINS,FEVER,CHICKENGUNYA	Y	TABLETS
PU-BP512	PU-BP512/03	ANJANI	53	160.9	20.4722	25.2	N		N		N
PU-BP513	PU-BP513/01	NARSIMHA	80.6	167.4	28.7623	33	N		N		N
PU-BP513	PU-BP513/02	LAXMI	47.9	149.8	21.3458	27.5	N		N		N
PU-BP513	PU-BP513/05	SAI NEELA	37.2	148.1	16.9603	21.5	N		N		N
PU-BP514	PU-BP514/01	VENKATESHWAR RAO	77.9	169.6	27.0823	33.9	N		N		N
PU-BP514	PU-BP514/02	PADMAVATI	62.9	153.1	26.8349	30.1	Y	HYPER TENSION	N		N
PU-BP514	PU-BP514/04	GAYATHRI	49.1	161.7	18.7785	25.5	N		N		N
PU-BP515	PU-BP515/03	DANUEL	85.2	177.1	27.1645	34.4	Y	HYPER TENSION	N		N
PU-BP515	PU-BP515/04	KAVITHA	66.4	159.6	26.0677	28.7	N		N		N
PU-BP515	PU-BP515/06	NISHKA	13.1	94.5	14.6692	14.4	N		N		N
PU-BP516	PU-BP516/01	MALLAIAH	62.5	167	22.4103	27.9	N		N		N
PU-BP516	PU-BP516/02	SUVARTHA	36.8	155.7	15.18	22.5	N		N		N
PU-BP516	PU-BP516/04	NIHARIKA	10.6	86.5	14.1669	14.5	N		N		N
PU-BP517	PU-BP517/02	TAJUDDIN	64.3	165.5	23.4755	37.4	N		N		N
PU-BP517	PU-BP517/03	MAHER FATHIMA	50	148.5	22.6734	28	N		N		N
PU-BP517	PU-BP517/05	NAHEEDA	9.9	85.2	13.6382	14.4	N		N		N
PU-BP518	PU-BP518/01	LAXMANA RAO	73.1	162.7	27.6148	24.2	N		N		N
PU-BP518	PU-BP518/02	RAMANA	54	143.3	26.2967	35.1	N		N		N
PU-BP518	PU-BP518/03	ANJALI	45.4	140.6	22.966	23.1	N		N		N
PU-BP611	PU-BP611/01	AFZAL KHAN	123.3	178.5	38.6978	36.1	N		N		N
PU-BP611	PU-BP611/02	SAFIA BEGAM	59.4	153.9	25.0789	26.2	N		N		N
PU-BP611	PU-BP611/03	ARSHIA BEGAM	28.8	139.6	14.7782	18.5	N		N		Y	FEVER	Y	INJECTION, TABLETS
PU-BP612	PU-BP612/01	SILAR	78.4	170.1	27.0961	29.3	N		N		N
PU-BP612	PU-BP612/02	AFRINBEGAM	51.8	154.9	21.5887	26	N		N		Y	CHICKENGUNYA	Y	TABLETS
PU-BP612	PU-BP612/03	AHAS	11.9	92.3	13.9683	13.9	N		N		Y	FEVER	Y	SYRUP
PU-BP613	PU-BP613/01	JAGAN	45.9	159	18.1559	26	N		N		N
PU-BP613	PU-BP613/02	LALITHA	63.9	161.3	24.5602	31	N		N		Y	COUGH	Y	SYRUP AND TABLETS
PU-BP613	PU-BP613/04	BHAVANI	38.9	153.6	16.488	21.4	N		N		Y	COUGH	N	USED SYRUP
PU-BP614	PU-BP614/01	KRISHNA	65.8	167.7	23.397	29.3	N		N		N
PU-BP614	PU-BP614/02	RENUKA	32.9	141.2	16.5016	18.6	N		N		Y	STAMOC PAIN	N	TABLETS
PU-BP614	PU-BP614/03	SUJATHA	31.5	143.7	15.2545	19.8	N		N		Y	FEVER	Y	TABLETS
PU-BP615	PU-BP615/01	DASARADHA	59.3	161.8	22.6515	29.8	N		N		N
PU-BP615	PU-BP615/02	RENAMMA	47.6	141.4	23.8072	29.1	N		N		Y	FEVER	Y	INJECTION AND TABLTS
PU-BP615	PU-BP615/05	SRAVANTHI	32.1	144.5	15.3734	20	N		N		N
PU-BP616	PU-BP616/01	KRISHNA	79.7	173.5	26.4764	35.3	N		N		Y	FEVER	Y	INJECTION TABLETS
PU-BP616	PU-BP616/02	RENUKA	66.8	156.6	27.2391	30.2	N		N		Y	FEVER, KNEE PAINS	Y	TABLETS
PU-BP616	PU-BP616/03	MALLESHWARI	43.5	153.6	18.4377	22.8	N		N		Y	FEVER	Y	TABLETS
PU-BP617	PU-BP617/01	NARESH	75.1	164.7	27.6855	28.9	N		N		N
PU-BP617	PU-BP617/02	SHIRISHA	59.9	152.9	25.6219	28.2	N		N		N
PU-BP617	PU-BP617/03	HRUTHISH	15.2	93.4	17.4241	15.7	N		N		N
PU-BP618	PU-BP618/01	SHIVAKUMAR	58.9	167.9	20.8936	26.8	N		N		N
PU-BP618	PU-BP618/02	LAXMI	45.2	151.7	19.6412	22.3	N		N		N
PU-BP618	PU-BP618/04	MOHAN	11.2	89	14.1396	15.3	N		N		Y	FEVER	Y	SYRUP
PU-BP701	PU-BP701/01	MUPPIDI LAXMAIAH	57.4	160.1	22.3939	28.4	N		N		N
PU-BP701	PU-BP701/02	LAVANYA	52.4	149.2	23.5393	28.2	N		N		N
PU-BP701	PU-BP701/03	ANUPRIYA	35	144.2	16.8321	19.2	N		N		N
PU-BP702	PU-BP702/01	MD YOUSAF	68.8	150.6	30.3346	31.1	N		N		N
PU-BP702	PU-BP702/02	ZULEKHA	62.1	150.2	27.5265	30.3	N		N		N
PU-BP702	PU-BP702/05	AMREENA	28.8	136.7	15.4119	18.1	N		N		N
PU-BP703	PU-BP703/01	BARNABAS	66.8	159.6	26.2247	28.1	N		N		N
PU-BP703	PU-BP703/02	RAHELU	50.3	152.3	21.6854	27.4	N		N		Y	VIRAL FEVER	Y	TAKE REST
PU-BP703	PU-BP703/04	BHOOMIKA	42.6	140.8	21.4884	22.8	N		N		Y	FEVER	Y	TABLETS
PU-BP704	PU-BP704/01	IMAM	51.8	163	19.4964	25.9	N		N		N
PU-BP704	PU-BP704/02	AMREEN BEGAM	54.5	143.1	26.6144	26.1	N		N		N
PU-BP704	PU-BP704/04	ZOHA FATHIMA	10.1	89.1	12.7223	13.1	N		N		Y	FEVER	Y	TABLETS
PU-BP705	PU-BP705/01	RAJU	63.1	160.1	24.6177	30.6	N		N		N
PU-BP705	PU-BP705/02	BALAMMA	42.8	150.9	18.796	23.7	N		N		N
PU-BP705	PU-BP705/04	SHIVA	32	141.3	16.0275	18.6	N		N		Y	VIRAL FEVER	Y	TABLETS
PU-BP706	PU-BP706/01	YOUNUS	54.7	167.2	19.5666	25.8	N		N		N
PU-BP706	PU-BP706/02	VASIMA BEGUM	48.3	150.7	21.2677	23.8	N		N		N
PU-BP706	PU-BP706/04	NIHAAL	12.5	87.9	16.1783	14.9	N		N		N
PU-BP707	PU-BP707/01	PREM SWAROOP	72.1	169.4	25.1251	28.6	N		N		N
PU-BP707	PU-BP707/02	SATYAVENI	52.8	153.4	22.438	28.8	N		N		Y	FEVER	Y	TABLETS
PU-BP707	PU-BP707/04	TEJ KIRAN	11.5	90.2	14.1346	13.6	N		N		Y	FEVER	Y	TABLETS
PU-BP708	PU-BP708/01	RAVI	51.7	160.6	20.0447	23.6	N		N		N
PU-BP708	PU-BP708/02	AMRUTHA	32.3	143.3	15.7293	20.6	N		N		N
PU-BP708	PU-BP708/04	BYULAH	12.7	84.6	17.7445	15.6	N		N		Y	VIRAL FEVER	Y	TREATMENT
PU-BP709	PU-BP709/01	NARSIMHA	69.5	162.9	26.1904	26.4	N		N		N
PU-BP709	PU-BP709/02	KESHAMMA	52.4	155.2	21.7544	23.2	N		N		N
PU-BP709	PU-BP709/03	YADAGIRI	42.7	156.8	17.3674	21.2	N		N		N
PU-KP101	PU-KP101/01	RAJ KUMAR	67.9	161.1	26.1625	31.7	N		N		N
PU-KP101	PU-KP101/02	MALLISWARI	78.2	155.4	32.3821	30.1	N		N		N
PU-KP101	PU-KP101/03	GAGANA STRUTHI	13	90.1	16.0138	15.7	N		N		N
PU-KP102	PU-KP102/01	PAVAN KUMAR	77.5	160.4	30.1226	32.1	N		N		N
PU-KP102	PU-KP102/02	NALINI	52.4	153.9	22.1235	23.5	N		N		N
PU-KP102	PU-KP102/04	SANVI	9.9	86.4	13.262	13.6	N		N		N
PU-KP103	PU-KP103/01	GANGADHAR	70.3	173.4	23.3807	29.8	N		N		N
PU-KP103	PU-KP103/02	BHARATHI	54.6	160.6	21.1691	26.5	N		N		N
PU-KP103	PU-KP103/03	KOUSHIK	12.4	100.3	12.3259	13.2	N		N		N
PU-KP104	PU-KP104/01	JAGADEESWAR REDDY	79.8	168.1	28.2402	29.6	N		N		N
PU-KP104	PU-KP104/02	PRABHAVAHI	81.8	165.6	29.8286	31.2	N		N		N
PU-KP104	PU-KP104/05	MOSMITHA REDDY	31.8	138.3	16.6258	19.4	N		N		N
PU-KP105	PU-KP105/01	RAMAKRISHNA SHARMA	75.6	158.5	30.0928	28.2	N		N		N
PU-KP105	PU-KP105/02	SHAILAJA	61.9	156.1	25.403	28.6	N		N		N
PU-KP105	PU-KP105/03	LAKSHIMI RAJAHAMSA	42.1	156.1	17.2773	20.4	N		N		N
PU-KP106	PU-KP106/01	RAMANA	67.8	171.7	22.9979	29.5	N		N		N
PU-KP106	PU-KP106/02	KALYANI	60.8	148.3	27.6453	30.6	N		N		N
PU-KP106	PU-KP106/03	SAHITHI	29.1	138.4	15.1922	18.9	N		N		N
PU-KP107	PU-KP107/01	GANESH	87	166.5	31.3827	32.7	N		N		N
PU-KP107	PU-KP107/02	BHARATHI	52.3	148.8	23.6209	25.6	N		N		N
PU-KP107	PU-KP107/03	CHARAN	59.3	152.2	25.5991	27.7	N		N		N
PU-KP108	PU-KP108/01	SURYA PRASAD	72.2	169.2	25.2195	31.3	N		N		N
PU-KP108	PU-KP108/02	ANNAPURNA	61.4	157.9	24.6266	28.8	N		N		N
PU-KP108	PU-KP108/03	HARSHA VARDHAN	47.4	163.9	17.645	23.4	N		N		N
PU-KP109	PU-KP109/01	SRINIVAS RAO	70.6	166.1	25.5897	30.1	N		N		N
PU-KP109	PU-KP109/02	SHYAMALA	64.2	150.9	28.194	30.3	N		N		N
PU-KP109	PU-KP109/03	SWAMINATH	46.8	145.7	22.0458	24.5	N		N		N
PU-KP110	PU-KP110/01	NOOTHAN CHOWDHURY	68.3	168.4	24.0844	30.3	N		N		N
PU-KP110	PU-KP110/02	VIDYA DEVI	54.5	155.5	22.5391	23	N		N		N
PU-KP110	PU-KP110/06	MUKESH	51.3	171.9	17.3606	23.7	N		N		N
PU-KP111	PU-KP111/01	VENKATA KRISHNA REDDY	66.9	154.8	27.918	29.8	N		N		N
PU-KP111	PU-KP111/02	SUVARNA	54.7	155.9	22.5058	26.5	N		N		N
PU-KP111	PU-KP111/03	BHARDWAJ REDDY	64.9	166.1	23.5237	27.9	N		N		N
PU-KP112	PU-KP112/01	SRINIVAS	80.9	164.5	29.8963	32.4	N		N		N
PU-KP112	PU-KP112/02	RENUKA	65	148.6	29.4358	31.9	N		N		N
PU-KP112	PU-KP112/03	YAMINI	46.9	155.1	19.4962	24.9	N		N		N
PU-KP201	PU-KP201/01	RAMANA YADAV	71.9	164.9	26.4416	28.3	N		N		N
PU-KP201	PU-KP201/02	PADMAVATHI	68.9	155.7	28.4212	31.5	N		N		N
PU-KP201	PU-KP201/03	KARTHIK	28.7	141.3	14.3747	17.2	N		N		N
PU-KP202	PU-KP202/01	VENKAIAH	62	167.7	22.0458	26.5	N		N		N
PU-KP202	PU-KP202/02	SRAVANTHI	79.4	159.6	31.1713	29.8	N		N		N
PU-KP202	PU-KP202/03	NANDU SAI	47.6	149.7	21.2404	25.7	N		N		N
PU-KP203	PU-KP203/01	GIRI YADAV	87.4	158.8	34.6586	32.6	N		N		N
PU-KP203	PU-KP203/02	SHIVA LAXMI	78	152.4	33.5834	31.8	N		N		N
PU-KP203	PU-KP203/03	DHARANI YADAV	60.6	157.9	24.3057	25.2	N		N		N
PU-KP204	PU-KP204/01	KISHORE RAO	75.9	169.4	26.4493	30.7	N		N		N
PU-KP204	PU-KP204/02	BHAVYA SREE	59.8	153.5	25.3796	27.6	N		N		N
PU-KP204	PU-KP204/03	SAI RUSHITH	43	163.4	16.1051	19.4	N		N		Y	FOOD INFECTION	Y	TABLETS
PU-KP205	PU-KP205/01	VENKAT	87.2	174.4	28.6697	31.3	N		N		N
PU-KP205	PU-KP205/02	MADHAVI	69.6	153.9	29.3854	32.1	N		N		N
PU-KP205	PU-KP205/03	JATIN	26.8	129	16.1048	20	N		N		N
PU-KP206	PU-KP206/01	KALYAN VARMA	81.7	168.1	28.9126	32.4	N		N		N
PU-KP206	PU-KP206/02	SWETHA	52.8	163.9	19.6551	23	N		N		N
PU-KP206	PU-KP206/03	MEGANA LAXMI	46.6	157.8	18.7142	22.8	N		N		N
PU-KP207	PU-KP207/01	SHANTHAN REDDY	65.4	169.3	22.8173	24.7	N		N		N
PU-KP207	PU-KP207/02	LAXMI	56.1	153.1	23.9338	29.3	N		N		N
PU-KP207	PU-KP207/03	MANVIR REDDY	12.2	93.3	14.0151	13.9	N		N		N
PU-KP208	PU-KP208/01	MASTHAN KHAN	83.9	164.9	30.8547	31.8	N		N		N
PU-KP208	PU-KP208/02	BANU	72.6	157	29.4535	31.7	N		N		N
PU-KP208	PU-KP208/03	JAMEEL KHAN	31.2	133.6	17.48	20.1	N		N		N
PU-KP209	PU-KP209/01	PADMA RAJU	83.8	165.3	30.6689	29.6	N		N		N
PU-KP209	PU-KP209/02	SWARNA	58.9	155.4	24.3901	27.2	N		N		N
PU-KP209	PU-KP209/03	KEERTHANA	52.4	152.4	22.5612	24.9	N		N		N
PU-KP210	PU-KP210/01	NAND KISHORE REDDY	74	164.5	27.3464	31.3	N		N		N
PU-KP210	PU-KP210/02	SUDHEERA	55.3	149.4	24.7756	29.4	N		N		N
PU-KP210	PU-KP210/03	SRIJA	37.1	136.4	19.9409	24.2	N		N		N
PU-KP211	PU-KP211/01	RAM BABU	58.3	159	23.0608	26.6	N		N		N
PU-KP211	PU-KP211/02	LAXMI	65.2	159.8	25.5325	24.5	N		N		N
PU-KP211	PU-KP211/03	LOKESH	77.3	167.7	27.4861	32.4	N		N		N
PU-KP212	PU-KP212/01	SUMESH KUMAR SINGH	105.4	182.6	31.6111	36.8	N		N		N
PU-KP212	PU-KP212/02	SAI KIRAN	60.2	154.4	25.2524	26.5	N		N		N
PU-KP212	PU-KP212/03	SAI KIANSH SINGH	12.3	89.5	15.3553	13.8	N		N		N
PU-KP301	PU-KP301/01	V.MADHANA MOHAN	75.1	177.6	23.8097	33	Y	TYROID	N		N
PU-KP301	PU-KP301/02	V.NUKA LAXMI	96.4	155.3	39.97	35	N		N		N
PU-KP301	PU-KP301/03	V.CHARAN SAI	33.1	147.3	15.2554	18.5	N		N		N
PU-KP303	PU-KP303/01	B.KANDOJI	74	153.6	31.3653	31	N		N		N
PU-KP303	PU-KP303/02	B.KAVITHA	42.9	149.9	19.0921	22	N		N		N
PU-KP303	PU-KP303/05	B.BHOOMIKA	23.1	128.5	13.9896	17.5	N		N		Y	FEVER	N	TABLETS
PU-KP304	PU-KP304/01	Y.SRINVASULU	78.8	172.8	26.39	29	N		N		N
PU-KP304	PU-KP304/02	Y.LAXMI	53.2	158.2	21.2568	22.7	N		N		N
PU-KP304	PU-KP304/03	Y.CHARAN	13.2	91.1	15.9051	14.8	N		N		Y	COLD,COUGH,FEVER	Y	TABLETS
PU-KP305	PU-KP305/01	MD. NAIYER	88.1	178.6	27.6193	30.1	N		N		N
PU-KP305	PU-KP305/02	NASREEN	67.1	155.4	27.7856	27.6	N		N		N
PU-KP305	PU-KP305/03	MEHAK EQRA	37.5	146.9	17.3775	20.4	N		N		N
PU-KP306	PU-KP306/01	A.SRIMAN	80	173	26.7299	31.8	N		N		N
PU-KP306	PU-KP306/02	A.PRAVALIKA	80	160.9	30.9014	31.3	N		N		N
PU-KP306	PU-KP306/03	A.SONAKSHI	14.9	86.5	19.9138	15	N		N		N
PU-KP307	PU-KP307/01	P.THIRUPATHIREDDY	66.1	161.1	25.4689	24.5	N		N		N
PU-KP307	PU-KP307/02	P.ANANTHALAXMI	65.7	151.1	28.7764	26.6	N		N		N
PU-KP307	PU-KP307/04	P.PHANIDRA REDDY	41.3	147.9	18.8805	21	N		N		N
PU-KP308	PU-KP308/01	P.RAMESH	74.4	156.9	30.2223	28.7	N		N		N
PU-KP308	PU-KP308/02	P.SUNITHA	47.7	146.6	22.1948	21.4	N		Y	LEG	N
PU-KP308	PU-KP308/03	P.APOORVA	12.8	94	14.4862	13.8	N		N		N
PU-KP309	PU-KP309/01	B.SRIKANTH	53.6	166	19.4513	23.2	N		N		N
PU-KP309	PU-KP309/02	B.SOUNDRYA	43.2	154.3	18.1448	21.7	N		N		N
PU-KP309	PU-KP309/03	B.SACHETHAN	14.7	96.4	15.8184	14.6	N		N		N
PU-KP310	PU-KP310/01	SUJAY	58.6	163.9	21.8142	28.3	N		N		N
PU-KP310	PU-KP310/02	RAJINI	56.4	157	22.8813	27	N		N		N
PU-KP310	PU-KP310/03	TEJAS	14.4	97	15.3045	15.4	N		N		N
PU-KP311	PU-KP311/01	S.SUBARAO	78.8	167.6	28.0529	30.5	N		N		N
PU-KP311	PU-KP311/02	S.GAYATHRI	64.8	151.4	28.2698	28.4	N		N		N
PU-KP311	PU-KP311/03	S.V KARTHIK	51.6	155.4	21.3672	24.9	N		N		N
PU-KP312	PU-KP312/01	T.BALAGOPI	86.6	176	27.9571	31	N		N		N
PU-KP312	PU-KP312/02	T.ARUNA	66.5	155.4	27.5372	28.8	N		N		N
PU-KP312	PU-KP312/03	T.KRITHICK	12.5	94	14.1467	14.5	N		N		N
PU-KP313	PU-KP313/01	RAJESH	95.6	173.1	31.9054	33	N		N		N
PU-KP313	PU-KP313/02	PADMA	70.6	150	31.3778	30.1	N		N		N
PU-KP313	PU-KP313/03	KAVANA	15.3	96	16.6016	16.7	N		N		N
PU-KP401	PU-KP401/01	RAJU	66	161.5	25.3046	27.2	N		N		N
PU-KP401	PU-KP401/02	LALITHA	44.8	144	21.6049	23.4	N		N		N
PU-KP401	PU-KP401/04	MINNU	10.8	79.5	17.0879	13.6	N		N		N
PU-KP402	PU-KP402/01	KRISHNA	65.4	171.4	22.2616	26.3	N		N		N
PU-KP402	PU-KP402/02	RANI	67.4	156.7	27.4487	33	N		N		N
PU-KP402	PU-KP402/03	RESHMA	37	156.5	15.1068	20.1	N		N		N
PU-KP403	PU-KP403/01	SHIVA NAGESHWAR RAO	75.5	165.5	27.5646	30.7	N		N		N
PU-KP403	PU-KP403/02	SASI LAVANYA	55	147.5	25.2801	27	N		N		N
PU-KP403	PU-KP403/04	CHAITHRA DEVI	9.9	80.5	15.2772	12.5	N		N		N
PU-KP404	PU-KP404/01	MADHU NAYAK	77.6	176.6	24.8817	30.2	N		N		N
PU-KP404	PU-KP404/02	LAXMI	51.3	156.4	20.9722	26.3	N		N		N
PU-KP404	PU-KP404/04	AKILESH	10.3	86.2	13.8619	11.8	N		N		N
PU-KP405	PU-KP405/01	PULSINGH	64.6	166.9	23.191	27.5	N		N		N
PU-KP405	PU-KP405/02	SUSHEELA	67.1	157.4	27.084	30.5	N		N		N
PU-KP405	PU-KP405/05	AKSHARA	11.1	86.5	14.8351	14	N		N		N
PU-KP406	PU-KP406/01	VENKATESH	80.8	163.4	30.2627	31.1	N		N		N
PU-KP406	PU-KP406/02	RADHA	64.8	154.4	27.1819	29.8	N		N		N
PU-KP406	PU-KP406/04	SUNITHA	40.3	144.3	19.3541	22	N		N		N
PU-KP407	PU-KP407/01	SRINIVAS	82.2	164.5	30.3767	30.5	N		N		N
PU-KP407	PU-KP407/02	SUNITHA	69.2	150.4	30.5922	34.2	N		N		N
PU-KP407	PU-KP407/04	JASHNAVI	39	135.7	21.179	24.7	N		N		N
PU-KP501	PU-KP501/01	VENKAT RAMANA	61.5	156.8	25.014	27.3	Y	DIABETES	N		N
PU-KP501	PU-KP501/02	DEVI SRI	63.4	153	27.0836	30.5	Y	THYROID	N		Y	COLD	N	OWN MEDICATION
PU-KP501	PU-KP501/03	GOWTHAM	40.3	155	16.7742	19.8	N		N		N
PU-KP502	PU-KP502/01	SRINIVAS REDDY	60.7	165.7	22.1077	26.9	N		N		N
PU-KP502	PU-KP502/02	BHAGYA LAXMI	61.4	164.1	22.8009	28.8	N		N		N
PU-KP502	PU-KP502/03	ROHITH	30.2	139.7	15.4744	17.5	N		N		N
PU-KP503	PU-KP503/01	BHANU	60.3	158.5	24.0026	28.1	N		N		N
PU-KP503	PU-KP503/02	LAKSHMI	61.1	149	27.5213	27.9	N		N		N
PU-KP503	PU-KP503/03	SHREEYAN	13.5	89.2	16.967	15.3	N		N		Y	COLD	N	COLD SYRUP
PU-KP504	PU-KP504/01	SURENDAR	74.4	171.3	25.3547	27	N		N		N
PU-KP504	PU-KP504/02	SWETHA	64.7	150.6	28.5269	29.1	N		N		N
PU-KP504	PU-KP504/03	SHANMUKH CHARY	13.2	91.3	15.8355	13.1	N		N		Y	COLD,COUGH	Y	SYRUP
PU-KP505	PU-KP505/01	GOPI	79.2	165.3	28.9854	29.5	N		N		N
PU-KP505	PU-KP505/02	ARUNA	43.4	140.1	22.1113	25	N		N		N
PU-KP505	PU-KP505/03	SINDHU	37.5	135.8	20.3344	21.8	N		N		N
PU-KP506	PU-KP506/01	RAMESH	74.5	160.5	28.9205	29.8	N		N		N
PU-KP506	PU-KP506/02	SUJATHA	54.8	154.6	22.9278	25.5	N		N		Y	COLD,FEVER	Y	TABLETS,INJECTION
PU-KP506	PU-KP506/03	JASHWANTH	12	93.4	13.7559	13.1	N		N		N
PU-KP507	PU-KP507/01	SRIKANTH	103.5	167.6	36.8462	36.1	N		N		N
PU-KP507	PU-KP507/02	SHIREESHA	67.8	153.4	28.8124	30.1	N		N		N
PU-KP507	PU-KP507/03	PRANAYA	11.9	91.2	14.3073	15	N		N		Y	COLD,COUGH,FEVER	Y	SYRUP
PU-KP508	PU-KP508/01	MAHESH	65.8	170.6	22.6083	26.6	N		N		N
PU-KP508	PU-KP508/02	SARITHA	47.1	153	20.1205	24.3	N		N		N
PU-KP508	PU-KP508/03	NANDA KISHORE CHARY	30	146.4	13.9971	18.6	N		N		N
PU-KP509	PU-KP509/01	ASHOK	72.8	164.4	26.9357	21.5	Y	HYPER TENSION	N		N
PU-KP509	PU-KP509/02	MANJULA	74.1	163	27.8896	30.6	N		N		N
PU-KP509	PU-KP509/04	PRANAY	36.7	146	17.2171	21.2	N		N		N
PU-KP510	PU-KP510/01	GNANESHWAR	48.6	155.2	20.1768	24	N		N		N
PU-KP510	PU-KP510/02	MEENA	49.6	152.9	21.2162	25.5	N		N		N
PU-KP510	PU-KP510/03	SUDEEKSHA	9.7	86.4	12.994	13	N		N		N
PU-KP701	PU-KP701/01	RAMESH	58.4	173.2	19.4678	29.2	N		N		N
PU-KP701	PU-KP701/02	ANITHA	57.4	154.1	24.1717	27.6	N		N		N
PU-KP701	PU-KP701/04	ASRITHA	25.7	139.8	13.1498	17.4	N		N		Y	FEVER	Y	TABLETS
PU-KP702	PU-KP702/01	VISHNU	81.9	175.2	26.6818	31.2	N		N		N
PU-KP702	PU-KP702/02	SWATHI	46.2	155.2	19.1804	24.6	N		N		N
PU-KP702	PU-KP702/04	YOGESH	13.5	92.6	15.7439	14.8	N		Y	MENTALY DISABLED	N
PU-KP703	PU-KP703/01	MOHAMMAD	76.7	166.6	27.6341	32	N		N		N
PU-KP703	PU-KP703/02	VAZIDATA BAGUM	57.2	153.2	24.3713	26.5	N		N		N
PU-KP703	PU-KP703/04	MD.HUZEF	37.5	143.4	18.2361	21.9	N		N		N
PU-KP704	PU-KP704/01	SHAIK ZAMEER	64.3	167.3	22.9731	29.4	N		N		N
PU-KP704	PU-KP704/02	BASEERA	50.7	160.1	19.78	21.5	N		N		N
PU-KP704	PU-KP704/03	ARBAZ	21.3	132.9	12.0595	13.2	N		N		N
PU-KP705	PU-KP705/01	SRINIVAS	55.7	158.1	22.2839	28.4	N		N		N
PU-KP705	PU-KP705/02	ALENDRA	51.2	152.7	21.958	26.5	N		N		N
PU-KP705	PU-KP705/04	VENKATESH	33.1	154	13.9568	18.3	N		N		N
PU-KP706	PU-KP706/01	SURESH	82.1	171.4	27.9461	31.6	N		N		N
PU-KP706	PU-KP706/02	SANGEETHA	82.9	161.4	31.8235	36.5	N		N		N
PU-KP706	PU-KP706/03	POOJA	71.4	157.5	28.7831	30.2	N		N		N
PU-KP707	PU-KP707/01	YOUSUF	49.9	174.5	16.3874	22.2	N		N		N
PU-KP707	PU-KP707/02	SAMEENA BEGAM	87.5	153.7	37.0391	37.5	N		N		N
PU-KP707	PU-KP707/05	SUMERA	14.6	94.2	16.4532	14.3	N		N		Y	COLD, FEVER	Y	SYRUPS AND INJUCTIONS
PU-LP101	PU-LP101/01	T.RAMESH	65.5	168.9	22.9605	31.2	N		N		N
PU-LP101	PU-LP101/02	T.PRAMEELA	54.7	150.8	24.0539	25.6	N		N		N
PU-LP101	PU-LP101/04	T.AKSHITH	15.7	102.5	14.9435	16	N		N		N
PU-LP102	PU-LP102/01	K.KRISHNA	75.2	153.2	32.0406	34.1	N		N		N
PU-LP102	PU-LP102/02	K.SONI	69.4	149.3	31.1344	32	N		N		N
PU-LP102	PU-LP102/03	K.JITHIN	9.5	84.6	13.2734	12	N		N		N
PU-LP103	PU-LP103/01	K.VENKATESH	56.3	161.9	21.479	26.4	N		N		N
PU-LP103	PU-LP103/02	K.LAXMI	70.6	151.8	30.6381	30.8	N		N		N
PU-LP103	PU-LP103/05	K.NANDINI	44.1	144.3	21.179	23.3	N		N		N
PU-LP104	PU-LP104/01	U.SATHISH	64.8	159.8	25.3759	27.5	N		N		N
PU-LP104	PU-LP104/02	U.SUJATHA	50.4	136.5	27.0499	28	N		N		N
PU-LP104	PU-LP104/04	U.NEHARIKA	39.2	153.9	16.5504	20	N		N		N
PU-LP105	PU-LP105/01	V.RAMU	65.6	157.8	26.3445	31.5	N		N		N
PU-LP105	PU-LP105/02	V.SHANTHA	43.2	143	21.1257	25.2	N		N		N
PU-LP105	PU-LP105/04	V.GEETHA	32.7	144.6	15.6391	19.1	N		N		N
PU-LP106	PU-LP106/01	K.SRINIVAS	71	164.2	26.3337	29.4	N		N		N
PU-LP106	PU-LP106/02	K.SONI	53.9	145.4	25.4953	27.2	N		N		N
PU-LP106	PU-LP106/03	K.AKSHAYA	43.3	148.3	19.6882	22.1	N		N		N
PU-LP107	PU-LP107/01	K.SHEKAR	60.5	167.4	21.5896	28.1	N		N		N
PU-LP107	PU-LP107/02	K.KALYANI	43.4	155.4	17.9716	22.7	N		N		N
PU-LP107	PU-LP107/03	K.JASWANTH	24.2	133.9	13.4975	16.5	N		N		N
PU-LP108	PU-LP108/01	K.RAVINDAR	51.8	162	19.7378	27.1	N		N		N
PU-LP108	PU-LP108/02	K.AMBIKA	80.2	161.4	30.787	34.2	N		N		N
PU-LP108	PU-LP108/03	K.AISWARYA	26.4	131.5	15.267	17.2	N		N		N
PU-LP108	PU-LP108/06	K.SITHARA	11.6	87.4	15.1857	14.9	N		N		N
PU-LP109	PU-LP109/01	P.YESURATHNAM	58.6	166.6	21.1129	30.1	N		N		N
PU-LP109	PU-LP109/02	P.ANITHA	31.9	143.1	15.578	21.2	N		N		N
PU-LP109	PU-LP109/03	P.YASWANTH	13.8	96.9	14.6971	21.2	N		N		N
PU-LP201	PU-LP201/01	NARSIMHA REDDY	85.2	168.6	29.9726	33.9	N		N		N
PU-LP201	PU-LP201/02	MADHAVI	57.7	145.4	27.2927	29	Y	JOINTS PAIN AND BACK PAIN	N		N
PU-LP201	PU-LP201/04	BAVANA	52.2	161.2	20.0882	22	N		N		N
PU-LP202	PU-LP202/01	SUBHANY	75.7	164.3	28.0428	30.4	N		N		N
PU-LP202	PU-LP202/02	NAGAMANI	49.3	147.4	22.6909	26	N		N		N
PU-LP202	PU-LP202/03	MAHESHWARI	43.7	152.3	18.84	22.4	N		N		N
PU-LP203	PU-LP203/01	NAGARAJU	64.9	165.4	23.7232	31	Y	DIABETES	N		N
PU-LP203	PU-LP203/02	LAVANYA	45.5	147.5	20.9135	24.5	N		N		N
PU-LP203	PU-LP203/03	KARTHIK	29.1	140.5	14.7415	19.5	N		N		N
PU-LP204	PU-LP204/01	HARI KRISHNA	68.5	173.2	22.8347	27.6	N		N		N
PU-LP204	PU-LP204/02	PADMA	62.9	155	26.1811	28.5	N		N		Y	COLD	N	TABLETS
PU-LP204	PU-LP204/03	NIHARIKA	44.8	160.6	17.3695	21.6	N		N		N
PU-LP205	PU-LP205/01	DARSHAN	56.7	174.5	18.6205	26.5	N		N		Y	FEVER	Y	TABLETS
PU-LP205	PU-LP205/02	SWAPNA	44.3	148.5	20.0887	23.6	N		N		N
PU-LP205	PU-LP205/03	SANJANA	11.6	92	13.7051	13.2	N		N		N
PU-LP206	PU-LP206/01	SATYANARAYANA	52.7	160.1	20.5602	25.9	N		N		N
PU-LP206	PU-LP206/02	JYOTHI	49.1	148.1	22.3857	26.2	N		N		N
PU-LP206	PU-LP206/03	SAKETH	12.3	92.3	14.4378	14.2	N		N		Y	COLD	Y	SYRUPS
PU-LP207	PU-LP207/01	GOPAL	62.5	152.3	26.9451	29.5	N		N		N
PU-LP207	PU-LP207/02	VIJAY LAXMI	68.7	149.3	30.8203	31.3	Y	BP	N		N
PU-LP207	PU-LP207/03	PAVANI	37.8	146.3	17.6605	20.7	N		N		N
PU-LP208	PU-LP208/01	VIJAY MUDIRAJ	70.8	168	25.085	29.3	N		N		N
PU-LP208	PU-LP208/02	VEDAVATHI	41.5	149.9	18.4691	23	N		N		N
PU-LP208	PU-LP208/03	KOUSHIK	13.2	96.4	14.2043	15.4	N		N		N
PU-LP301	PU-LP301/01	M.SHEKAR REDDY	85.1	170.5	29.2739	33.5	N		N		N
PU-LP301	PU-LP301/02	M.SHIRISHA	72.1	153.8	30.4805	28	N		N		N
PU-LP301	PU-LP301/03	M.NITHISH REDDY	30.9	135	16.9547	19.5	N		N		N
PU-LP302	PU-LP302/01	SHIVA PRASAD	73	173	24.3911	28.7	N		N		Y	COUGH	N	TABLETS
PU-LP302	PU-LP302/02	NEELIMA	62.6	156.7	25.4939	30	N		N		N
PU-LP302	PU-LP302/03	ARJUN VIHAAN	12.7	98.1	13.1967	14.1	N		N		N
PU-LP303	PU-LP303/01	G.BALAJI	65.1	168.5	22.9288	26	N		N		N
PU-LP303	PU-LP303/02	G.DURGABHAI	50.3	157	20.4065	27.3	N		N		N
PU-LP303	PU-LP303/03	G.JANSHI	39.9	154.4	16.737	21.5	N		N		N
PU-LP304	PU-LP304/01	G.SRINIVAS REDDY	106	162.8	39.9942	34.4	N		N		N
PU-LP304	PU-LP304/02	G.ANUPRIYA	72.3	156.1	29.671	30.2	N		N		N
PU-LP304	PU-LP304/03	G.MAHESWARI	43.3	151	18.9904	22.5	N		N		N
PU-LP305	PU-LP305/01	M. SATHHYANARAYAN	60.9	163	22.9214	25.5	N		N		N
PU-LP305	PU-LP305/02	M.MALLESHWARI	80.3	151.9	34.8017	32.4	N		N		N
PU-LP305	PU-LP305/03	M.KESAVA MAHESH	38.6	151.4	16.8397	19.9	N		N		Y	FEVER	Y	TABLETS
PU-LP306	PU-LP306/01	M.VENKAT LAKSHMI REDDY	83.3	174.8	27.2623	30.9	N		N		N
PU-LP306	PU-LP306/02	M.ARUNA	91.8	152.5	39.4733	31.6	N		N		N
PU-LP306	PU-LP306/03	M.HARIKA	44	147	20.3619	21.9	N		N		N
PU-LP307	PU-LP307/01	M.NARASIHULU	84.5	177.1	26.9414	30	N		N		N
PU-LP307	PU-LP307/02	M.JYOTHI	70.1	161.4	26.9098	28	N		N		N
PU-LP307	PU-LP307/04	M.VARSHITHA	42.7	159	16.8902	19.5	N		N		N
PU-LP308	PU-LP308/01	B.SRIPAL REDDY	60.5	164.5	22.3575	25.5	N		N		N
PU-LP308	PU-LP308/02	B.SARASWATHI	51.6	154.9	21.5054	25.4	N		N		N
PU-LP308	PU-LP308/03	B.AKSHYA	37.6	153.9	15.8749	17.8	N		N		N
PU-LP401	PU-LP401/01	MURALIDHAR	83.8	177.7	26.5381	30.3	N		N		N
PU-LP401	PU-LP401/02	RAJESWARI	93.2	150.6	41.0928	34.3	N		N		N
PU-LP401	PU-LP401/04	GUNA SAI	42.3	147.5	19.4427	22.3	N		N		N
PU-LP402	PU-LP402/01	SATHYANARAYANA	70.5	171.3	24.0256	31.7	N		N		N
PU-LP402	PU-LP402/02	INDHUKALA	62.4	147.5	28.6814	31.7	N		N		N
PU-LP402	PU-LP402/04	SRAVANTHI	43.2	150.1	19.1744	23	N		N		N
PU-LP403	PU-LP403/01	BALRAJ	76.3	165.5	27.8566	31.2	N		N		N
PU-LP403	PU-LP403/02	BALAMANI	64	153.4	27.1975	29.2	N		N		N
PU-LP403	PU-LP403/03	AKANKSHA	33.8	143	16.5289	21.1	N		N		N
PU-LP404	PU-LP404/01	RAMARAO	61.1	164.5	22.5792	30.1	N		N		N
PU-LP404	PU-LP404/02	PRAMEELA	53.1	146	24.9109	24.6	N		N		N
PU-LP404	PU-LP404/03	LAHARI	32.1	148.2	14.6153	18	N		N		N
PU-LP405	PU-LP405/01	SRINIVAS REDDY	59.8	178.6	18.7473	24.5	N		N		N
PU-LP405	PU-LP405/02	MADHAVI	57.9	149.3	25.9752	30.4	N		N		N
PU-LP405	PU-LP405/04	RISHIKESH REDDY	31.6	150.1	14.0257	19.2	N		N		N
PU-LP406	PU-LP406/01	VENKAT REDDY	59.7	167	21.4063	31	N		N		N
PU-LP406	PU-LP406/02	SNEHALATHA	59.3	148	27.0727	30	N		N		N
PU-LP406	PU-LP406/04	SHUBODHAY REDDY	79.9	170.2	27.5821	32.3	N		N		N
PU-LP407	PU-LP407/01	NARSIMHA REDDY	75.8	175.7	24.5542	29.2	N		N		N
PU-LP407	PU-LP407/02	MADHAVI	65.4	154.1	27.5405	29.5	N		N		N
PU-LP407	PU-LP407/03	SRUJANTEJ REDDY	66.8	149.3	29.9679	32.2	N		N		N
PU-LP408	PU-LP408/01	MURALIDHAR	61.3	157.4	24.7429	27.1	N		N		N
PU-LP408	PU-LP408/02	JYOTHI	54.4	144.3	26.1256	28	N		N		N
PU-LP408	PU-LP408/04	SWARAJ	49.3	149	22.2062	25.1	N		N		N
PU-LP501	PU-LP501/01	RAVI	96.5	162.8	36.4098	33.3	N		N		N
PU-LP501	PU-LP501/02	LAXMI	42.8	149.7	19.0985	19.5	Y	KIDNEY FAILURE	N		N
PU-LP501	PU-LP501/04	LAVANYA	40.9	149	18.4226	22.9	N		N		N
PU-LP502	PU-LP502/01	VENKATESH	67.4	167.4	24.0519	30.3	N		N		Y	FEVER,COUGH	Y	TABLETS
PU-LP502	PU-LP502/02	SANTHOSHI	48.9	153.1	20.8621	26.5	N		N		N
PU-LP502	PU-LP502/04	THARUN KUMAR	36.6	159.6	14.3686	19.4	N		N		Y	COUGH,COLD	N	OWN MEDICATION
PU-LP503	PU-LP503/01	GOPALA KRISHNA	70.8	171	24.2126	27.2	N		N		N
PU-LP503	PU-LP503/02	KAVITHA	70.8	165.6	25.8174	29.6	N		N		N
PU-LP503	PU-LP503/04	RIGHDA SREE	37.5	140.1	19.1053	22.4	N		N		N
PU-LP504	PU-LP504/01	ANTHOJI	69.4	165.8	25.2459	28.1	N		N		N
PU-LP504	PU-LP504/02	LAVANYA	67.6	153.2	28.8024	31.5	N		N		N
PU-LP504	PU-LP504/03	HASINI	25.4	135	13.9369	17.1	N		N		Y	COLD,HEAD ACHE	N	OWN MEDICATION
PU-LP505	PU-LP505/01	SURESH	69	166.8	24.8003	27.6	N		N		N
PU-LP505	PU-LP505/02	SARASWATHI	48.8	148.7	22.0698	27.4	N		N		N
PU-LP505	PU-LP505/03	SRAVANI	42.1	146.9	19.5092	23.1	N		N		N
PU-LP506	PU-LP506/01	SURESH	75	171.4	25.5293	30.5	N		N		N
PU-LP506	PU-LP506/02	SANDHYA RANI	53.7	150.7	23.6455	27.8	N		N		N
PU-LP506	PU-LP506/03	SHIVALEELA	41.9	165	15.3903	19.6	N		N		N
PU-LP507	PU-LP507/01	MANI BABU	45.8	167.3	16.3634	22.1	N		N		N
PU-LP507	PU-LP507/02	SWAPNA	64.7	155.5	26.7574	29.1	N		N		N
PU-LP507	PU-LP507/04	MEENAKSHI	11.7	87.4	15.3166	14.4	N		N		N
PU-LP508	PU-LP508/01	HANUMANTHU	78.3	161.6	29.9833	32.4	N		N		N
PU-LP508	PU-LP508/02	JAYAMMA	72.9	158.5	29.0181	30	N		N		N
PU-LP508	PU-LP508/06	MANASA	22	128.9	13.2409	15.1	N		N		N
PU-LP509	PU-LP509/01	NARENDAR KUMAR	89.9	174.3	29.5914	35	N		N		N
PU-LP509	PU-LP509/02	KALPANA	50.4	147.3	23.2287	27	N		N		N
PU-LP509	PU-LP509/03	DHANVI	13.2	89.4	16.5158	15.9	N		N		N
PU-LP601	PU-LP601/01	PADMAKAR	77.4	173.6	25.6827	28.5	Y	SUGAR	N		N
PU-LP601	PU-LP601/02	NAGAMANI	52.6	153.5	22.3238	28	N		N		N
PU-LP601	PU-LP601/04	BHAVANA	60.7	155.6	25.0709	28.7	N		N		N
PU-LP602	PU-LP602/01	SUNIL KUMAR	73.7	165	27.0707	32.1	N		N		N
PU-LP602	PU-LP602/02	KALPANA	63.7	150.1	28.2734	30.6	N		N		N
PU-LP602	PU-LP602/03	JASHWANTH	13.8	95.2	15.2267	14.8	N		N		N
PU-LP603	PU-LP603/01	SAIKUMAR	57.7	159.2	22.7662	26.4	N		N		N
PU-LP603	PU-LP603/02	SANDHYA	37.5	151.5	16.3383	21.5	N		N		Y	STOMACH PAIN	N	TABLETS
PU-LP603	PU-LP603/03	MANISHA	23.5	131.3	13.6313	16.6	N		N		N
PU-LP604	PU-LP604/01	MADHAVA	68.7	159.6	26.9706	24.5	Y	SUGAR	N		N
PU-LP604	PU-LP604/02	KUMARI	57.8	148.9	26.0698	27.9	N		N		N
PU-LP604	PU-LP604/03	SAI MANMADHA	28.4	132.9	16.0793	19.6	N		N		N
PU-LP605	PU-LP605/01	PRAKASH	93.7	172.8	31.3799	28.7	N		N		N
PU-LP605	PU-LP605/02	SATHYAMMA	38.4	142.3	18.9636	23.5	N		N		N
PU-LP605	PU-LP605/05	SHIVANI	32.8	146	15.3875	19.3	N		N		N
PU-LP606	PU-LP606/01	RAVINDER	67.4	171.6	22.8889	26.2	Y	SUGAR	N		N
PU-LP606	PU-LP606/02	KRISHNAVENI	55.5	154	23.4019	25.4	N		N		N
PU-LP606	PU-LP606/04	SAI TEJA	46.9	162.9	17.6738	26	N		N		N
PU-LP607	PU-LP607/01	VEERESHAM	66.7	167	23.9162	28.2	N		N		N
PU-LP607	PU-LP607/02	PADMA	50.1	147.7	22.9655	25	N		N		N
PU-LP607	PU-LP607/04	SANDHYA RANI	34.2	152.5	14.7057	18.3	N		N		Y	VOMITINGS	Y	TABLETS
PU-LP608	PU-LP608/01	RAMESH	48.3	167.3	17.2566	23.5	Y	FITS	N		N
PU-LP608	PU-LP608/02	RAMADEVI	42.1	147.5	19.3508	24.9	N		N		Y	FEVER	N	TABLETS
PU-LP608	PU-LP608/04	SAI YASHWANTH	39.3	156	16.1489	21	N		N		N
PU-LP609	PU-LP609/01	GOPAL	65.5	163.9	24.3828	27.9	N		N		N
PU-LP609	PU-LP609/02	SUNITHA	82	155.8	33.7815	36.2	N		N		N
PU-LP609	PU-LP609/04	GOPIKA	61.4	155.4	25.4253	28.4	N		N		N
PU-LP701	PU-LP701/01	RAVI KUMAR	55.7	155.3	23.0947	26.1	Y	SUGAR, BP	N		N
PU-LP701	PU-LP701/02	RAJINI	60.5	146.9	28.0357	29.1	N		N		N
PU-LP701	PU-LP701/03	KUSUMA	43.9	151.2	19.2026	24	N		N		N
PU-LP702	PU-LP702/01	BALRAJ	63.8	168.7	22.4177	29.7	N		N		Y	FEVER	N	TABLETS
PU-LP702	PU-LP702/02	DEVI	41.2	149.1	18.5328	24	N		N		Y	FEVER	N	TABLETS
PU-LP702	PU-LP702/03	SRIVANI	26	138	13.6526	18.1	N		N		N
PU-LP703	PU-LP703/01	SUBRAMANYAM	60.7	151.6	26.4113	21.7	N		N		N
PU-LP703	PU-LP703/02	ARUNA	40	141.6	19.9496	28	Y	THYROID	N		N
PU-LP703	PU-LP703/03	BHAVYA	33.6	151.4	14.6584	19	N		N		N
PU-LP704	PU-LP704/01	NARAYANA	53.4	160.4	20.7555	26.3	N		N		N
PU-LP704	PU-LP704/02	MANEMMA	59.7	149.2	26.8186	30.8	N		N		N
PU-LP704	PU-LP704/03	DEEPA	29.2	131.6	16.8605	21.1	N		N		N
PU-LP705	PU-LP705/01	DASRATH	57.2	162.5	21.6615	25.2	N		N		N
PU-LP705	PU-LP705/02	AMBIKA	52	151.6	22.6259	25.2	N		N		N
PU-LP705	PU-LP705/04	BHARGAVI	41.6	152.6	17.8642	20.5	N		N		N
PU-LP706	PU-LP706/01	NAGARAJU	76.6	170.3	26.4119	28.5	N		N		N
PU-LP706	PU-LP706/02	SUNITHA	47.1	152.5	20.2526	25	N		N		N
PU-LP706	PU-LP706/03	BHAGYASRI	35.6	141.9	17.6801	19.9	N		N		N
PU-LP707	PU-LP707/01	SRINIVAS	79.2	162.5	29.9929	32.1	N		N		N
PU-LP707	PU-LP707/02	BHARATHI	54.7	153.7	23.1547	29	N		N		N
PU-LP707	PU-LP707/05	KEERTHI	30.6	143.1	14.9432	18.3	N		N		N
PU-LP708	PU-LP708/01	VENU	67.6	165.4	24.7102	29.6	N		N		N
PU-LP708	PU-LP708/02	VAISHNAVI	54.4	154.1	22.9083	26.7	N		N		N
PU-LP708	PU-LP708/03	SIRI VENNALA	12.1	89.7	15.0384	14.6	N		N		N
PU-LP709	PU-LP709/01	SRIDHAR	96.8	177.5	30.7241	29.7	N		N		N
PU-LP709	PU-LP709/02	HARITHA BAHAVANI	54.6	154.1	22.9926	26.8	N		N		N
PU-LP709	PU-LP709/03	MANOGNA	42	153.6	17.8019	21.1	N		N		N
PU-MP101	PU-MP101/01	CH.RAMULU	68.8	169.3	24.0035	26.4	N		N		N
PU-MP101	PU-MP101/02	CH.VARALASKHIMI	42.4	151.5	18.4731	23.1	N		N		N
PU-MP101	PU-MP101/03	CH.AAKANKSHA	34.4	143.6	16.6821	19.1	N		N		N
PU-MP102	PU-MP102/01	B.MAHENDAR	57.9	171.4	19.7087	24.6	N		N		N
PU-MP102	PU-MP102/02	B.MAMATHA	49.6	150.7	21.8401	26	N		N		N
PU-MP102	PU-MP102/05	B.RISHITHA	9.9	80.6	15.2393	13.3	N		N		N
PU-MP103	PU-MP103/01	G.VAASU	64	171.6	21.7343	25.9	N		N		N
PU-MP103	PU-MP103/02	G.GOWRI	49.4	146.6	22.9858	26.3	N		N		N
PU-MP103	PU-MP103/04	G.KIRAN	73.7	169.9	25.5318	30.7	N		N		N
PU-MP104	PU-MP104/01	U.SHIVAKUMAR GOUD	69.2	171.6	23.5002	27.4	N		N		N
PU-MP104	PU-MP104/02	U.SANDYARANI	59.8	150.7	26.3314	27.5	N		N		N
PU-MP104	PU-MP104/03	U.KAUSHIK KUMAR	29.4	141.3	14.7253	18.8	N		N		N
PU-MP105	PU-MP105/01	E.NAVEEN GOUD	70.3	162.3	26.6881	31.3	N		N		N
PU-MP105	PU-MP105/02	E.NANDINI	40.4	150.3	17.8839	22.5	N		N		N
PU-MP105	PU-MP105/04	E.VISHRUTH GOUD	12.4	89.5	15.4802	14.6	N		N		N
PU-MP106	PU-MP106/01	S.JAGADEESH	49.2	159.4	19.3637	26	N		N		N
PU-MP106	PU-MP106/02	S.SHANTHI	42	150.2	18.617	22.5	N		N		N
PU-MP106	PU-MP106/04	S.MOKSHITH	14.5	79.5	22.9421	11.5	N		N		N
PU-MP107	PU-MP107/01	G.JADAV	63.4	160.3	24.673	29.3	N		N		N
PU-MP107	PU-MP107/02	G.SUNDARI	42	147.9	19.2005	21.7	N		N		N
PU-MP107	PU-MP107/03	G.KAMALA	14.2	94.4	15.9347	15.5	N		N		N
PU-MP201	PU-MP201/01	SANTHOSH KUMAR	74.7	168.9	26.1855	32.3	N		N		N
PU-MP201	PU-MP201/02	GIRIJA	44.3	151.7	19.2501	24	N		N		N
PU-MP201	PU-MP201/04	VARSHA	34.9	141.7	17.3814	20.3	N		N		N
PU-MP202	PU-MP202/01	VENU	55.1	157.3	22.2687	28.7	N		N		N
PU-MP202	PU-MP202/02	PUSHPALATHA	40.3	158.1	16.1228	21.3	N		N		N
PU-MP202	PU-MP202/03	SAANVI	11.1	87.7	14.4319	15.2	N		N		N
PU-MP203	PU-MP203/01	MAHIPAL	74	172.6	24.8399	32.5	N		N		N
PU-MP203	PU-MP203/02	NAGAMANI	71.7	152.5	30.8304	30	N		N		N
PU-MP203	PU-MP203/03	RISHITHA	11.9	87.4	15.5784	15.3	N		N		N
PU-MP204	PU-MP204/01	VIJAY KUMAR	55.5	155.6	22.9231	27.5	N		N		N
PU-MP204	PU-MP204/02	RAJITHA	48.9	150.4	21.6179	25.7	N		N		N
PU-MP204	PU-MP204/03	DHANUSH	10	86.9	13.2422	13.2	N		N		N
PU-MP205	PU-MP205/01	CHANDRASEKHAR	74	165.5	27.0169	31.5	N		N		N
PU-MP205	PU-MP205/02	PALLAVI	104.7	164.5	38.6914	36.9	N		N		N
PU-MP205	PU-MP205/03	DHEERAJ KUMAR	29.4	145	13.9834	17.7	N		N		N
PU-MP206	PU-MP206/01	SRINIVAS	85.8	177.6	27.202	32.2	N		N		N
PU-MP206	PU-MP206/02	MAMATHA	62	156.3	25.379	30.7	N		N		N
PU-MP206	PU-MP206/04	SAI SREE	42.9	158.9	16.9906	21.6	N		N		N
PU-MP207	PU-MP207/01	SALEEM	56.4	164.2	20.9186	27.2	N		N		N
PU-MP207	PU-MP207/02	SULTANA	61.3	152.5	26.3585	28.6	N		N		N
PU-MP207	PU-MP207/03	SOHAIL	41.9	162.7	15.8285	19.7	N		N		N
PU-MP208	PU-MP208/01	NAGARAJU	72.6	170	25.1211	29	N		N		N
PU-MP208	PU-MP208/02	SWAPNA	71.8	157.4	28.9811	30	N		N		N
PU-MP208	PU-MP208/03	LOCHANA	44.6	144	21.5085	23.6	N		N		N
PU-MP301	PU-MP301/01	K.VIJAY KUMAR	58.2	160.1	22.706	27.4	N		N		N
PU-MP301	PU-MP301/02	K.SARITHA	51.1	141.1	25.6665	25	N		N		N
PU-MP301	PU-MP301/03	K.JAREMIAH	12.8	93.5	14.6415	14.5	N		N		N
PU-MP302	PU-MP302/01	V.SHYAM	62.2	156.1	25.5261	26.3	N		N		N
PU-MP302	PU-MP302/02	V.LAKSHMI	35.4	148.5	16.0528	20.9	N		N		N
PU-MP302	PU-MP302/03	V.MAMATHA	11.1	90	13.7037	13	N		N		N
PU-MP303	PU-MP303/01	P.NARSING	73	166.3	26.396	30.9	N		N		N
PU-MP303	PU-MP303/02	P.CHITRA	65.8	152.4	28.3306	30.6	N		N		N
PU-MP303	PU-MP303/03	P.KAVYA	47.2	148.8	21.3175	24.5	N		N		N
PU-MP304	PU-MP304/01	M.YADAGIRI	63.3	156.8	25.7461	27.3	N		N		N
PU-MP304	PU-MP304/02	BHARATHI	48.2	140.3	24.4868	23.6	N		N		N
PU-MP304	PU-MP304/05	SHRIVANI	33.4	140.9	16.8238	19.9	N		N		N
PU-MP305	PU-MP305/01	KRISHNAPRASAD	61.7	167.4	22.0178	21.3	N		N		N
PU-MP305	PU-MP305/02	REETHADEVI	73.9	149.3	33.1532	33.3	N		N		N
PU-MP305	PU-MP305/05	NEETHUKUMARI	47.6	152	20.6025	24.5	N		N		N
PU-MP306	PU-MP306/01	M.LAXMAN RAO	59.4	154.1	25.0139	24.5	N		N		N
PU-MP306	PU-MP306/02	M.RANI	65.7	147.9	30.0351	30.3	N		N		N
PU-MP306	PU-MP306/04	M.BALAJI	27.4	130.4	16.1137	19.6	N		N		N
PU-MP307	PU-MP307/01	K.NARSIMHULU	57.7	162.9	21.7437	35	N		N		N
PU-MP307	PU-MP307/02	K.HIMABINDHU	62.5	152.3	26.9451	28.5	N		N		N
PU-MP307	PU-MP307/03	K.SAIPRITHIKA	45.5	149.5	20.3577	23.3	N		N		N
PU-MP308	PU-MP308/01	B.KUMAR	68.5	172.4	23.0471	25	N		N		N
PU-MP308	PU-MP308/02	B.JAYA	58.7	152.7	25.1745	27	N		N		N
PU-MP308	PU-MP308/04	B.KALYAN	50.7	168.5	17.857	24.3	N		N		N
PU-MP309	PU-MP309/01	CH.GYANESHWAR YADHAV	55.1	160.1	21.4966	25	N		N		N
PU-MP309	PU-MP309/02	CH.VIMALA	45.9	153.3	19.5312	23.5	N		N		N
PU-MP309	PU-MP309/04	CH.AJAY KUMAR	28.6	144.9	13.6216	16.8	N		N		N
PU-MP701	PU-MP701/01	SURESH	44.5	146.8	20.6494	23.4	N		Y	HANDICAP	N
PU-MP701	PU-MP701/02	LAXMI	53	142.1	26.2475	23.1	N		N		N
PU-MP701	PU-MP701/05	SUJATHA	30.4	135.2	16.6311	18.4	N		N		N
PU-MP702	PU-MP702/01	PRAMOD PANDIT	55.2	161.6	21.1376	25.3	N		N		N
PU-MP702	PU-MP702/02	PINKY DEVI	57.9	152.3	24.962	26.1	N		N		N
PU-MP702	PU-MP702/04	KAMAKSHI	34.4	150.1	15.2685	17.6	N		N		N
PU-MP703	PU-MP703/01	RAVI	86.5	167.4	30.8678	27.2	N		N		N
PU-MP703	PU-MP703/02	SUNITHA	51.8	143.9	25.0154	25.1	N		N		N
PU-MP703	PU-MP703/04	VAISHNAVI	35.1	141.2	17.6051	16.2	N		N		N
PU-MP704	PU-MP704/01	SAMBA RAJ	50.9	155.4	21.0773	24.6	N		N		N
PU-MP704	PU-MP704/02	UMA RANI	52.4	144.1	25.235	24.1	N		N		N
PU-MP704	PU-MP704/05	SRIMAN	11.6	87.4	15.1857	10.8	N		N		N
PU-MP705	PU-MP705/01	PANDU	48.3	163.4	18.0902	23.1	N		N		N
PU-MP705	PU-MP705/02	VANAJA	58.9	148.2	26.8175	27.7	N		N		N
PU-MP705	PU-MP705/03	ARCHANA	28.2	145.2	13.3757	12.1	N		N		Y	FEVER	Y	TABLETS
PU-MP706	PU-MP706/01	PANDU	60.9	160.1	23.7594	25.1	N		N		N
PU-MP706	PU-MP706/02	ARUNA	69.2	140.2	35.2055	28.2	N		N		N
PU-MP706	PU-MP706/03	PRIYA	31.8	150.4	14.0583	18.6	N		N		N
PU-MP707	PU-MP707/01	ARUN KUMAR	64.7	157.6	26.049	26.4	N		N		N
PU-MP707	PU-MP707/02	UMA	51.2	156.9	20.7981	24.7	N		N		N
PU-MP707	PU-MP707/03	SARIKA	13.5	97.4	14.2304	11.2	N		Y	PHYSICAL HANDICAP	N
PU-NG101	PU-NG101/01	LAXMAN	53.2	151.2	23.2706	24.6	N		N		N
PU-NG101	PU-NG101/02	LALIITHA	38.7	150.7	17.0406	20.9	N		N		N
PU-NG101	PU-NG101/04	HARSHA	12.1	88	15.625	14.9	N		N		N
PU-NG102	PU-NG102/01	AFZAL PASHA	71.4	153.5	30.3027	30.2	N		N		N
PU-NG102	PU-NG102/02	SAMEENA BEGUM	59.2	151.2	25.8951	28.1	N		N		N
PU-NG102	PU-NG102/03	NASREEN BEGUM	48.6	137.6	25.6684	24.9	N		N		N
PU-NG103	PU-NG103/01	CHARAN	61.2	163.3	22.9498	28.6	N		N		N
PU-NG103	PU-NG103/02	SUMALATHA	57.1	148.1	26.0331	26.7	N		N		N
PU-NG103	PU-NG103/03	BARGHAVA	35.8	148.3	16.278	18	N		N		N
PU-NG104	PU-NG104/01	MALLESH	62	160.4	24.0981	28.6	N		N		N
PU-NG104	PU-NG104/02	YELLAMMA	56.3	142.9	27.5705	32.5	N		N		N
PU-NG104	PU-NG104/03	KAVYA	34.6	144.4	16.5936	20.1	N		N		N
PU-NG105	PU-NG105/01	YELLAIAH	61.7	165.5	22.5263	26.1	N		N		N
PU-NG105	PU-NG105/02	LAXMAMMA	55.5	156.1	22.7765	24.2	N		N		N
PU-NG105	PU-NG105/04	JOYTHI	37.4	152.5	16.0817	18.8	N		N		N
PU-NG106	PU-NG106/01	RAJU	60.2	159.5	23.6633	20.1	N		N		N
PU-NG106	PU-NG106/02	RADHA	62.1	159.3	24.4715	27.3	N		N		N
PU-NG106	PU-NG106/03	PRADEEP	63.9	163.1	24.0211	24.8	N		N		N
PU-NG201	PU-NG201/01	THIMMARAJU	82.2	166.3	29.7226	29.4	N		N		N
PU-NG201	PU-NG201/02	LAKSHMI	60.3	154.7	25.1963	26.6	N		N		N
PU-NG201	PU-NG201/03	MEENAKSHI	34.4	145.6	16.2269	20.8	N		N		N
PU-NG202	PU-NG202/01	RAMULU	69.8	169.7	24.2377	28.4	N		Y	CANNOT WALK PROPERLY	N
PU-NG202	PU-NG202/02	THIRUPATHAMMA	55.5	147.3	25.5792	28.4	N		N		N
PU-NG202	PU-NG202/03	DURGA	40.2	156	16.5187	20.2	N		N		N
PU-NG203	PU-NG203/01	SHIVAIAH	64.4	161.4	24.7217	30.1	N		N		N
PU-NG203	PU-NG203/02	PADMA	56.6	147.3	26.0862	27.4	Y	DUST ALLERY	N		N
PU-NG203	PU-NG203/03	MEGHANA	28.2	134.5	15.5885	18.8	N		N		N
PU-NG204	PU-NG204/01	KONDAL BABU	53.5	166	19.415	23.4	N		N		N
PU-NG204	PU-NG204/02	SHAILAJA	38.8	150.5	17.1301	20.7	N		N		N
PU-NG204	PU-NG204/03	SALONI	9.4	77.8	15.5299	13.8	N		N		N
PU-NG205	PU-NG205/01	LAKSHMAIAH	58.9	158.8	23.3569	26.3	N		N		N
PU-NG205	PU-NG205/02	BHAGYA LAXMI	56.5	149.4	25.3132	25.4	N		N		N
PU-NG205	PU-NG205/03	TRISHA	44.5	141.6	22.1939	22.7	N		N		N
PU-NG206	PU-NG206/01	YELLAIAH	57.7	160.1	22.5109	27	N		N		N
PU-NG206	PU-NG206/02	BALAMMA	57.7	157.3	23.3195	25.7	N		N		N
PU-NG206	PU-NG206/03	RAJU	35.5	144.5	17.0017	17.6	N		N		N
PU-NG301	PU-NG301/01	CH.RAJANARSU	73.1	169	25.5943	27.9	N		N		N
PU-NG301	PU-NG301/02	CH.LAXMI	58.1	153.5	24.6581	27	N		N		N
PU-NG301	PU-NG301/03	CH.RAKESH	40.5	162.4	15.3562	20.3	N		N		N
PU-NG302	PU-NG302/01	K.RAJAPPA	69.2	162.3	26.2705	26.8	N		N		N
PU-NG302	PU-NG302/02	K.LAXMI	77.1	152.8	33.0223	27.6	N		N		N
PU-NG302	PU-NG302/04	K.AKSHYARANI	32.1	145.4	15.1837	19.8	N		N		N
PU-NG303	PU-NG303/01	L.NARASIMHULU	57.4	166	20.8303	25.8	N		N		N
PU-NG303	PU-NG303/02	L.LATHA	42	149.1	18.8927	23.1	N		N		Y	COLD	Y	TABLETS
PU-NG303	PU-NG303/04	L.AKSHYAMERI	33.7	148.1	15.3645	18	N		N		N
PU-NG304	PU-NG304/01	J.PREM YADAV	65.9	170.1	22.776	26.7	N		N		N
PU-NG304	PU-NG304/02	J.PADMA	49.3	154.4	20.6801	26.5	N		N		Y	ACCIDENT	Y	TABLETS
PU-NG304	PU-NG304/03	J.ANIL YADAV	29.9	148.6	13.5405	16.7	N		N		N
PU-NG305	PU-NG305/01	R.SHIVA SHANKARCHARY	75.8	170.1	26.1975	31	N		N		N
PU-NG305	PU-NG305/02	R.DHANALAXMI	41.9	147.2	19.3374	22.9	N		N		N
PU-NG305	PU-NG305/03	R.SIRI SRI	8.3	81.6	12.4652	12.5	N		N		Y	EYE,EAR,HEART,HEAD PROBLEMS	Y	TABLETS
PU-NG306	PU-NG306/01	K.SATYANARAYANA	60.7	159.4	23.8898	26.3	N		N		N
PU-NG306	PU-NG306/02	K.SWATHI	44.8	143.1	21.8776	24.2	N		N		N
PU-NG306	PU-NG306/03	K.ASWATH	11.9	90.6	14.4974	14	N		N		N
PU-NG401	PU-NG401/01	NAVEEN	68.7	164.5	25.3878	30.8	N		N		N
PU-NG401	PU-NG401/02	CHANDRAKALA	53.7	156.2	22.0096	23.8	N		N		N
PU-NG401	PU-NG401/04	HAYASRI	14.1	95.4	15.4925	15.2	N		N		N
PU-NG402	PU-NG402/01	RAMULU	58.2	160.5	22.5929	23.9	N		N		N
PU-NG402	PU-NG402/02	LALITHA	45.6	153.7	19.3027	25.8	N		Y	THYROED	N
PU-NG402	PU-NG402/05	SHESHANK	38.7	151.1	16.9505	19.5	N		N		N
PU-NG403	PU-NG403/01	LINGA SWAMY	71.1	162	27.0919	30.5	N		N		N
PU-NG403	PU-NG403/02	YELLAMMA	59.7	149.3	26.7827	30.2	N		N		N
PU-NG403	PU-NG403/04	BAGYA	35.8	146.3	16.7261	19.3	N		N		N
PU-NG404	PU-NG404/01	RAMASWAMY	50.1	163	18.8566	23.6	N		N		N
PU-NG404	PU-NG404/02	PADMA	40.5	149.2	18.1935	20.8	N		N		N
PU-NG404	PU-NG404/05	MEENA	25.6	140.6	12.95	15.7	N		N		N
PU-NG405	PU-NG405/01	FARUK	77.3	162.5	29.2734	33.7	N		N		Y	ACCIDENT	Y	MEDICEN
PU-NG405	PU-NG405/02	SEEMA AFRIN	60.3	152.2	26.0308	23.7	N		N		N
PU-NG405	PU-NG405/03	MEHEK	43.7	146.5	20.3613	22.5	N		N		N
PU-NG406	PU-NG406/01	UPENDHAR	71.2	156.3	29.1449	28.3	N		N		N
PU-NG406	PU-NG406/02	UMA	47	146	22.0492	27.3	N		N		N
PU-NG406	PU-NG406/04	MANOJ	51.4	146.4	23.9818	22.1	N		N		N
PU-NG501	PU-NG501/01	RAMU	91.7	169.1	32.0688	36.5	N		N		N
PU-NG501	PU-NG501/02	RANI	46.4	148.4	21.0693	25.8	N		N		N
PU-NG501	PU-NG501/03	DHARANI	12.1	80.1	18.8591	14.5	N		N		N
PU-NG502	PU-NG502/01	SHANKAR	48.4	149.2	21.7424	24.1	N		N		N
PU-NG502	PU-NG502/02	SALAMMA	44.5	142.9	21.7919	23.8	N		N		N
PU-NG502	PU-NG502/03	THIRUPATAMMA	29.9	139.1	15.4531	18.9	N		N		N
PU-NG503	PU-NG503/01	MOTHILAL	70.9	168.4	25.0013	28.6	N		N		N
PU-NG503	PU-NG503/02	MALLESHWARI	66	149.4	29.5694	29.8	N		N		N
PU-NG503	PU-NG503/05	YAGNESH	11.7	89.7	14.5412	13.8	N		N		N
PU-NG504	PU-NG504/01	MOHAMMED	48.6	167.4	17.343	23.4	N		N		N
PU-NG504	PU-NG504/02	SULTANA BEGUM	60.9	148.4	27.6535	30.8	N		N		N
PU-NG504	PU-NG504/03	ASHRAF	27.5	142.4	13.5617	17.2	N		N		N
PU-NG505	PU-NG505/01	BRAMA CHARY	71.2	170.6	24.4637	30.3	N		N		Y	FEVER	Y	TABLETS
PU-NG505	PU-NG505/02	SRIDEVI	60.5	146.4	28.2276	27.1	N		N		N
PU-NG505	PU-NG505/04	NIKHIL	37.2	152.6	15.9747	20	N		N		N
PU-NG701	PU-NG701/01	RAVI KUMAR	54.9	166.4	19.8274	24.6	N		N		N
PU-NG701	PU-NG701/02	LAXMI	70.9	151.8	30.7682	29.6	N		N		N
PU-NG701	PU-NG701/03	GOWTHAM	22.1	127.6	13.5735	16.3	N		N		N
PU-NG702	PU-NG702/01	DHANRAJ SWAMY	65.6	162.4	24.8732	26.1	N		N		N
PU-NG702	PU-NG702/02	JAYASRI	78.7	150	34.9778	34.6	N		N		N
PU-NG702	PU-NG702/03	SRAVANI	21.1	119.4	14.8004	16.5	N		Y	Y	N
PU-NG703	PU-NG703/01	MUNIYYA	97.1	178.4	30.5091	34.6	N		N		N
PU-NG703	PU-NG703/02	KUMARI	70	150.5	30.9047	32.1	N		N		N
PU-NG703	PU-NG703/03	PERSI	47.7	156.9	19.3764	22.2	N		N		N
PU-NG704	PU-NG704/01	KHALEEL	65.8	169.6	22.8757	27.4	N		N		N
PU-NG704	PU-NG704/02	GHOUSIA	79.2	164.5	29.268	31.2	N		N		N
PU-NG704	PU-NG704/03	MD.RAFEEK	32.6	141.4	16.3049	18.1	N		N		N
PU-NG705	PU-NG705/01	RAVI	80	155.5	33.0849	30.1	N		N		N
PU-NG705	PU-NG705/02	KAVITHA	50.3	152.8	21.5437	24.9	N		N		N
PU-NG705	PU-NG705/03	SRAVANI	33.5	144.3	16.0884	18.3	N		N		N
PU-NG706	PU-NG706/01	SRINIVAS	67.3	155.7	27.7612	28.2	N		N		N
PU-NG706	PU-NG706/02	VIJAYA LAXMI	65.6	158.5	26.1123	29	N		N		N
PU-NG706	PU-NG706/03	VENAKTARAMANA	27.8	132.9	15.7396	16.8	N		N		N
PU-PC101	PU-PC101/01	Y.NAVEEN	71	164.5	26.2377	32	N		N		N
PU-PC101	PU-PC101/02	Y.ARUNA	64.3	151.2	28.126	29.6	N		N		N
PU-PC101	PU-PC101/03	Y.JAYALAKSHIMI	39.3	147.8	17.9905	20.9	N		N		N
PU-PC102	PU-PC102/01	S.LINGAM	54.1	162.5	20.4876	25.6	N		N		N
PU-PC102	PU-PC102/02	S.MANGMMA	53.4	141.2	26.7838	27.1	N		N		N
PU-PC102	PU-PC102/04	S.KIRAN	41	152.2	17.6992	21.4	N		N		N
PU-PC103	PU-PC103/01	CH.POSHALU	68.2	158.4	27.1815	27.7	N		N		N
PU-PC103	PU-PC103/02	CH.RAJINI	41.5	160.2	16.1705	20.8	N		N		N
PU-PC103	PU-PC103/04	CH.ABHIRAM	13.4	97.5	14.096	14.5	N		N		N
PU-PC104	PU-PC104/01	J.GANESH	80.5	182.2	24.2493	27.8	N		N		N
PU-PC104	PU-PC104/02	J.RATHNAMALA	69.8	157.5	28.1381	28.9	N		N		N
PU-PC104	PU-PC104/05	J.DEEKSHA	44.9	158.8	17.8051	20.3	N		N		N
PU-PC105	PU-PC105/01	P.NARSHIMMULU	38.1	164.3	14.114	19.4	N		N		N
PU-PC105	PU-PC105/02	P.JAMEELA	64	147	29.6173	32.3	N		N		N
PU-PC105	PU-PC105/04	P.SRUTHI	38.7	146.4	18.0563	19.5	N		N		N
PU-PC106	PU-PC106/01	V.SHYAM	78	165.6	28.4429	31.4	N		N		N
PU-PC106	PU-PC106/02	V.LAKSHIMI	57.2	160.3	22.2602	24.5	N		N		N
PU-PC106	PU-PC106/03	V.SAMPATH	57.5	170.8	19.7102	25.3	N		N		N
PU-PC107	PU-PC107/01	D.SRIKANTH	84.3	172.2	28.429	32.2	N		N		N
PU-PC107	PU-PC107/02	D.REKHA	51.9	157.4	20.9487	24.3	N		N		N
PU-PC107	PU-PC107/04	D.SAMPATH	10.1	84.1	14.28	12.8	N		N		N
PU-PC108	PU-PC108/01	P.VIYAYKUMAR	85.3	168.8	29.9367	34.2	N		N		N
PU-PC108	PU-PC108/02	P.PAARIJATHA	48.3	153.5	20.4989	24.6	N		N		N
PU-PC108	PU-PC108/04	P.PRANAVI	12.7	97.5	13.3596	15.5	N		N		N
PU-PC201	PU-PC201/01	RAJU	72.4	165	26.5932	30.8	N		N		N
PU-PC201	PU-PC201/02	LATHA	53.2	145.4	25.1642	28.4	N		N		N
PU-PC201	PU-PC201/03	DEEPESH	13.8	95.5	15.1312	14.4	N		N		N
PU-PC202	PU-PC202/01	RAVI	70.16	173.9	23.2001	29.8	N		N		N
PU-PC202	PU-PC202/02	SWARNA	47.4	149.1	21.3218	23.2	N		N		N
PU-PC202	PU-PC202/03	PAVITHRA	13.7	92.71	15.9392	15.3	N		N		N
PU-PC203	PU-PC203/01	NAGESH	63.5	168.9	22.2594	28.1	N		N		N
PU-PC203	PU-PC203/02	PADMA	46	144.8	21.9392	27.8	N		N		N
PU-PC203	PU-PC203/05	MOSES	26.4	140.2	13.431	17.5	N		N		N
PU-PC204	PU-PC204/01	MADAHAR	62.9	161.1	24.2359	26.5	N		N		N
PU-PC204	PU-PC204/02	SAIDABI	39.6	153.6	16.7847	24.6	N		N		N
PU-PC204	PU-PC204/04	SAJID	39.5	159.5	15.5266	19.9	N		N		N
PU-PC205	PU-PC205/01	DEVDAS	74.1	163.2	27.8213	32.8	N		N		N
PU-PC205	PU-PC205/02	BHAGYAMMA	50.5	153.1	21.5447	25.1	N		N		Y	LEG PAINS	Y	PILLS
PU-PC205	PU-PC205/04	NIKHIL	32.1	131.1	18.6767	20.5	N		N		N
PU-PC206	PU-PC206/01	JANGAIAH	65.9	167.5	23.4885	31.7	N		N		N
PU-PC206	PU-PC206/02	PADMA	37.9	154.6	15.857	21.5	N		N		N
PU-PC206	PU-PC206/03	DURGA PRASAD	22.8	129.8	13.5327	16.4	N		N		N
PU-PC207	PU-PC207/01	SUNITHA	41.1	145.6	19.3874	21.9	N		N		Y	FEVER	Y	TABLETS
PU-PC207	PU-PC207/02	KARTHIK	32.4	144.5	15.5171	18.4	N		N		N
PU-PC208	PU-PC208/01	RAMULU	42.6	159	16.8506	21.2	N		N		N
PU-PC208	PU-PC208/02	YADAMMA	39.1	153.9	16.5082	20.5	N		N		N
PU-PC208	PU-PC208/03	GANESH	10.7	86.6	14.2675	14.6	N		N		N
PU-PC301	PU-PC301/01	V.RAMESH	67.7	163.9	25.2018	29	N		N		N
PU-PC301	PU-PC301/02	V.MAHESHWARI	43	152.6	18.4654	23.5	N		N		N
PU-PC301	PU-PC301/03	JANAKIRAM	36.1	146.5	16.8202	21.3	N		N		N
PU-PC302	PU-PC302/01	ANJANEYULU	43.6	151.3	19.0462	23	N		N		N
PU-PC302	PU-PC302/02	T.LAVANYA	83	150	36.8889	30.1	N		N		N
PU-PC302	PU-PC302/03	VASAVI	10.91	90.1	13.4393	14	N		N		N
PU-PC303	PU-PC303/01	B.DILBAHADUR					N		N		N
PU-PC303	PU-PC303/02	B.K.BINDU					N		N		N
PU-PC303	PU-PC303/03	B.K. KARTHIK					N		N		N
PU-PC304	PU-PC304/01	P.RAMESH	72.4	165.3	26.4968	27.5	N		N		N
PU-PC304	PU-PC304/02	P.LAVANYA	56.43	151.1	24.7162	26.3	N		N		N
PU-PC304	PU-PC304/03	P.SANDEEP	38.2	133	21.5953	24.4	N		N		N
PU-PC305	PU-PC305/01	N.KRISHNA	63	160.2	24.548	29	N		N		N
PU-PC305	PU-PC305/02	RANGAMMA	38.7	148.4	17.5729	22	N		N		N
PU-PC305	PU-PC305/05	ARCHANA	26.5	139.4	13.637	17.5	N		N		N
PU-PC306	PU-PC306/01	M.NAGARAJU	63.4	158.2	25.3324	28	N		N		N
PU-PC306	PU-PC306/02	M.JAYAMMA	59	145.8	27.7547	28.5	N		N		N
PU-PC306	PU-PC306/04	DEELIP KUMAR	29.8	142.2	14.7373	19	N		N		N
PU-PC307	PU-PC307/01	A.NARSIMHA	39.8	154.2	16.7384	20.5	N		N		N
PU-PC307	PU-PC307/02	A.RADHA	58.63	150.3	25.9539	26.5	N		N		N
PU-PC307	PU-PC307/04	A.NAVEEN	30.8	141.5	15.3829	19	N		N		N
PU-PC308	PU-PC308/01	A.LAXMAIAH	65.9	165.9	23.9438	29.5	N		N		N
PU-PC308	PU-PC308/02	A.KALAMA	50	152.6	21.4714	26	N		N		N
PU-PC308	PU-PC308/04	A.GANESH	29.4	134.9	16.1556	19.4	N		N		N
PU-PC701	PU-PC701/01	SESHA RAO	47.4	166.9	17.0163	24.6	N		N		Y	FEVER	Y	TABLETS
PU-PC701	PU-PC701/02	SESHIKALA	54.6	151.8	23.6946	26.8	N		N		N
PU-PC701	PU-PC701/04	POOJA	26.6	139.6	13.6493	17.8	N		N		N
PU-PC702	PU-PC702/01	SRINU	54	159.2	21.3063	23.4	N		N		N
PU-PC702	PU-PC702/02	JYOTHI	53.4	151.9	23.1433	20.6	N		N		N
PU-PC702	PU-PC702/03	SRIVANI	10.9	87.4	14.2693	13.4	N		N		N
PU-PC703	PU-PC703/01	MUNNU					N		N		N
PU-PC703	PU-PC703/02	SD.WAHEEDA	70.1	155.1	29.1403	26.4	N		N		N
PU-PC703	PU-PC703/04	SAMEERA	11.3	87.2	14.8609	12.1	N		N		N
PU-PC704	PU-PC704/01	MALLESH	61.6	171.6	20.9193	24.4	Y	TB	N		N
PU-PC704	PU-PC704/02	UMA	58.5	151.2	25.5889	26.2	N		N		N
PU-PC704	PU-PC704/05	MEGHANA SAI	29.9	138.2	15.6551	18.6	N		N		N
PU-PC705	PU-PC705/01	TULA RAM	86.1	166.1	31.2079	27.6	Y	BP	N		N
PU-PC705	PU-PC705/02	GANGA	53.2	154.6	22.2583	33.2	N		N		N
PU-PC705	PU-PC705/03	KRISHNA	54.9	162.4	20.8161	23.4	N		N		N
PU-PC706	PU-PC706/01	MURALI	80.1	173.3	26.6708	27.1	N		N		N
PU-PC706	PU-PC706/02	SHOBA	57.6	150.6	25.3964	26.4	N		N		N
PU-PC706	PU-PC706/03	DIVYA	32.6	134.8	17.9406	19.6	N		N		N
PU-PC707	PU-PC707/01	NARSIMHA REDDY	81.9	178.5	25.7044	28.2	N		N		N
PU-PC707	PU-PC707/02	MOUNIKA	41.3	151.4	18.0177	25.1	N		N		N
PU-PC707	PU-PC707/03	YASHESWINI	11.4	86.7	15.1658	11.7	N		N		Y	FEVER	Y	TONICS
PU-PC708	PU-PC708/01	VENKATESH	58.8	162.2	22.3499	27.2	N		N		N
PU-PC708	PU-PC708/02	KAVITHA	49.6	143.6	24.0532	25.8	N		N		N
PU-PC708	PU-PC708/04	HARSHAVARDAN	23.1	128.3	14.0333	16.2	N		N		N
PU-RP101	PU-RP101/01	M.NAVEEN KUMAR	52.4	165.8	19.0617	27	N		N		N
PU-RP101	PU-RP101/02	M.SUJATHA	47.8	152.4	20.5806	20	N		N		N
PU-RP101	PU-RP101/03	M.ROHINI	24.6	131.6	14.2044	15	N		N		N
PU-RP102	PU-RP102/01	M.SRINIVAS	49.4	166.7	17.7769	23.7	N		N		N
PU-RP102	PU-RP102/02	M.SARASWATHI	50.7	145.1	24.0809	26.5	N		N		N
PU-RP102	PU-RP102/03	M.CHAITHANYA	29.5	145.1	14.0116	17.2	N		N		N
PU-RP103	PU-RP103/01	K.BALARAJU	51.5	161.3	19.7942	23.8	N		N		Y	FEVER	Y	TABLETS
PU-RP103	PU-RP103/02	K.PADMA	57.5	149.9	25.5897	29.5	N		N		N
PU-RP103	PU-RP103/05	K.CHARAN	30.1	143.2	14.6785	19	N		N		N
PU-RP104	PU-RP104/01	G.LAXMAIAH	44.1	158.8	17.4879	25	N		N		Y	FEVER	Y	PILLS AND TABLETS
PU-RP104	PU-RP104/02	G.LAKSHIMI	54	163.6	20.1756	26	N		N		N
PU-RP104	PU-RP104/05	G.AKHIL	14	92.3	16.4333	14	N		N		N
PU-RP105	PU-RP105/01	T.SAILU	84.1	162.1	32.0059	28	N		N		N
PU-RP105	PU-RP105/02	T.SWAPNA	46.2	149.6	20.6433	26	N		N		N
PU-RP105	PU-RP105/05	T.AKHIL	11.3	84.6	15.7884	14.5	N		N		N
PU-RP106	PU-RP106/01	CH. RAM REDDY	75.5	167.6	26.8781	30	N		N		N
PU-RP106	PU-RP106/02	CH.SWETHA	65.8	151.4	28.7061	29	N		N		N
PU-RP106	PU-RP106/04	CH.VINEETH REDDY	11.4	87.5	14.8898	15	N		N		N
PU-RP107	PU-RP107/01	M.SRINIVAS	55.7	164.7	20.5337	29	N		N		N
PU-RP107	PU-RP107/02	M.ANURADHA	49.9	151.4	21.7695	26	N		N		N
PU-RP107	PU-RP107/03	M.SRIVANI	30.3	142.9	14.8381	19	N		N		N
PU-RP108	PU-RP108/01	P.SRINIVAS	69.8	163.1	26.239	28.2	N		N		N
PU-RP108	PU-RP108/02	P.JOYTHI	56.7	152	24.5412	27.2	N		N		N
PU-RP108	PU-RP108/03	P.BALAJI	38.3	153.4	16.276	20.7	N		N		N
PU-RP109	PU-RP109/01	N.NARAYANA	67	168.4	23.626	32.5	N		N		N
PU-RP109	PU-RP109/02	N.ANITHA	52.2	142	25.8877	27.5	N		N		N
PU-RP109	PU-RP109/03	N.SHIVA SHANKAR	52.9	159.6	20.7678	25	N		N		N
PU-RP110	PU-RP110/01	K.LINGAMAIAH	84	169.7	29.1686	34	N		N		N
PU-RP110	PU-RP110/02	K.ANURADHA	45.8	154.2	19.2618	21	N		N		N
PU-RP110	PU-RP110/04	K.REVANTH	13.5	93.8	15.3436	15.1	N		N		N
PU-RP201	PU-RP201/01	AASHAIAH	77	161.5	29.522	31	N		N		N
PU-RP201	PU-RP201/02	SUSHEELA	74.4	155.2	30.888	35.3	N		N		N
PU-RP201	PU-RP201/05	SANTHOSH	41.2	143.9	19.8965	23.5	N		N		N
PU-RP202	PU-RP202/01	VINOD KUMAR	76.3	164.2	28.2995	34	N		N		N
PU-RP202	PU-RP202/02	JHANSI	80.4	153.8	33.9894	36.1	N		N		N
PU-RP202	PU-RP202/03	LOKESH	11.7	90.1	14.4124	14.4	N		N		N
PU-RP202	PU-RP202/04	SUMANTH					N		N		N
PU-RP203	PU-RP203/01	RAJESH					N		N		N
PU-RP203	PU-RP203/02	SHOBHA					N		N		N
PU-RP203	PU-RP203/04	SAHITHI					N		N		N
PU-RP204	PU-RP204/01	SWAMY	38.3	156	15.738	23.5	N		N		N
PU-RP204	PU-RP204/02	MAMATHA	45.3	154.9	18.8797	24	N		N		N
PU-RP204	PU-RP204/03	MANIKANTH	25.9	133.5	14.5324	20	N		N		N
PU-RP205	PU-RP205/01	NARSIMHA	53.7	158.6	21.3485	29.3	N		N		N
PU-RP205	PU-RP205/02	SHOBHA	50.6	146.2	23.6731	28.5	N		N		N
PU-RP205	PU-RP205/04	SIRISHA	30.2	140.4	15.3205	22.5	N		N		N
PU-RP206	PU-RP206/01	RAJU	84.6	175.4	27.4986	36	N		N		N
PU-RP206	PU-RP206/02	ARUNA	72.3	153.2	30.805	33.6	N		N		N
PU-RP206	PU-RP206/03	SAI KIRAN	57.5	158	23.0332	28	N		N		N
PU-RP207	PU-RP207/01	LAXMAN	70.1	168.6	24.6606	28.8	N		N		N
PU-RP207	PU-RP207/02	ANNAPOORNA	57.2	160.3	22.2602	26	N		N		N
PU-RP207	PU-RP207/03	SRAVYA VARSHINI	9.5	83.4	13.6581	12.4	N		N		N
PU-RP208	PU-RP208/01	SATYANARAYANA	55.3	157.7	22.2363	28	N		y	Dumb	N
PU-RP208	PU-RP208/02	VEERAMANI	51.2	146.5	23.8558	27.5	N		N		N
PU-RP208	PU-RP208/04	GANESH KUMAR	30.7	138.2	16.0739	20	N		N		N
PU-RP209	PU-RP209/01	MALLESH	69.5	154	29.3051	32	N		N		N
PU-RP209	PU-RP209/02	SUSHEELA	52.5	157.6	21.1372	28	N		N		N
PU-RP209	PU-RP209/04	SWATHI	47.5	153.1	20.2648	25	N		N		N
PU-RP210	PU-RP210/01	KUMAR	42	162.2	15.9642	22.6	N		N		N
PU-RP210	PU-RP210/02	KRISHNAVENI	44.6	143.6	21.6285	24.2	N		N		N
PU-RP210	PU-RP210/03	SIRISHA	38.4	146.6	17.8675	22.5	N		N		N
PU-RP211	PU-RP211/01	GOPAL	75.2	169.4	26.2054	28.3	N		N		N
PU-RP211	PU-RP211/02	MANJULA	55.6	159.1	21.9652	27.4	N		N		N
PU-RP211	PU-RP211/04	HARSHAVARDHAN	54.1	162.2	20.5634	25.2	N		N		N
PU-RP301	PU-RP301/01	RAJU	61.2	142.8	30.012	31	N		N		N
PU-RP301	PU-RP301/02	RENUKA	49.2	142.8	24.1273	22	N		N		N
PU-RP301	PU-RP301/03	HARSHAVARDHAN	26.5	139.6	13.598	17	N		N		N
PU-RP302	PU-RP302/01	BALRAJ	63.4	161.3	24.368	30	N		N		N
PU-RP302	PU-RP302/02	ANITHA	75.4	150.5	33.2888	35	N		N		N
PU-RP302	PU-RP302/04	PRANATHI	24	127.6	14.7404	19	N		N		N
PU-RP303	PU-RP303/01	D.KRISHNA	74.9	168.3	26.4432	31.1	N		N		N
PU-RP303	PU-RP303/02	D.MALLAMMA	38.5	151.6	16.7518	22.3	N		N		N
PU-RP303	PU-RP303/03	D.THARUN TEJ	11.3	89.7	14.0441	13.7	N		N		N
PU-RP304	PU-RP304/01	MD. KHASEEM	70.8	170.6	24.3263	28.8	N		N		N
PU-RP304	PU-RP304/02	GHOUSIA BEGAM	41.1	149	18.5127	23	N		N		N
PU-RP304	PU-RP304/03	MD. HASHAM	11.1	87.1	14.6314	14.5	N		N		N
PU-RP305	PU-RP305/01	GANDAIAH	57.3	166.3	20.7191	26.2	N		N		N
PU-RP305	PU-RP305/02	LAXMI	76.7	147	35.4945	31	N		N		N
PU-RP305	PU-RP305/05	SRIKANTH	27.5	130	16.2722	25	N		N		N
PU-RP306	PU-RP306/01	SANJEEVA	72.7	160.7	28.1516	30.5	N		N		N
PU-RP306	PU-RP306/02	SHANTHA	63.8	152.2	27.5417	31	N		N		N
PU-RP306	PU-RP306/03	SONI	35.4	140.1	18.0355	21.1	N		N		N
PU-RP307	PU-RP307/01	B.GNANESWAR	64.4	167.4	22.9813	33	N		N		N
PU-RP307	PU-RP307/02	B.SUVARNA	57.1	142.5	28.1194	30	N		N		Y	FEVER	Y	TABLETS
PU-RP307	PU-RP307/03	B.VAMSHI	47.4	155.2	19.6786	25	N		N		N
PU-RP308	PU-RP308/01	MALLESH	63.6	156	26.1341	28	N		N		N
PU-RP308	PU-RP308/02	RANI	63.1	153	26.9554	30	N		N		N
PU-RP308	PU-RP308/04	SAMPATH KUMAR	56.5	146.4	26.3613	27	N		N		Y	FIVER	Y	TABLETS
PU-RP309	PU-RP309/01	K.SRINIVAS	64.4	164.3	23.8567	27.1	N		N		N
PU-RP309	PU-RP309/02	K.SUNITHA	61.5	157.2	24.8869	29.7	N		N		N
PU-RP309	PU-RP309/03	SANDEEP	29.3	139.9	14.9704	18.2	N		N		N
PU-RP310	PU-RP310/01	SRINU	62.3	167.4	22.2319	28.9	N		N		N
PU-RP310	PU-RP310/02	RAMULAMMA	53.6	156.5	21.8845	24.6	N		N		N
PU-RP310	PU-RP310/04	MOUNIKA	38.4	156.1	15.7589	20.6	N		N		N
PU-RP401	PU-RP401/01	MADHAR SHAB QUREESHI	63.2	166.6	22.7702	33.3	N		N		N
PU-RP401	PU-RP401/02	SHABANA BEGAM	74.7	155.8	30.7741	32.6	N		N		N
PU-RP401	PU-RP401/06	SAMREEN BEGAM	54.2	154.9	22.589	29.6	N		N		Y	FEVER	Y	TABLETS AND INJETIONS
PU-RP402	PU-RP402/01	GOPAL	58.4	160.3	22.7272	32.5	N		N		Y	FIVER	Y	TABLETS
PU-RP402	PU-RP402/02	DURGA	58	149.5	25.9505	30	N		N		N
PU-RP402	PU-RP402/04	SWATHI	29.6	142	14.6796	21	N		N		N
PU-RP403	PU-RP403/01	RAVINDHAR	78.7	167.9	27.9173	34.4	N		N		N
PU-RP403	PU-RP403/02	LAXMI	51.8	144.7	24.7396	33.5	N		N		N
PU-RP403	PU-RP403/05	AJAY	34.1	166.5	12.3006	21.3	N		N		N
PU-RP404	PU-RP404/06	SITHAIAH	64.8	162.5	24.5396	29.5	N		N		N
PU-RP404	PU-RP404/07	MADHAVI	47.96	145	22.8109	29.3	N		N		N
PU-RP404	PU-RP404/08	EEKSHITHA	41	145.9	19.2608	23.2	N		N		N
PU-RP405	PU-RP405/03	AZMATH KHAN	84.1	153.5	35.6927	36	N		N		N
PU-RP405	PU-RP405/04	SABYA BEGAM	39.2	145.5	18.5166	24	N		N		N
PU-RP405	PU-RP405/05	NAYAB KHAN	11.3	84	16.0147	14	N		N		N
PU-RP406	PU-RP406/01	REDYA	71.3	162	27.1681	31	N		N		N
PU-RP406	PU-RP406/02	RENUKA	42.9	159.1	16.9479	24	N		N		N
PU-RP406	PU-RP406/03	VEENA	46.3	149.5	20.7157	24	N		N		N
PU-RP407	PU-RP407/01	MAHAMMAD BABA	49	160	19.1406	24.6	N		N		N
PU-RP407	PU-RP407/02	GOUSIYA BEGAM	56.4	153.2	24.0304	27.5	N		N		N
PU-RP407	PU-RP407/03	VAJEED	42.9	161.1	16.5297	23.6	N		N		N
PU-RP408	PU-RP408/01	RAZZAK	46	155.3	19.0728	25.3	N		N		N
PU-RP408	PU-RP408/02	RAMJU	47.3	142.6	23.2607	33	N		N		N
PU-RP408	PU-RP408/04	SABHIYA FIRDHOZ	27.4	131.7	15.7972	20.5	N		N		N
PU-RP409	PU-RP409/01	MAHMMED	49.3	171.1	16.8402	24.6	N		N		N
PU-RP409	PU-RP409/02	RAMEEZA	69.5	154	29.3051	33.7	N		N		N
PU-RP409	PU-RP409/04	YASEEN	13.3	83.5	19.0756	16.3	N		N		N
PU-RP410	PU-RP410/03	SRINIVAS	67	165.6	24.4317	28.8	N		N		N
PU-RP410	PU-RP410/04	PRIYANKA	52.6	145.6	24.8121	26.3	N		N		N
PU-RP410	PU-RP410/06	ADHITHYA	20.6	135.4	11.2365	15.7	N		N		N
PU-RP501	PU-RP501/01	SRINIVAS	74.3	168.2	26.2625	29.8	N		N		N
PU-RP501	PU-RP501/02	MEGHAMALA	50.8	150	22.5778	29.7	N		N		N
PU-RP501	PU-RP501/03	SRIJA	28	139.5	14.3883	18.7	N		N		N
PU-RP502	PU-RP502/03	RENUKA	44	151.5	19.1702	23.5	N		N		N
PU-RP502	PU-RP502/04	LAXMI DEEPAK	11.8	90.8	14.3123	13.8	N		N		N
PU-RP502	PU-RP502/06	MAHESHWARI	38.2	150	16.9778	22	N		N		N
PU-RP502	PU-RP502/02	GOPI	65	154.1	27.3721	32.1	N		N		N
PU-RP503	PU-RP503/01	ASHOK	61.4	162.3	23.3094	29.8	N		N		Y	FEVER,COLD	N	TABLET FROM LOCAL SHOP
PU-RP503	PU-RP503/02	PADMA	55	153.9	23.2212	28.4	N		N		N
PU-RP503	PU-RP503/04	MAHESHWARI	27.7	134	15.4266	19.5	N		N		N
PU-RP504	PU-RP504/01	SHIVA KUMAR	62.9	172.6	21.1139	26.7	N		N		N
PU-RP504	PU-RP504/02	SHAKUNTHALA	66.5	149.4	29.7934	30	N		N		N
PU-RP504	PU-RP504/04	SANDHYA RANI	43.5	152.9	18.6069	22.5	N		N		N
PU-RP505	PU-RP505/01	MURALI	91.6	163.3	34.3497	34	N		N		N
PU-RP505	PU-RP505/02	HIMA BINDU	54.8	153.9	23.1368	24.7	N		N		N
PU-RP505	PU-RP505/03	HARDINI	14	93	16.1868	16.7	N		N		Y	COUGH	N	COUGH SYRUP
PU-RP506	PU-RP506/01	JANARDHAN	64	165.4	23.3942	26.9	N		N		N
PU-RP506	PU-RP506/02	LAVANYA	66	144.5	31.6088	30	N		N		N
PU-RP506	PU-RP506/05	DURGA PRASAD	34.7	135.8	18.8161	21.6	N		N		N
PU-RP507	PU-RP507/01	VENKATESH	76.1	153.8	32.1716	29.6	N		N		N
PU-RP507	PU-RP507/02	VANI	60.3	150.1	26.7643	29.5	N		N		N
PU-RP507	PU-RP507/05	PAVITHRA	10.8	85.1	14.913	14.3	N		N		N
PU-RP508	PU-RP508/01	NARSIMHA	75.2	170.4	25.8987	29.1	N		N		N
PU-RP508	PU-RP508/02	LAXMI	62.7	151	27.4988	28.5	N		N		N
PU-RP508	PU-RP508/05	RAJENDER	34.9	151.5	15.2055	20.1	N		N		N
PU-RP509	PU-RP509/01	RATHNAKAR	57.3	161	22.1056	25.9	N		N		N
PU-RP509	PU-RP509/02	LAKSHMI	66.1	153.5	28.0533	30.5	N		N		N
PU-RP509	PU-RP509/03	ACHUTANAND	39.6	136.1	21.3786	24.8	N		N		N
PU-RP510	PU-RP510/03	SRISAILAM	73.8	165.1	27.0746	30.5	N		N		N
PU-RP510	PU-RP510/04	YADAMMA	65.7	146.1	30.7797	31.6	N		N		N
PU-RP510	PU-RP510/06	NANDINI	48.4	147.7	22.1863	25.5	N		N		N
PU-RP601	PU-RP601/01	RAJU	65.8	163.2	24.705	27.1	N		N		N
PU-RP601	PU-RP601/02	LAXMI	31.6	143.6	15.3242	19.5	N		N		N
PU-RP601	PU-RP601/03	SWETHA	13.2	93.7	15.0347	15.5	N		N		N
PU-RP602	PU-RP602/01	VENKATESH	51.8	161.7	19.8112	25.5	N		N		N
PU-RP602	PU-RP602/02	KAMALAMMA	64.9	149.6	28.9989	28.9	N		N		Y	FEVER	Y	TABLETS
PU-RP602	PU-RP602/04	AKHILA	29.5	143.6	14.3058	17.6	N		N		N
PU-RP603	PU-RP603/01	MALLESH	81.1	156.8	32.9859	35.2	N		N		N
PU-RP603	PU-RP603/02	SUREKHA	58.2	148.2	26.4988	29.4	N		N		N
PU-RP603	PU-RP603/03	SRILATHA	43.2	143.8	20.8913	25.1	N		N		Y	COLD AND COUGH	Y	SYRUP
PU-RP604	PU-RP604/01	KIRAN	47.8	169.1	16.7163	22.1	N		N		N
PU-RP604	PU-RP604/02	KAVITHA	58.9	151.6	25.6281	26.4	N		N		N
PU-RP604	PU-RP604/03	UPENDAR	27.4	137.9	14.4086	17.5	N		N		N
PU-RP605	PU-RP605/01	GOTTRIAH	67	166.1	24.2849	34.1	N		N		N
PU-RP605	PU-RP605/02	SUJATHA	59.4	148.7	26.8636	27.1	N		N		Y	TYPOID	Y	TABLETS
PU-RP605	PU-RP605/03	PRAVALIKA	26	138.9	13.4762	17.1	N		N		N
PU-RP606	PU-RP606/01	SAILU	70.4	175.5	22.857	27.3	N		N		N
PU-RP606	PU-RP606/02	ANURADHA	51.2	154.1	21.5608	26.4	N		N		N
PU-RP606	PU-RP606/03	NARESH	54.5	163.4	20.4123	25.1	N		N		N
PU-RP607	PU-RP607/01	SRINIVAS	71.6	153.7	30.3086	28.1	N		N		N
PU-RP607	PU-RP607/02	SUJATHA	50.4	145.8	23.7091	27.6	N		N		N
PU-RP607	PU-RP607/03	SIDDARTH	25.8	129.6	15.3607	19.1	N		N		N
PU-RP608	PU-RP608/01	RAMULU	40.1	152.3	17.288	21.4	N		N		Y	FEVER	Y	TABLETS
PU-RP608	PU-RP608/02	NAGAMMA	37.9	147.3	17.4676	20.3	N		N		N
PU-RP608	PU-RP608/05	AKHIL	20	126.3	12.5379	15.4	N		N		N
PU-RP609	PU-RP609/01	GOPAL	73.2	172.3	24.657	28.4	N		N		N
PU-RP609	PU-RP609/02	SUJATHA	75.4	155.3	31.2628	28.6	N		N		Y	BACK PAIN	Y	TABLETS
PU-RP609	PU-RP609/05	VENKATESH	25.9	141.6	12.9173	17.3	N		N		N
PU-RP610	PU-RP610/01	SIDDAPA	72.9	154.9	30.3826	29.8	N		N		N
PU-RP610	PU-RP610/02	RUKMINI	40.3	161.4	15.4703	21.1	N		N		N
PU-RP610	PU-RP610/03	SHIVARAM	26.2	133	14.8115	18.6	N		N		N
PU-TG101	PU-TG101/01	KUMAR	57.9	160.5	22.4765	25.5	N		N		N
PU-TG101	PU-TG101/02	BHARGAVI	53.1	156.5	21.6803	24.2	N		N		N
PU-TG101	PU-TG101/03	JAGRUTHI	13.6	90.1	16.7529	14.4	N		N		N
PU-TG102	PU-TG102/01	NARSHIMMA	63.3	168.3	22.3478	27.4	N		N		N
PU-TG102	PU-TG102/02	INDIRA	53.8	167.3	19.2216	23.6	N		N		N
PU-TG102	PU-TG102/03	AMBIKA	38.4	159.5	15.0942	18.4	N		N		N
PU-TG103	PU-TG103/01	BALARAJU	62.3	162.3	23.6511	27.3	N		N		N
PU-TG103	PU-TG103/02	ANDALU	56	151.3	24.463	26.5	N		N		N
PU-TG103	PU-TG103/05	THARUN	24.9	136.4	13.3835	16	N		N		N
PU-TG104	PU-TG104/01	VEERASWAMI	63	158.8	24.9827	24.8	N		N		N
PU-TG104	PU-TG104/02	LAXMI PRIYA	58.8	148.1	26.8082	26.8	N		N		N
PU-TG104	PU-TG104/03	VIKAS	22.8	132.8	12.9282	15.2	N		N		N
PU-TG105	PU-TG105/01	BABU RAO	52.2	157.6	21.0164	23.8	N		N		Y	FEVER	Y	TABLETS
PU-TG105	PU-TG105/02	SARALA	51.8	148.4	23.5213	26.8	N		N		N
PU-TG105	PU-TG105/04	BALA VISHNU	31.6	149	14.2336	18.4	N		N		N
PU-TG106	PU-TG106/01	BALRAJ	78.6	167.4	28.0486	31.5	N		N		N
PU-TG106	PU-TG106/02	SWATHI	51.1	142.9	25.024	25.5	N		N		N
PU-TG106	PU-TG106/03	BANESWARI	11.4	88.8	14.457	14.3	N		N		N
PU-TG201	PU-TG201/01	NAGARAJU	63.9	155.5	26.4265	27.3	N		N		N
PU-TG201	PU-TG201/02	ANITHA	54.8	138.1	28.7338	29.7	N		N		N
PU-TG201	PU-TG201/03	RAJESHWARI	10.1	85.1	13.9464	12.9	N		N		N
PU-TG202	PU-TG202/01	RAMULU	44.9	156.4	18.3558	24.1	N		N		N
PU-TG202	PU-TG202/02	PRAMILA	58.1	161	22.4143	27.8	N		N		N
PU-TG202	PU-TG202/03	MAYANK	13.4	92.1	15.7974	14.3	N		N		N
PU-TG203	PU-TG203/01	ANJAIAH GOUD	46.6	157.6	18.7618	23.4	N		N		N
PU-TG203	PU-TG203/02	SUWARNA	41.4	154.3	17.3888	20.8	N		N		N
PU-TG203	PU-TG203/03	AKSHITHA	28.7	142.2	14.1933	16.5	N		N		N
PU-TG204	PU-TG204/01	GANESH	78	169.1	27.2777	30.9	N		N		N
PU-TG204	PU-TG204/02	SHAILAJA	55.2	151.3	24.1136	26.4	N		N		N
PU-TG204	PU-TG204/03	SRAVANI	23.6	130.8	13.7942	17.7	N		N		N
PU-TG205	PU-TG205/01	ANJANEYULU	81	164.1	30.0793	33.4	N		N		N
PU-TG205	PU-TG205/02	DHANALAXMI	50.6	152.4	21.7862	27.4	N		N		N
PU-TG205	PU-TG205/03	MANASA	30.2	137.5	15.9736	18.1	N		N		N
PU-TG206	PU-TG206/01	RAJU	62.1	164.3	23.0047	25.1	N		N		N
PU-TG206	PU-TG206/02	ANITHA	58.8	149.6	26.2733	27.4	N		N		N
PU-TG206	PU-TG206/03	SHANI	38.7	156.1	15.882	19.4	N		N		N
PU-TG301	PU-TG301/01	G.JANGAIAH	58.6	164	21.7876	25.4	N		N		N
PU-TG301	PU-TG301/02	G.LAVANYA	40.2	145.9	18.8849	22.9	N		N		Y	FEVER	Y	TABLETS
PU-TG301	PU-TG301/03	G.VIVEK	30.4	147.6	13.9541	17.2	N		N		N
PU-TG302	PU-TG302/01	S.BABU	39.9	161.3	15.3357	19.9	N		N		N
PU-TG302	PU-TG302/02	S.BALAMAISAMMA	38	148.9	17.1393	19.4	N		N		Y	HEADCHE	N	TABLETS
PU-TG302	PU-TG302/06	S.SHALINI	22.3	136.9	11.8987	14.7	N		N		N
PU-TG303	PU-TG303/01	G.BALRAM	42	161.6	16.083	20.7	N		N		N
PU-TG303	PU-TG303/02	G.YADAMMA	56.9	149	25.6295	26.5	N		N		N
PU-TG303	PU-TG303/04	G.THULASI	22.3	127.9	13.6321	16	N		N		Y	FEVER	Y	TABLETS
PU-TG304	PU-TG304/01	G.NARENDHAR	87.6	179.5	27.1879	31.4	N		N		N
PU-TG304	PU-TG304/02	G.SWAPNA	45.1	151.4	19.6755	20.7	N		N		N
PU-TG304	PU-TG304/03	G.DURGAPRASAD	18.9	89.6	23.5421	15.6	N		N		N
PU-TG305	PU-TG305/01	T.DAS	53.7	159.7	21.0554	24.3	N		Y	HE DID NOT HAVE FINGERS	N
PU-TG305	PU-TG305/02	T.SHARADA	48	147	22.213	24.1	N		N		N
PU-TG305	PU-TG305/04	T.HARIKA	37	146.4	17.2631	20.7	N		N		N
PU-TG306	PU-TG306/01	N.MADHU	68.4	178.8	21.3954	26	N		N		N
PU-TG306	PU-TG306/02	N.BALAMANI	56.9	149.4	25.4924	29.4	N		N		N
PU-TG306	PU-TG306/03	N.SHALINI	26.8	141.6	13.3662	16.7	N		N		N
PU-TG401	PU-TG401/01	BALARAJ	45.6	156.1	18.7137	26.8	N		N		N
PU-TG401	PU-TG401/02	DHANALAXMI	57.3	147.2	26.4447	27.8	N		N		N
PU-TG401	PU-TG401/04	SANDHEEP	28.8	135.2	15.7558	19.3	N		N		N
PU-TG402	PU-TG402/01	SRINIVAS	56.4	155.3	23.3849	26.3	N		N		N
PU-TG402	PU-TG402/02	VARAMMA	61.63	149.3	27.6486	28.5	N		N		N
PU-TG402	PU-TG402/03	SHARATH KUMAR	35.6	143.8	17.216	20.2	N		N		N
PU-TG403	PU-TG403/01	MADHU	73.6	164.8	27.0996	29	N		N		N
PU-TG403	PU-TG403/02	MADHAVI	41.3	149.7	18.4292	25.6	N		N		N
PU-TG403	PU-TG403/04	CHANDRAKANTH	37.9	142.8	18.5859	19.8	N		N		N
PU-TG404	PU-TG404/01	RAJU	65.8	157.3	26.5931	28.6	N		N		N
PU-TG404	PU-TG404/02	SANDYA	42.3	146.1	19.8171	24.2	N		N		N
PU-TG404	PU-TG404/03	VAISHNAVI	28.5	137.5	15.0744	18.2	N		N		N
PU-TG405	PU-TG405/01	DHARSHAN	53.3	161.2	20.5115	29.9	N		N		N
PU-TG405	PU-TG405/02	DHANAMMA	45.4	155	18.897	26.1	N		N		N
PU-TG405	PU-TG405/03	CHANDHANA	34.6	155.3	14.3461	19.7	N		N		N
PU-TG501	PU-TG501/01	ANJANEYULU	52.9	173.8	17.5128	21.1	N		N		N
PU-TG501	PU-TG501/02	MANJULA	48.8	156.7	19.8738	23.6	N		N		N
PU-TG501	PU-TG501/04	MEGHANA	43.3	153.8	18.3052	23.2	N		N		Y	COLD,COUGH,FEVER	Y	INJECTIONS,TABLETS
PU-TG502	PU-TG502/01	BHASKAR	62.4	174.5	20.4924	27.7	N		N		N
PU-TG502	PU-TG502/02	SARITHA	38.6	154.8	16.1081	20.9	N		N		Y	FEVER	Y	TABLETS
PU-TG502	PU-TG502/05	AVINASH	14	97.4	14.7574	15.5	N		N		Y	FEVER	Y	SYRUP
PU-TG503	PU-TG503/01	SRINIVAS	54.9	165	20.1653	23.9	N		N		N
PU-TG503	PU-TG503/02	SARASWATHI	52.8	151.1	23.1262	25.5	N		N		N
PU-TG503	PU-TG503/04	SAI TEJA	28.8	142.9	14.1035	16.2	N		N		N
PU-TG504	PU-TG504/01	VENKATESH	63.7	170.8	21.8355	26.3	N		N		N
PU-TG504	PU-TG504/02	RAJITHA	48.6	157.9	19.4927	22.7	Y	HYPER TENSION	N		Y	COLD,FEVER	Y	TABLETS
PU-TG504	PU-TG504/04	CHANDU	22.7	142.5	11.1788	14.4	N		N		N
PU-TG505	PU-TG505/01	SHANKARAIAH	53.5	156.8	21.7601	25.1	Y	HYPER TENSION	N		N
PU-TG505	PU-TG505/02	NEELAMMA	58.7	151.8	25.4738	26.3	N		N		Y	COLD,COUGH,FEVER	Y	INJECTION,TABLETS
PU-TG505	PU-TG505/05	NIKITHA	26.4	145.5	12.4703	15.4	N		N		N
PU-TG506	PU-TG506/01	MADHU	75.7	171.7	25.6777	30.8	N		N		N
PU-TG506	PU-TG506/02	SWAPNA	78.6	163.2	29.5109	34.4	Y	THYROID	N		N
PU-TG506	PU-TG506/03	NANDINI	33.4	151.9	14.4754	18	N		N		Y	COLD,COUGH,FEVER	Y	TABLETS,SYRUP
PU-TG701	PU-TG701/01	RAVI	56.8	171	19.4248	25.7	N		N		N
PU-TG701	PU-TG701/02	SUNITHA	63.6	155.4	26.3363	29.4	N		N		N
PU-TG701	PU-TG701/03	SHIVA SHANKAR	36.3	155.4	15.0316	17.5	N		N		N
PU-TG702	PU-TG702/01	MALLESH	70	168.9	24.538	28.5	N		N		N
PU-TG702	PU-TG702/02	SANTOSHA	47.6	145.3	22.5463	22.6	N		N		N
PU-TG702	PU-TG702/04	SRUTHI	26.2	139.5	13.4633	17.1	N		N		N
PU-TG703	PU-TG703/01	KRISHNA	57.3	172.7	19.2119	25.3	N		N		N
PU-TG703	PU-TG703/02	LAVANYA	61.2	156.6	24.9556	29.2	N		N		N
PU-TG703	PU-TG703/04	PRANAY KUMAR	26.1	132.6	14.8441	17.6	N		N		N
PU-TG704	PU-TG704/01	SWAMI	56.7	174.1	18.7062	24.1	N		N		N
PU-TG704	PU-TG704/02	BHAVANI	60.1	154.6	25.1452	26.3	N		N		N
PU-TG704	PU-TG704/03	DEVENDAR	34.1	155.3	14.1388	18.6	N		N		N
PU-TG705	PU-TG705/01	SRINIVAS	71.8	168.9	25.169	30.2	N		N		N
PU-TG705	PU-TG705/02	SARITHA	44.8	151.1	19.6223	23.1	N		N		N
PU-TG705	PU-TG705/04	ROHITH	12.8	92.4	14.9922	14	N		N		N
PU-TG706	PU-TG706/01	SHANKAR	69.3	155.9	28.5129	31.8	N		N		N
PU-TG706	PU-TG706/02	SARITHA	61.8	152.1	26.7135	28	N		N		N
PU-TG706	PU-TG706/04	YASWANTH	11.2	89.6	13.9509	12.8	N		N		N
UR-AG101	UR-AG101/01	JAYARAMULU	85.6	163.8	31.9041	31.8	N		N		N
UR-AG101	UR-AG101/02	LALITHA	59	153.5	25.0401	27	N		N		N
UR-AG101	UR-AG101/04	AISHWARYA	45	147.6	20.6557	24.6	N		N		N
UR-AG102	UR-AG102/01	RAJU	48.6	161.3	18.6796	25.2	N		N		N
UR-AG102	UR-AG102/02	SUJATHA	60.3	154.4	25.2943	26.5	N		N		N
UR-AG102	UR-AG102/05	DHARANI	53.7	149.5	24.0266	26.1	N		N		N
UR-AG103	UR-AG103/01	MADHUSUDAN	87.8	162.6	33.2088	34.5	N		N		N
UR-AG103	UR-AG103/02	HEMALATHA	73.4	148.3	33.3744	32.3	N		N		N			PAIN KILLER TABLETES
UR-AG103	UR-AG103/03	TRIPURA	42.3	142.4	20.8603	22.9	N		N		N
UR-AG104	UR-AG104/01	ARJUN	68.8	168.8	24.1459	29.3	N		N		N
UR-AG104	UR-AG104/02	SANTHOSHA	77.1	154.3	32.3834	34.2	N		N		N
UR-AG104	UR-AG104/04	AADYA	11.3	91.1	13.6158	14.4	N		N		N
UR-AG105	UR-AG105/01	RAJU	69.6	156.9	28.2724	29.6	N		N		Y	NORMAL FEVER		TABLETS AND INJECTIONS .
UR-AG105	UR-AG105/02	GAYATRI	63.4	147.5	29.1411	29.4	N		N		N
UR-AG105	UR-AG105/03	VIGNESH	13.8	90.9	16.7013	16.5	N		N		N
UR-AG106	UR-AG106/01	VENKATESH	81.7	163.3	30.6372	32.1	N		N		N
UR-AG106	UR-AG106/02	LAKSHIMI	55.4	149.4	24.8204	30.6	N		N		N
UR-AG106	UR-AG106/04	TEJA	38.3	153.9	16.1704	20.4	N		N		N
UR-AG107	UR-AG107/01	SRINIVAS	55.8	149.1	25.1003	27.4	N		N		N
UR-AG107	UR-AG107/02	VIJAYA	68.1	144.1	32.7959	31.6	N		N		Y	HEADECH		X RAY AND TABLETES
UR-AG107	UR-AG107/04	MANOJ	28.6	131.9	16.439	18.8	N		N		N
UR-AG108	UR-AG108/01	SRINIVAS	55.6	152.3	23.9704	30	N		N		N
UR-AG108	UR-AG108/02	ANANTHAMMA	46.6	140.2	23.7077	24.5	N		N		N
UR-AG108	UR-AG108/04	ASHOK	36.4	149.3	16.3298	20.4	N		N		N
UR-AG109	UR-AG109/01	SRIKANTH	65.8	160.5	25.5432	30.5	N		N		N
UR-AG109	UR-AG109/02	MADURI	53.9	146.1	25.2516	27.7	N		N		N
UR-AG109	UR-AG109/04	PRAMOD KUMAR	27.7	140.6	14.0123	17.7	N		N		N
UR-AG110	UR-AG110/01	RATNAKUMAR	79.2	153.1	33.789	30.2	N		N		N
UR-AG110	UR-AG110/02	RAJYALAKSHIMI	70.2	150	31.2	30.4	N		N		N
UR-AG110	UR-AG110/03	MANISHA	35.9	143.3	17.4824	19.9	N		N		N
UR-AG111	UR-AG111/01	SRINIVAS	53.7	157.9	21.5382	24.3	N		N		N
UR-AG111	UR-AG111/02	RAJINI	53.3	151.5	23.2221	27.8	N		N		N
UR-AG111	UR-AG111/04	STRUTHI	27.9	130.9	16.2826	19.7	N		N		N
UR-AG201	UR-AG201/01	SATYANARAYANA	42.7	175.6	13.8477	18.9	N		N		N
UR-AG201	UR-AG201/02	BHAGYA LAXMI	55.4	153.1	23.6352	27.8	Y	JOINT PAINS	N		N
UR-AG201	UR-AG201/03	RAVALI	37.4	150	16.6222	21.4	N		N		N
UR-AG202	UR-AG202/01	BHUPESH	86.9	167.7	30.8997	29.9	N		N		Y	FEVER AND COLD	Y	TABLETS
UR-AG202	UR-AG202/02	LOKESHWARI	59.4	151.8	25.7776	27.7	Y	BACK PAIN	N		Y	COLD	Y	TABLETS
UR-AG202	UR-AG202/03	KARTHIK	63.8	152.6	27.3975	29.8	N		N		Y	COLD AND FEVER	Y	TABLETS
UR-AG203	UR-AG203/01	DHANRAJ	65.7	158.2	26.2514	28.4	N		N		N
UR-AG203	UR-AG203/02	JYOTHI LAXMI	68.7	145.9	32.2735	35.4	N		N		N
UR-AG203	UR-AG203/03	MAHALAXMI	45.7	145.5	21.5869	26.7	N		N		N
UR-AG204	UR-AG204/01	SUSHIL KUMAR	93.3	165.4	34.1044	34.6	N		N		N
UR-AG204	UR-AG204/02	SABITHA	80	154.1	33.6887	34	N		N		N
UR-AG204	UR-AG204/03	PRAHARSHA RAKSHITHA	58	144.7	27.7007	24.1	N		N		N
UR-AG205	UR-AG205/01	SURENDAR KUMAR	75.6	157.8	30.3604	34.4	Y	BP AND JOINT PAINS	N		Y	COLD	Y	TABLETS
UR-AG205	UR-AG205/02	TANUJA	50.2	146.2	23.486	25.8	N		N		N
UR-AG205	UR-AG205/03	VARUN SAI	36	160.2	14.0274	18.2	N		N		N
UR-AG206	UR-AG206/01	PREM KUMAR	69.8	178.4	21.9314	31.7	N		N		N
UR-AG206	UR-AG206/02	BABITHA	90.5	153.7	38.309	36	N		N		N
UR-AG206	UR-AG206/03	PAYAL	45.7	162.6	17.2852	24	N		N		N
UR-AG207	UR-AG207/01	DEVRAJ	46.1	153.4	19.5907	22.5	N		N		N
UR-AG207	UR-AG207/02	RAMADEVI	64.4	149.8	28.6987	27.3	N		N		N
UR-AG207	UR-AG207/04	LAXMI PRIYA	38.9	148.7	17.5925	19.9	N		N		N
UR-AG208	UR-AG208/01	SRINIVAS	62	150	27.5556	27.8	Y	JOINT PAINS	N		N
UR-AG208	UR-AG208/02	JAMUNA	39.4	154	16.6133	20.5	N		N		N
UR-AG208	UR-AG208/03	SAHITHI	34.1	142.4	16.8165	18.4	N		N		N
UR-AG209	UR-AG209/01	RAVI KUMAR	81.1	172.7	27.1917	30.7	N		N		N
UR-AG209	UR-AG209/02	ANURADHA	60.9	154.9	25.3813	29.5	N		N		N
UR-AG209	UR-AG209/03	VAISHNAVI	59.4	156.2	24.3458	25.6	N		N		N
UR-AG210	UR-AG210/01	SRIKANTH	77.6	171.3	26.4452	30.8	N		N		Y	FEVER	Y	TABLETS
UR-AG210	UR-AG210/02	SWATHI	44.4	144.5	21.2641	23.3	N		N		N
UR-AG210	UR-AG210/03	VARNIKA	13.4	94.1	15.133	15.4	N		N		Y	COLD AND FEVER	Y	TABLETS AND SYRUP
UR-AG211	UR-AG211/01	VENKATESH	80.8	166.3	29.2164	32.6	N		N		N
UR-AG211	UR-AG211/02	NAVANITHA	48.5	150.3	21.4696	23.3	N		N		N
UR-AG211	UR-AG211/03	NANDITHA	12	89.1	15.1156	14.8	N		N		Y	COLD AND FEVER	Y	TABLETS AND SYRUPS
UR-AG301	UR-AG301/01	K.VENKATESH	113.4	171.9	38.3761	38.9	N		N		N
UR-AG301	UR-AG301/02	K.SHARADHA	59.7	160.8	23.0888	26.4	N		N		N
UR-AG301	UR-AG301/04	K.BHAVANA	35.1	151.5	15.2926	19.3	N		N		N
UR-AG302	UR-AG302/01	M.NARASAPPA	81	168.8	28.4276	30.7	N		N		N
UR-AG302	UR-AG302/02	M.VARALAXMI	65	149.5	29.0824	30.9	N		N		N
UR-AG302	UR-AG302/04	M.PRAVALIKA	28.7	140.2	14.6011	17.7	N		N		N
UR-AG303	UR-AG303/01	K.SRINIVAS	140.5	172.3	47.3267	44.1	N		N		N
UR-AG303	UR-AG303/02	K.SRILATHA	77.7	156.9	31.5628	31.3	N		N		N
UR-AG303	UR-AG303/04	K.POOJITHA	35	142.9	17.1397	20.3	N		N		N
UR-AG304	UR-AG304/01	M.SHANKAR	44.6	162.5	16.8899	22	N		N		N
UR-AG304	UR-AG304/02	M.DURGA	45.4	155	18.897	22.1	N		N		N
UR-AG304	UR-AG304/04	M.POOJITHA	32.6	143	15.9421	18.1	N		N		N
UR-AG305	UR-AG305/01	J.AJAY KUMAR	65.6	155	27.3049	31	Y	N	N		N
UR-AG305	UR-AG305/02	SANGEETHA	67.5	157.6	27.1764	29.4	N		N		N
UR-AG305	UR-AG305/03	J.SAHIL KUMAR	29.7	135.5	16.1763	18.3	N		N		N
UR-AG306	UR-AG306/01	M.KRISHNA	64.4	165.3	23.5689	29.9	N		N		N
UR-AG306	UR-AG306/02	M.ANURADHA	73.4	144.8	35.0073	34	N		N		N
UR-AG306	UR-AG306/06	M.TANUJA	39.6	150.9	17.3907	19.6	N		N		N
UR-AG307	UR-AG307/01	M.SUBHASH	70.3	169.7	24.4113	28.3	N		N		N
UR-AG307	UR-AG307/02	M.MANSHA MANI	42.6	157.1	17.2607	22.4	N		N		N
UR-AG307	UR-AG307/04	M.PRATHAMESH	28.7	143.9	13.8599	16.8	N		N		N
UR-AG308	UR-AG308/01	SINDHAM KIRAN	54.3	162.6	20.538	25.2	N		N		N
UR-AG308	UR-AG308/02	S.RENUKA	68.2	144.9	32.4824	27.9	N		N		N
UR-AG308	UR-AG308/04	S.SOWMYA	37.7	144.5	18.0553	20.8	N		N		N
UR-AG309	UR-AG309/01	N.NAREDHAR	96.5	166.9	34.6429	35.3	Y	HIGH B.P	N		Y	ACCIDENT	Y	SURGERY
UR-AG309	UR-AG309/02	N.KRISHNAVENI	70.2	150.7	30.9108	30	N		N		N
UR-AG309	UR-AG309/03	N.APOORWA	28.7	149.8	12.7896	18.5	N		N		N
UR-AG310	UR-AG310/01	M.KRISHNA YADAV	77.5	160.1	30.2356	34.4	N		N		N
UR-AG310	UR-AG310/02	M.SANDHYARANI	53.3	148.2	24.2678	26.9	N		N		N
UR-AG310	UR-AG310/04	M.RISHIKHA	28.4	127.6	17.4428	21.4	N		N		N
UR-AG401	UR-AG401/01	SRINIVAS	78.2	169	27.38	29.5	N		N		N
UR-AG401	UR-AG401/02	RENUKA	64.3	155.6	26.5578	29	N		N		N
UR-AG401	UR-AG401/05	VEENA	40.3	155	16.7742	19.7	N		N		N
UR-AG402	UR-AG402/01	SRINIVAS	72.1	164.5	26.6442	32.8	N		N		N
UR-AG402	UR-AG402/02	ANURADHA	59.3	154.1	24.9718	26.5	N		N		N
UR-AG402	UR-AG402/04	SHRAVYA	40.3	144.4	19.3273	23	N		N		N
UR-AG403	UR-AG403/01	SRINIVAS	80.7	157.2	32.6564	32.3	N		N		N
UR-AG403	UR-AG403/02	SANTHOSHA	65.7	158.3	26.2182	28.7	N		N		N
UR-AG403	UR-AG403/04	HARSHAVARDHAN	35.8	153.5	15.1938	18.7	N		N		N
UR-AG404	UR-AG404/01	MOHAN	65.3	157	26.4919	29.2	N		N		N
UR-AG404	UR-AG404/02	CHANDRAKALA	69.4	152.5	29.8414	29.5	N		N		N
UR-AG404	UR-AG404/04	MOUNIKA	68.1	154.6	28.4923	29.6	N		N		N
UR-AG405	UR-AG405/01	RAJESH	44.1	162	16.8038	22.5	N		N		N
UR-AG405	UR-AG405/02	MANJULA	49.6	165.6	18.0868	23.5	N		N		N
UR-AG405	UR-AG405/03	SAI SREE	47.1	156.8	19.1571	23	N		N		N
UR-AG406	UR-AG406/01	NARSINGARAO	77.4	167.3	27.6534	29.5	N		N		N
UR-AG406	UR-AG406/02	BARATAMMA	76.9	159.4	30.2656	29.5	N		N		N
UR-AG406	UR-AG406/06	PRASHANTHI	46.1	150.9	20.2452	23.5	N		N		N
UR-AG407	UR-AG407/01	GURU DAYL SINGH	65.5	166	23.7698	27.9	N		N		N
UR-AG407	UR-AG407/02	TEJENDER KAUR	56.9	157.1	23.0547	27.2	N		N		N
UR-AG407	UR-AG407/03	MANVEER KAUR	12.4	95.8	13.5111	12.9	N		N		N
UR-AG408	UR-AG408/01	MGULAIAH	72.4	163	27.2498	33.1	N		N		N
UR-AG408	UR-AG408/02	BARATHI	45	143.7	21.7921	22.6	N		N		N
UR-AG408	UR-AG408/03	SHIVANI	46.6	146.6	21.6829	25.3	N		N		N
UR-AG409	UR-AG409/01	SURENDHAR SINGH	65.5	153.3	27.8713	26.5	N		N		N
UR-AG409	UR-AG409/02	BASANTHKAUR	83.9	158.9	33.2288	32.8	N		N		N
UR-AG409	UR-AG409/03	HARJEED SINGH	54.8	152.2	23.6565	25.5	N		N		N
UR-AG410	UR-AG410/01	SRAVANKUMAR	65.6	170.3	22.6191	27.2	N		N		N
UR-AG410	UR-AG410/02	ANITHA	40.8	150	18.1333	22.3	N		N		N
UR-AG410	UR-AG410/04	BAVYASRI	10.6	86.5	14.1669	14.8	N		N		N
UR-AG411	UR-AG411/01	RAJESH	75.3	160.8	29.1221	30.6	N		N		N
UR-AG411	UR-AG411/02	SWAPNA	82.1	148.3	37.3302	33	N		N		N
UR-AG411	UR-AG411/03	PRATHUL	14.3	98.8	14.6495	15.8	N		N		Y	FIVER	Y	GIVE TO MEDICEN
UR-AG501	UR-AG501/01	VINOD KUMAR	76.8	177.6	24.3487	29.2	N		N		N
UR-AG501	UR-AG501/02	REKHA	35.4	155.5	14.64	20	N		N		N
UR-AG501	UR-AG501/06	SRIYANSH	11.8	92.5	13.7911	13.5	N		N		Y	HAND INJURED	Y	TABLETS
UR-AG502	UR-AG502/01	BAL KISHAN	71.1	160.9	27.4636	34.2	N		N		N
UR-AG502	UR-AG502/02	DEEPIKA	73.6	147.2	33.9674	30.2	N		N		N
UR-AG502	UR-AG502/03	SRI SAI SADHVIK	10.1	81.7	15.1313	13.5	N		N		Y	COLD,COUGH	Y	TABLETS
UR-AG503	UR-AG503/01	ARJUN	62.1	167.8	22.055	27.5	N		N		N
UR-AG503	UR-AG503/02	ARUNA	45	159.4	17.7107	21.5	N		N		Y	FEVER,COLD,COUGH	Y	TABLETS
UR-AG503	UR-AG503/04	NIKISHA	12.3	91.6	14.6593	14.4	N		N		Y	COLD,COUGH,FEVER	Y	SYRUP
UR-AG504	UR-AG504/01	RAVI	68.5	178.6	21.4747	28.2	Y	LIVER PROBLEM	N		N
UR-AG504	UR-AG504/02	NAGARANI	75.3	165.6	27.4583	32	N		N		N
UR-AG504	UR-AG504/03	RAHUL	58.6	166.5	21.1383	26.1	N		N		N
UR-AG505	UR-AG505/01	KRISHNA	48.8	160.1	19.0387	24.3	Y	LIVER PROBLEM	N		Y	FEVER,COUGH	Y	TABLETS
UR-AG505	UR-AG505/02	VANI	58.7	147.9	26.835	29.3	N		N		N
UR-AG505	UR-AG505/04	TARUN	31.4	141.4	15.7047	19.7	N		N		N
UR-AG506	UR-AG506/01	NARSIMHA	72.7	164.3	26.9314	29.5	Y	DIABETES	N		N
UR-AG506	UR-AG506/02	LAXMI	72.1	152.8	30.8808	34.4	Y	KIDNEY STONE	N		Y	FEVER,COUGH,COLD	N	OWN MEDICATION
UR-AG506	UR-AG506/04	AVINASH	48.2	171	16.4837	23	N		N		N
UR-AG507	UR-AG507/01	LAXMAN	69.1	159.3	27.2299	32.3	N		N		N
UR-AG507	UR-AG507/02	SRI DEVI	85.4	148.5	38.7262	38.5	N		N		N
UR-AG507	UR-AG507/04	NAVNEETHA	38.7	146.7	17.9825	22.5	N		N		N
UR-AG508	UR-AG508/01	KURMAIAH	63.9	159.7	25.0548	29	N		N		N
UR-AG508	UR-AG508/02	JYOTHI	74.5	141.5	37.2086	36.5	Y	DIABETES	N		Y	COLD,COUGH,FEVER	Y	TABLETS,INJECTION
UR-AG508	UR-AG508/04	HARIKA	51.6	144.6	24.6782	26.5	N		N		Y	FEVER	Y	INJECTION,TABLETS
UR-AG509	UR-AG509/01	MALLESH	60.9	159.7	23.8785	29.5	N		N		N
UR-AG509	UR-AG509/02	MOUNIKA	81.2	160.8	31.4039	35	N		N		Y	COLD,COUGH,FEVER	Y	TABLETS
UR-AG509	UR-AG509/03	APURVA	40.3	154.5	16.8829	23.2	N		N		Y	COLD,COUGH,FEVER	Y	TABLETS
UR-AG510	UR-AG510/01	PRADEEP KUMAR	79.7	171.2	27.1926	31.8	N		N		N
UR-AG510	UR-AG510/02	KAVERI	50.5	158.4	20.1271	26.1	N		N		N
UR-AG510	UR-AG510/03	SRI NATH	50.4	149.6	22.5199	25.5	N		N		N
UR-AG701	UR-AG701/01	MOGULAPPA	57	151.1	24.9658	25.6	N		N		N
UR-AG701	UR-AG701/02	UMALATHA	53.2	159.2	20.9906	24.6	N		N		N
UR-AG701	UR-AG701/05	SRAVANI	11.8	91	14.2495	14.8	N		N		N
UR-AG702	UR-AG702/01	MOHAN	57.7	160.1	22.5109	26.3	N		N		N
UR-AG702	UR-AG702/02	PAVANI	51.8	161.1	19.959	23.3	N		N		N
UR-AG702	UR-AG702/03	HARSHAVARDAN	49.9	152.2	21.5413	24	N		N		N
UR-BP101	UR-BP101/01	T.SURESH REDDY	75.1	164.7	27.6855	30.6					N		N		N
UR-BP101	UR-BP101/02	T.JAYALAXMI	60.1	157.6	24.197	25.1					N		N		N
UR-BP101	UR-BP101/03	T.TANIA REDDY	36.8	148	16.8006	20.1					N		N		N
UR-BP102	UR-BP102/01	MD.ABDUL SADIQ	64.5	164.3	23.8938	29.6					N		N		N
UR-BP102	UR-BP102/02	ASMABEGUM	63.5	152	27.4844	30					N		N		N
UR-BP102	UR-BP102/03	ABDUL MUQEET	11.3	92.4	13.2353	12.8					N		N		N
UR-BP103	UR-BP103/01	DK.KIRAN KUMAR	61.1	161.3	23.484	27.3					N		N		N
UR-BP103	UR-BP103/02	DK.LAXMIBAI	55.8	150.5	24.6355	29.9					N		N		N
UR-BP103	UR-BP103/04	DK.SRI VIDYA	47.1	152.9	20.1468	23.6					N		N		N
UR-BP104	UR-BP104/01	N.JETHENDAR	65.3	162.5	24.729	31.2					N		N		N
UR-BP104	UR-BP104/02	N.LAVANYA	54.8	150.8	24.0978	27.3					N		N		N
UR-BP104	UR-BP104/03	N.SHIREESHA	33.5	139.8	17.1408	19.6					N		N		N
UR-BP105	UR-BP105/01	P.RAGHAVENDRA	63.4	160.2	24.7038	29.9					N		N		N
UR-BP105	UR-BP105/02	P.MALLAMMA	58.3	154.7	24.3606	28.6					N		N		N
UR-BP105	UR-BP105/05	P.MANJUNATH	42	158.9	16.6342	22.2					N		N		N
UR-BP106	UR-BP106/01	V.RAVI	51.6	155.8	21.2576	27.4					N		N		N
UR-BP106	UR-BP106/02	V.SWAPNA	46.7	146.9	21.6408	22.7					N		N		N
UR-BP106	UR-BP106/04	V.SRILATHA	12.2	89	15.4021	14.9					N		N		N
UR-BP107	UR-BP107/01	K.NAGARAJU	101	164.3	37.415	33.1					N		N		N
UR-BP107	UR-BP107/02	K.SUBBAYAMMA	58.1	151.1	25.4476	26.5					N		N		N
UR-BP107	UR-BP107/05	K.CHANDANA	9.9	83.2	14.3017	13.1					N		N		N
UR-BP201	UR-BP201/01	GOUTHAM NAIK	97.4	167.7	34.6332	34.8					N		N		N
UR-BP201	UR-BP201/02	SUNITHA	69.7	147.6	31.9934	30					N		N		N
UR-BP201	UR-BP201/03	DURGA	43.1	149.5	19.2839	23.3					N		N		N
UR-BP202	UR-BP202/01	RASOOL	102.3	177.5	32.4697	35.4					N		N		N
UR-BP202	UR-BP202/02	SHABANA	59.5	148.2	27.0907	29					N		N		N
UR-BP202	UR-BP202/03	SAJIYA BEGAM	38	153.1	16.2119	22.3					N		N		N
UR-BP203	UR-BP203/01	SHAFI AHMED	52.7	177.5	16.7268	22.8					N		N		N
UR-BP203	UR-BP203/02	SHAHNAZ BEGAM	80.1	156.7	32.6208	34.3					N		N		N
UR-BP203	UR-BP203/03	MUZABIN BEGAM	34.4	159	13.6071	19.1					N		N		N
UR-BP204	UR-BP204/01	GAYAZUDDIN	66.3	165.7	24.1473	30.3					N		N		N
UR-BP204	UR-BP204/02	SHAKEERA BEGAM	55.8	151.3	24.3757	28.9					N		N		N
UR-BP204	UR-BP204/04	ALISHA	35.6	148.7	16.1001	20.2					N		N		N
UR-BP205	UR-BP205/01	SIDDIQUE AHMED	97.8	180.5	30.0182	30.8					N		N		N
UR-BP205	UR-BP205/02	MUBEEN SULTHANA	63.8	157	25.8834	33.8					N		N		N
UR-BP205	UR-BP205/05	ADEEBA NAAZ	41.4	155.5	17.1214	21.4					N		N		N
UR-BP206	UR-BP206/01	AHMED	69.6	162.9	26.2281	30.4					N		N		N
UR-BP206	UR-BP206/02	NAZIMA SULTAN	50.6	157	20.5282	26.1					N		N		N
UR-BP206	UR-BP206/03	MUDASSIR	12	92.8	13.9343	14.1					N		N		N
UR-BP207	UR-BP207/01	DHANUNJAI	70	163	26.3465	30.1					N		N		N
UR-BP207	UR-BP207/02	LAVANYA	46.5	156.3	19.0342	21.5					N		N		N
UR-BP207	UR-BP207/03	AARYAN DEVANSH	11.2	87.2	14.7294	12					N		N		N
UR-BP301	UR-BP301/01	A.MANOJ	42.4	166.5	15.2946	33.4					N		N		N
UR-BP301	UR-BP301/02	A.NEETHA	53.4	153.3	22.7225	25.3					N		N		N
UR-BP301	UR-BP301/03	A.NIKIL	12	95.5	13.1575	12.7					N		N		N
UR-BP302	UR-BP302/01	H.CHAWAN	68.8	167.8	24.4346	29.3					N		N		N
UR-BP302	UR-BP302/02	H.LALITHA	64.6	152.7	27.7048	27.6					N		N		N
UR-BP302	UR-BP302/03	H.SARASWATHI	44.4	152.2	19.167	22					N		N		N
UR-BP303	UR-BP303/01	MD.MOHAMMED TAHER	84.4	165.2	30.9259	35.7					N		N		N
UR-BP303	UR-BP303/02	MOHEMMED FARJANA BEGUM	64.7	151.2	28.3009	31.8					N		N		N
UR-BP303	UR-BP303/04	MD. SULTHAN	12.1	92.4	14.1723	15.1					N		N		N
UR-BP304	UR-BP304/01	G.PRAVEEN KUMAR	71.8	158.6	28.5442	34.4					N		N		N
UR-BP304	UR-BP304/02	G.JYOTHI	56	150.3	24.7896	28					N		N		N
UR-BP304	UR-BP304/05	G.ANISHA	40.1	145.6	18.9157	22.5					N		N		N
UR-BP305	UR-BP305/01	Y. BHEEMAYYA	63.4	157.9	25.4287	28.2					N		N		N
UR-BP305	UR-BP305/02	Y.BHEEMAMMA	53.2	151.4	23.2092	28.6					N		N		N
UR-BP305	UR-BP305/07	Y.SANTHOSHA	33	146.8	15.3131	21					N		N		N
UR-BP306	UR-BP306/01	CH.RAMESH	63.5	174.2	20.9256	27					N		N		N
UR-BP306	UR-BP306/02	CH.NEERAJA	36.9	152.9	15.7838	29					N		N		N
UR-BP306	UR-BP306/05	CH.SAI PRIYA	34.4	160	13.4375	19.2					N		N		N
UR-BP401	UR-BP401/01	BABU RAO	109	170.8	37.3638	37.2					N		N		N
UR-BP401	UR-BP401/02	JAYANTHI	80.8	156.9	32.822	36.5					N		N		N
UR-BP401	UR-BP401/04	SAI KIRTHANA	56	154.2	23.5515	26.3					N		N		N
UR-BP402	UR-BP402/01	MOINUDDIN	105.4	178.4	33.117	38					N		N		N
UR-BP402	UR-BP402/02	KANEEZ FATHIMA	71.2	160	27.8125	35.2					N		N		N
UR-BP402	UR-BP402/03	UMME NABEELA NAAZNEEN	53.5	158.4	21.3228	26.2					N		N		N
UR-BP403	UR-BP403/01	KASHAIAH	57	149.7	25.435	30					N		N		N
UR-BP403	UR-BP403/02	SUNITHA	73.7	160.5	28.61	29.4					N		N		N
UR-BP403	UR-BP403/04	POOJA	50.3	152.4	21.657	24.2					N		N		N
UR-BP404	UR-BP404/01	SUNNY BABU	85.1	162.4	32.2669	32.3					N		N		N
UR-BP404	UR-BP404/02	KOMURAMMA	54.2	157.4	21.8771	28.8					N		N		N
UR-BP404	UR-BP404/03	SHIRISHA RANI	36.1	153	15.4214	19.6					N		N		N
UR-BP405	UR-BP405/01	VENKATESH	82	174.6	26.8983	32.3					N		N		N
UR-BP405	UR-BP405/02	JYOTHI	83	150.5	36.6442	35.6					N		N		N
UR-BP405	UR-BP405/04	DIVYANI	43.5	142.8	21.3321	25.3					N		N		N
UR-BP406	UR-BP406/01	PARSHARAMULU	67.3	179.1	20.9809	27.3					N		N		N
UR-BP406	UR-BP406/02	YADHALAXMI	46.1	152.2	19.9008	26.4					N		N		N
UR-BP406	UR-BP406/03	MANISHA	26.6	140.2	13.5327	17.2					N		N		N
UR-BP407	UR-BP407/01	SRINIVAS	62.8	169.3	21.9102	29.3					N		N		N
UR-BP407	UR-BP407/02	SARASWATHI	55.9	148.4	25.3831	27.6					N		N		N
UR-BP407	UR-BP407/03	VAISHNAVI	22.2	131.1	12.9166	16.2					N		N		N
UR-BP501	UR-BP501/01	VENKATAIAH	55.1	162.4	20.892	24.9					N		N		N
UR-BP501	UR-BP501/02	JAYAMMA	57.3	156.7	23.3355	26					N		N		N
UR-BP501	UR-BP501/05	RAMADEVI	50.7	155.5	20.9675	27.6					N		N		N
UR-BP502	UR-BP502/01	SRINIVAS	83.4	177.2	26.5606	37.2					N		N		N
UR-BP502	UR-BP502/02	RENUKA	59.6	158.8	23.6344	27					N		N		N
UR-BP502	UR-BP502/03	RISHIK	13.7	95.7	14.9588	14.6					N		N		N
UR-BP503	UR-BP503/01	BABLU	84.6	167.7	30.0818	35					N		N		N
UR-BP503	UR-BP503/02	MARTHA	56.7	151.6	24.6709	27					N		N		N
UR-BP503	UR-BP503/04	REBECCA	12.5	90.3	15.3297	15					N		N		N
UR-BP504	UR-BP504/01	SURESH	70.3	165.6	25.6351	29					N		N		N
UR-BP504	UR-BP504/02	REKHA	37	141.4	18.5056	18					N		N		N
UR-BP504	UR-BP504/04	KOMAL	32.9	149.8	14.6613	20.2					N		N		N
UR-BP505	UR-BP505/01	RAVI	69.4	165.6	25.3069	29					N		N		N
UR-BP505	UR-BP505/02	DEVAPALA	28	141.4	14.0042	18					N		N		N
UR-BP505	UR-BP505/04	JHANSI RAANI	35.7	149.8	15.9091	20.2					N		N		N
UR-BP506	UR-BP506/01	KANAKAIAH	61.1	147.1	28.2368	30.6					N		N		N
UR-BP506	UR-BP506/02	LAKSHMI	51.1	142.9	25.024	27.5					N		N		N
UR-BP506	UR-BP506/03	SRIVANI	39.7	135.5	21.6228	24.2					N		N		N
UR-BP601	UR-BP601/01	VENKATA SUBBAIAH	77	168.3	27.1846	29.3					N		N		N
UR-BP601	UR-BP601/02	SARASWATHI	72.3	150.1	32.0905	30.6					N		N		N
UR-BP601	UR-BP601/03	JYOTIKA	35.9	145.4	16.9811	19.4					N		N		N
UR-BP602	UR-BP602/01	KANAKAIAH	54.7	158	21.9116	24.6					N		N		N
UR-BP602	UR-BP602/02	RAJITHA	42.2	146.6	19.6356	22.4					N		N		N
UR-BP602	UR-BP602/04	DIVYA TEJA	25.7	139.5	13.2064	15.4					N		N		N
UR-BP603	UR-BP603/01	VINOD KUMAR	82.9	165.1	30.4131	33.3					N		N		N
UR-BP603	UR-BP603/02	DIVYA	57.1	150.2	25.3102	26.4					N		N		N
UR-BP603	UR-BP603/04	KEERTHI	35	146.6	16.2855	19.7					N		N		N
UR-BP604	UR-BP604/01	VASANTH	90.4	169.1	31.6141	32.4					N		N		N
UR-BP604	UR-BP604/02	SWAPNA	64.4	153.5	27.3319	28.5					N		N		N
UR-BP604	UR-BP604/04	ARTHI	40.1	152.6	17.2201	20.3					N		N		N
UR-BP605	UR-BP605/01	MAHENDER REDDY	66.6	166.5	24.024	29.2					N		N		N
UR-BP605	UR-BP605/02	PRASHANTHI	60	163.5	22.4448	26					N		N		N
UR-BP605	UR-BP605/04	SRI VARSHA	24	135.4	13.091	16.7					N		N		N
UR-BP606	UR-BP606/01	PRASANNA KUMAR	92.2	164	34.2802	38.8					N		N		N
UR-BP606	UR-BP606/02	MANJULATHA	94.6	157.6	38.0872	38.6					N		N		N
UR-BP606	UR-BP606/04	NITHISHA VERONICA	68.5	157.3	27.6843	28.2					N		N		N
UR-BP701	UR-BP701/01	ESHWAR RAO	55.1	154	23.2333	29.9					N		N		N
UR-BP701	UR-BP701/02	LALITHA	48.2	151	21.1394	26.9					N		N		N
UR-BP701	UR-BP701/05	PRATHYUSHA	35	146.2	16.3747	22.3					N		N		N
UR-BP702	UR-BP702/01	SOMESWAR RAO	78.4	164.7	28.9021	28.2					N		N		N
UR-BP702	UR-BP702/02	LAXMI	71.2	154.9	29.6741	30.6					N		N		N
UR-BP702	UR-BP702/03	YAMMUNA	56.2	158.1	22.4839	27.6					N		N		N
UR-BP703	UR-BP703/01	RAMESH	66.1	159	26.1461	28.5					N		N		N
UR-BP703	UR-BP703/02	RENUKA	39.4	143.2	19.2137	22.6					N		N		N
UR-BP703	UR-BP703/03	DIKSHITHA	11	86.5	14.7015	12.3					N		N		N
UR-BP704	UR-BP704/01	RAHANATHULLA	90.7	173.2	30.2351	31.4					N		N		N
UR-BP704	UR-BP704/02	FARHEEN BEGUM	50.9	159.4	20.0328	25.5					N		N		N
UR-BP704	UR-BP704/05	FOUZIA BEGUM	45.5	160.4	17.6849	22					N		N		N
UR-BP705	UR-BP705/01	ALEEM	59.5	161.4	22.8407	24.3					N		N		N
UR-BP705	UR-BP705/02	REHAMATHUNISA	58.9	147.7	26.9994	28					N		N		N
UR-BP705	UR-BP705/05	MUSKHANA BEGAM	43.8	150.4	19.3633	22.5					N		N		N
UR-BP706	UR-BP706/01	BHEEMAIH	74.9	158.3	29.8896	32.5					N		N		N
UR-BP706	UR-BP706/02	LAXMI	51.5	155.3	21.3533	26.8					N		N		N
UR-BP706	UR-BP706/05	SHIVA KUMAR	29.9	137.4	15.8379	21.4					N		N		N
UR-CG101	UR-CG101/01	J.SRAVAN KUMAR	69.9	170.4	24.0734	28.1	N		N		N
UR-CG101	UR-CG101/02	J.ANITHA	68.5	149.9	30.4851	31.1	N		N		N
UR-CG101	UR-CG101/04	J.GOUTHAM KUMAR	29	138	15.2279	18.6	N		N		N
UR-CG102	UR-CG102/01	P.NARSIMMULU	75.8	165.5	27.6741	31.1	N		N		N
UR-CG102	UR-CG102/02	P.SUJATHA	62.2	157.3	25.1381	30.8	N		N		N
UR-CG102	UR-CG102/05	P.MAHESH	31.5	136.9	16.8075	19.7	N		N		N
UR-CG103	UR-CG103/01	V.HANMANTHU	65.3	164.9	24.0144	27.9	N		N		N
UR-CG103	UR-CG103/02	V.SHAMALAMMA	51.5	153.6	21.8285	28.2	N		N		N
UR-CG103	UR-CG103/04	V.THIRUMALESH	37.6	146.7	17.4714	22.1	N		N		N
UR-CG104	UR-CG104/01	K.YADAGIRI	57.4	161.4	22.0346	25	N		N		N
UR-CG104	UR-CG104/02	K.LATHA	61.2	149.1	27.5294	30.1	N		N		N
UR-CG104	UR-CG104/03	K.SRIDHARANI	41.6	148	18.992	22.3	N		N		N
UR-CG105	UR-CG105/01	N.KRISHNA	55.7	159.8	21.8123	26.9	N		N		N
UR-CG105	UR-CG105/02	N.RAMADEVI	52.8	152.2	22.7932	27.5	N		N		N
UR-CG105	UR-CG105/03	N.NIKITHA	26.6	131.1	15.4766	18.2	N		N		N
UR-CG106	UR-CG106/01	K.VENKATESH	75.6	166.2	27.3691	29.7	N		N		N
UR-CG106	UR-CG106/02	K.PADMA	64.4	148.3	29.2822	30.9	N		N		N
UR-CG106	UR-CG106/03	K.SAINITHIN	30.9	129.8	18.3404	21	N		N		N
UR-CG107	UR-CG107/01	K.SHIVA SHANKAR	74.2	167	26.6055	27.7	N		N		N
UR-CG107	UR-CG107/02	K.MAMATHA	47.9	146.2	22.4099	25.1	N		N		N
UR-CG107	UR-CG107/04	K.SRI VARSHINI	10	83.1	14.481	13.3	N		N		N
UR-CG201	UR-CG201/01	MAHESH	47	166.2	17.0152	22.5	N		N		N
UR-CG201	UR-CG201/02	ROJA	82.3	154.3	34.5675	32.3	N		N		N
UR-CG201	UR-CG201/03	SAKETH	11.5	82.2	17.0198	14.8	N		N		N
UR-CG202	UR-CG202/01	RAVINDER	78.2	161.3	30.0565	31.2	N		N		N
UR-CG202	UR-CG202/02	SWAROOPA	59.9	145.1	28.4506	28.6	Y	ASTHAMA	N		N
UR-CG202	UR-CG202/03	HARSHITHA	35.8	146.3	16.7261	18.9	N		N		N
UR-CG203	UR-CG203/01	RAVINDER	72.6	161.4	27.8695	31.6	N		N		N
UR-CG203	UR-CG203/02	MAHESHWARI	35.2	153.4	14.9586	20.3	N		N		N
UR-CG203	UR-CG203/03	BHARATH KUMAR	36.8	146.3	17.1933	18.9	N		N		N
UR-CG204	UR-CG204/01	SURESH	67.7	166.5	24.4208	27.5	N		N		Y	FEVER	Y	TABLETS
UR-CG204	UR-CG204/02	RAJITHA	51.3	152.1	22.1748	27.6	N		N		N
UR-CG204	UR-CG204/03	DURGESH	11	90.7	13.3714	13	N		Y	PROBLEM IN LEGS	N
UR-CG205	UR-CG205/01	SRI RAMULU	67.2	162.2	25.5427	29.9	N		N		N
UR-CG205	UR-CG205/02	BHAGYALAXMI	72.1	151.3	31.4961	34.8	N		N		N
UR-CG205	UR-CG205/03	SHIVA PRASAD	69.5	159.2	27.422	29.4	N		N		N
UR-CG206	UR-CG206/01	KISHAN	74.3	155.3	30.8068	31.1	N		N		N
UR-CG206	UR-CG206/02	NEELA	55.4	148.4	25.156	28.1	N		N		N
UR-CG206	UR-CG206/05	PRIYANKA	24.9	140	12.7041	17.4	N		N		N
UR-CG207	UR-CG207/01	KISHAN	63.3	167.7	22.508	28.8	N		N		N
UR-CG207	UR-CG207/02	LAXMI BAI	72.9	162.9	27.4717	32.3	N		N		N
UR-CG207	UR-CG207/04	BONA CHANDRA	28.5	138.3	14.9005	17.4	N		N		N
UR-CG301	UR-CG301/01	H.RAM CHANDRA	60.2	161.7	23.0238	28.7	N		N		N
UR-CG301	UR-CG301/02	H.GEETHA	85.7	158.7	34.0273	33.8	N		N		N
UR-CG301	UR-CG301/04	H.SONIYA	38.8	152	16.7936	19.8	N		N		N
UR-CG302	UR-CG302/01	B.RAVI KUMAR	70.9	160.1	27.6607	32.3	N		N		N
UR-CG302	UR-CG302/02	B.ANUSUYA	60.7	157.3	24.5319	30.5	N		N		N
UR-CG302	UR-CG302/03	UDAY KIRAN	31.9	149	14.3687	19.2	N		N		N
UR-CG303	UR-CG303/01	B.SATYANARAYANA	62.7	166.1	22.7263	28	N		N		N
UR-CG303	UR-CG303/02	ARUN JYOTHI	57.5	150.6	25.3523	30.3	N		N		N
UR-CG303	UR-CG303/04	POOJITHA	32.7	141.1	16.4246	22.3	N		N		N
UR-CG304	UR-CG304/01	M.JANGAIAH	58.6	167	21.0119	28.5	N		N		N
UR-CG304	UR-CG304/02	NARAYANAMMA	60.8	153.7	25.7369	28.7	N		N		N
UR-CG304	UR-CG304/03	M.CHANDRASEKAR	38.2	150	16.9778	21.5	N		N		N
UR-CG305	UR-CG305/01	N.SANTHOSH KUMAR	69.8	162.5	26.4331	30.4	N		N		N
UR-CG305	UR-CG305/02	N.RAJITHA	50.9	144	24.5467	27.2	N		N		N
UR-CG305	UR-CG305/03	N.DEEPIKA	44.2	148.6	20.0163	23.3	N		N		N
UR-CG306	UR-CG306/01	K.CHENNADAS	75.2	170.9	25.7474	29.3	N		N		N
UR-CG306	UR-CG306/02	K.MADHAVI	58.5	145.6	27.5952	27	N		N		N
UR-CG306	UR-CG306/03	GHANSHYAM	13.9	92.6	16.2104	16.9	N		N		N
UR-CG401	UR-CG401/01	SANTHOSH	78.8	175	25.7306	32	N		N		N
UR-CG401	UR-CG401/02	LALITHA	63.5	151.1	27.8128	32.3	N		N		N
UR-CG401	UR-CG401/04	BHAVANI	38.3	163.5	14.3273	18.3	N		N		N
UR-CG402	UR-CG402/01	KIRAN KUMAR	81.3	171.1	27.7709	33.3	N		N		N
UR-CG402	UR-CG402/02	MANJULA	40	152.1	17.2903	22	N		N		N
UR-CG402	UR-CG402/03	RUPESH	13.8	91.1	16.6281	33.3	N		N		N
UR-CG403	UR-CG403/01	MD NOOR	51.2	160.4	19.9004	25.9	N		N		N
UR-CG403	UR-CG403/02	NASEEM SULTHANA	65	154.1	27.3721	31.6	N		N		N
UR-CG403	UR-CG403/05	ZAIBA SULTHANA	11.1	87.9	14.3663	13.5	N		N		N
UR-CG404	UR-CG404/01	SRINIVAS	62	168.3	21.8889	27.1	N		N		N
UR-CG404	UR-CG404/02	SUREKA	58.1	152.8	24.8845	28.5	N		N		N
UR-CG404	UR-CG404/03	SRAVAN KUMAR	35.6	149	16.0353	20.5	N		N		N
UR-CG405	UR-CG405/01	SWAMY	71.9	164.9	26.4416	31	N		N		N
UR-CG405	UR-CG405/02	SWARUPA	71.1	154.6	29.7475	29.8	N		N		N
UR-CG405	UR-CG405/05	SUSHMITHA	70.3	160.8	27.1884	32.1	N		N		N
UR-CG406	UR-CG406/01	SRINIVAS	62	168.3	21.8889	27.1	N		N		N
UR-CG406	UR-CG406/02	RANI	58.1	159.5	22.8378	28.5	N		N		N
UR-CG406	UR-CG406/04	VISHAL	45.9	153.9	19.3792	23.1	N		N		N
UR-CG407	UR-CG407/01	NARSING	57.5	171.1	19.6412	31	N		N		N
UR-CG407	UR-CG407/02	RENUKA	40.4	144.5	19.3484	21.8	N		N		N
UR-CG407	UR-CG407/03	GOUTHAM	10.6	83.5	15.2031	15.2	N		N		N
UR-CG501	UR-CG501/01	NARSIMHA	77	169.4	26.8327	32	N		N		N
UR-CG501	UR-CG501/02	SHYAMALA	79.6	153.8	33.6512	34.3	Y	DIABETES	N		N
UR-CG501	UR-CG501/05	CHARAN	59.2	164.8	21.7975	26.8	N		N		N
UR-CG502	UR-CG502/01	NARSINGH RAO	63.1	163.6	23.5756	28.7	Y	DIABETES	N		N
UR-CG502	UR-CG502/02	BHAGYA LAXMI	58.7	146.6	27.313	30.1	N		N		N
UR-CG502	UR-CG502/06	VISHAL	39.3	146.1	18.4116	21.6	N		N		N
UR-CG503	UR-CG503/01	MAHESH	68.6	163.8	25.568	30.5	N		N		Y	COLD,COUGH,FEVER	Y	TABLETS
UR-CG503	UR-CG503/02	CHANDRA KALA	56.1	152.7	24.0594	26	N		N		N
UR-CG503	UR-CG503/03	AKHILA	37	136	20.0043	22.9	N		N		N
UR-CG504	UR-CG504/01	ASHOK	69	168	24.4473	27.1	N		N		N
UR-CG504	UR-CG504/02	SHIVARANI	42.2	151.1	18.4835	23	N		N		Y	FEVER,COLD	Y	INJECTION,TABLETS
UR-CG504	UR-CG504/04	ABHISHEK	26	135.4	14.182	16.5	N		N		N
UR-CG505	UR-CG505/01	SATYANARAYANA	74.4	164.6	27.4608	34.4	N		N		N
UR-CG505	UR-CG505/02	RAMADEVI	53.3	156.7	21.7065	25	N		N		N
UR-CG505	UR-CG505/03	SAI RAKSHITH	52.8	159.8	20.6767	26.3	N		N		N
UR-CG506	UR-CG506/01	SAI BABA	81.6	166.6	29.3995	32.5	Y	LOW BP	N		N
UR-CG506	UR-CG506/02	PADMA	55.5	140	28.3163	31.8	N		N		N
UR-CG506	UR-CG506/03	MANUSHA	38.1	140.3	19.3557	22.9	N		N		N
UR-CG601	UR-CG601/01	RAKESH	84.9	162.6	32.1119	31.9	N		N		N
UR-CG601	UR-CG601/02	JYOTI	71.3	146.6	33.1758	30.5	N		N		Y	NECK AND STAMOCH PAIN	Y	TABLETS
UR-CG601	UR-CG601/03	LAVANYA	30.5	133.4	17.1391	19.2	N		N		N
UR-CG602	UR-CG602/01	ANJANEYULU	65.5	160.9	25.3005	30	N		N		N
UR-CG602	UR-CG602/02	INDRA	56.3	148.1	25.6684	29.4	N		N		N
UR-CG602	UR-CG602/03	SOWMYA	21.1	128.2	12.8383	16	N		N		N
UR-CG603	UR-CG603/01	KONDAL	69.8	164.4	25.8257	32.3	N		N		N
UR-CG603	UR-CG603/02	SUNITHA	63.1	144.4	30.2618	29.4	N		N		N
UR-CG603	UR-CG603/05	DURGABHAVANI	23.1	129.6	13.7531	18.3	N		N		N
UR-CG604	UR-CG604/01	RAMACHANDRA	84.7	167	30.3704	29.8	N		N		N
UR-CG604	UR-CG604/02	JAYAMMA	52.3	143.9	25.2569	22.7	N		N		N
UR-CG604	UR-CG604/04	PALLAVI	36.5	135.4	19.9093	21.7	N		N		N
UR-CG605	UR-CG605/01	NAGESH	72	167	25.8166	31	N		N		N
UR-CG605	UR-CG605/02	VANAJA	50.4	142.6	24.7851	27.2	N		N		N
UR-CG605	UR-CG605/04	DAVALESHWARI	27.2	131.1	15.8257	18	N		N		N
UR-CG606	UR-CG606/01	NAGAIAH	86.4	163.3	32.3997	31.2	N		N		N
UR-CG606	UR-CG606/02	JANGAMMA	74.1	158.2	29.6077	33.7	N		N		N
UR-CG606	UR-CG606/05	SANDHYA	35.1	146.5	16.3543	19.2	N		N		Y	SUFFERING WITH SKIN PROBLEM	Y	TABLETS
UR-CG607	UR-CG607/01	JABA SINGH	77.5	157.8	31.1234	36	N		N		N
UR-CG607	UR-CG607/02	VASANTHA	52.8	156.2	21.6407	27.1	N		N		N
UR-CG607	UR-CG607/05	AROGYA DEVARAJAN	48.7	164.8	17.9314	22.5	N		N		N
UR-CG701	UR-CG701/01	SHEKAR	70.7	165.3	25.8746	27.6	N		N		N
UR-CG701	UR-CG701/02	PADMA	57.7	155.1	23.9857	27.3	N		N		N
UR-CG701	UR-CG701/06	AKHIL KUMAR	38.3	153.4	16.276	19.1	N		N		Y	ACCIDENT - LEG INJURIES	Y	BANDAGES, PAIN KILLERS
UR-CG702	UR-CG702/01	BABU	47.7	155.4	19.7522	23.5	N		N		N
UR-CG702	UR-CG702/02	SUMALATHA	42.3	154.3	17.7668	20.1	N		N		N
UR-CG702	UR-CG702/03	DEEPAK	28.2	138.3	14.7436	17.9	N		N		N
UR-CG703	UR-CG703/01	RAFEEK	56.6	164.4	20.9417	26.7	N		N		N
UR-CG703	UR-CG703/02	SUJATHA	85.6	148.2	38.9742	35	N		N		N
UR-CG703	UR-CG703/03	SANDEEP	26.2	130.2	15.4554	19.5	N		N		Y	FEVER	Y	TABLETS
UR-CG704	UR-CG704/01	NAGARAJU	72.8	163.6	27.1997	31.3	Y	BP	N		N
UR-CG704	UR-CG704/02	SWAPNA	58.6	158.5	23.3259	28.1	N		N		N
UR-CG704	UR-CG704/03	ANUSHKA	47.5	151.9	20.5863	24.8	N		N		N
UR-CG705	UR-CG705/01	CHANDRASHEKAR	66.6	156.4	27.2271	30.4	Y	BP	N		N
UR-CG705	UR-CG705/02	VASANTHA	85.7	152.4	36.8987	33.3	N		N		N
UR-CG705	UR-CG705/04	PRAVALIKA	47.1	152.3	20.3058	23.8	N		N		N
UR-CG706	UR-CG706/01	BHEEM	89.1	163.5	33.3305	32.7	N		N		N
UR-CG706	UR-CG706/02	JYOTHI	62.2	159.1	24.5725	29.1	N		N		N
UR-CG706	UR-CG706/03	ABHILASH	12.1	90.5	14.7737	15.2	N		N		N
UR-LG101	UR-LG101/01	J.SHANKAR	55.3	160	21.6016	28.7	N		N		N
UR-LG101	UR-LG101/02	J.VIJAYA	54.6	157.1	22.1228	28.31	N		N		N
UR-LG101	UR-LG101/04	J.SAIKUMAR	14.6	94.7	16.2799	17.1	N		N		N
UR-LG102	UR-LG102/01	J.JANGAIAH	66.2	159.1	26.1528	28.8	N		N		N
UR-LG102	UR-LG102/02	J.MAMATHA	67.8	145	32.2473	31.3	N		N		N
UR-LG102	UR-LG102/03	J.JEEVAN KUMAR	10.4	85.5	14.2266	13.8	N		N		N
UR-LG103	UR-LG103/01	K.VENUGAPALA CHARRY	47.2	162.8	17.8087	22.9	N		N		N
UR-LG103	UR-LG103/02	K.LATHA	46.2	154.4	19.3797	24.9	N		N		N
UR-LG103	UR-LG103/04	K.NASHIMHA CHARRY	25.8	142.9	12.6344	16.4	N		N		N
UR-LG104	UR-LG104/01	E.BALAIAH	73.8	157.4	29.7884	31.3	N		N		N
UR-LG104	UR-LG104/02	E.ANANTHAMMA	52.7	152.1	22.7799	24.8	N		N		N
UR-LG104	UR-LG104/05	E.DENESH	23.6	137.8	12.4284	15.3	N		N		N
UR-LG105	UR-LG105/01	D.SRINIVAS	56.2	158	22.5124	27.4	N		N		N
UR-LG105	UR-LG105/02	D.SWAPNA	45.9	151.5	19.998	22	N		N		N
UR-LG105	UR-LG105/03	D.SRINIDHI	13.5	98.08	14.0337	16.1	N		N		N
UR-LG106	UR-LG106/01	D.KRISHNA	50.4	159.1	19.9109	25.1	N		N		N
UR-LG106	UR-LG106/02	D.ANITHA	41.3	150.3	18.2824	23.1	N		N		N
UR-LG106	UR-LG106/03	D.CHAITHANYA	26.1	132.8	14.7994	17.6	N		N		N
UR-LG201	UR-LG201/01	BABU RAO	57.2	152.1	24.7251	30.3	N		N		N
UR-LG201	UR-LG201/02	ANDALU	61.2	154.8	25.5393	27.8	N		N		N
UR-LG201	UR-LG201/05	RAJ KUMAR	36.5	153.8	15.4305	20.1	N		N		N
UR-LG202	UR-LG202/01	RAJU	60.8	160	23.75	26.9	N		N		N
UR-LG202	UR-LG202/02	MAHESHWARI	61.9	156.4	25.3056	27.7	N		N		N
UR-LG202	UR-LG202/03	SRI LAXMI	30.6	134.4	16.9404	20.1	N		N		N
UR-LG203	UR-LG203/01	VISHNU	62	163.9	23.0799	27.5	N		N		N
UR-LG203	UR-LG203/02	FATHIMA	47.8	139.1	24.7044	26.8	N		N		N
UR-LG203	UR-LG203/04	SPARJAN	8.1	76.3	13.9135	13	N		N		N
UR-LG204	UR-LG204/01	NARSIMHA	55.7	155	23.1842	27	N		N		N
UR-LG204	UR-LG204/02	SANGEETHA	73.2	156	30.0789	33	N		N		N
UR-LG204	UR-LG204/03	MADHAV SAI	32	140.6	16.1875	19.5	N		N		N
UR-LG205	UR-LG205/01	ASHOK	49	165	17.9982	23.9	N		N		N
UR-LG205	UR-LG205/02	SUJATHA	55.4	150.4	24.4914	27.3	N		N		N
UR-LG205	UR-LG205/03	BHANU	42.5	163.4	15.9179	20.4	N		N		N
UR-LG206	UR-LG206/01	ANJI BABU	54.7	164.2	20.2881	24.5	N		N		N
UR-LG206	UR-LG206/02	SUNITHA	43.5	155.6	17.9668	21.8	N		N		N
UR-LG206	UR-LG206/03	INDHU	10.2	85.1	14.0845	13.5	N		N		N
UR-LG301	UR-LG301/01	B.YETTAIAH	75.9	168.6	26.7009	29.5	N		N		N
UR-LG301	UR-LG301/02	B.RENUKA	63.4	150.8	27.8796	27.6	N		N		N
UR-LG301	UR-LG301/06	B.LAXMI	23.8	137.3	12.6251	16.3	N		N		N
UR-LG302	UR-LG302/01	N.MESSAIAH	67.5	161.4	25.9117	28.5	N		N		N
UR-LG302	UR-LG302/02	N.RAMULAMMA	68.8	151.6	29.9357	32	N		N		N
UR-LG302	UR-LG302/04	SNEHA	39	150.6	17.1955	21.8	N		N		N
UR-LG303	UR-LG303/01	P.RAMULU	55	151.7	23.8996	27	N		N		N
UR-LG303	UR-LG303/02	P.PUSPALATHA	63.5	153.4	26.985	28	N		N		N
UR-LG303	UR-LG303/05	P.AVANTHIKA	11.4	84.9	15.8157	14.2	N		N		N
UR-LG304	UR-LG304/01	M.RAMULU	69.5	165.3	25.4354	28	N		N		N
UR-LG304	UR-LG304/02	PREMILA	42.9	150	19.0667	23.9	N		N		N
UR-LG304	UR-LG304/06	M.VIJAY KUMAR	24.3	131.4	14.0739	17	N		N		N
UR-LG305	UR-LG305/01	T.KRISHNA	59.3	160.1	23.1351	29.3	N		N		N
UR-LG305	UR-LG305/02	T.NAVANITHA	56.9	148.1	25.9419	26.3	N		N		N
UR-LG305	UR-LG305/03	T.SANDEEP	37.3	148.7	16.8689	20.2	N		N		N
UR-LG306	UR-LG306/01	J.ASHOK	71.3	165.3	26.0942	30.3	N		N		N
UR-LG306	UR-LG306/02	J.SAMUDRA	51.4	149.4	23.0283	27.6	N		N		N
UR-LG306	UR-LG306/05	J.LIKITHA	39.9	153.2	17.0003	19.9	N		N		N
UR-LG307	UR-LG307/01	J.SADANAND	76	173.3	25.3056	31	N		N		N
UR-LG307	UR-LG307/02	J.NAVANEETHA	79.9	149.9	35.5585	35.4	N		N		N
UR-LG307	UR-LG307/03	J.BHANUPRAKASH	50.71	145	24.1189	25.1	N		N		N
UR-LG401	UR-LG401/01	RAVI	53.6	167	19.219	30.1	N		N		N
UR-LG401	UR-LG401/02	MANGA	63.7	148.4	28.9249	33.4	N		N		N
UR-LG401	UR-LG401/04	NARESH	49.5	163.4	18.5396	23.5	N		N		N
UR-LG402	UR-LG402/01	PADMARAO	73.8	160.1	28.7921	32	N		N		N
UR-LG402	UR-LG402/02	LAXMI	63	154.1	26.5299	30.3	N		N		N
UR-LG402	UR-LG402/03	PUJA	43.6	153.6	18.4801	22.2	N		N		N
UR-LG403	UR-LG403/01	KRISHNA	73.9	164.2	27.4093	29.6	N		N		N
UR-LG403	UR-LG403/02	YADHAMMA	59.4	148.7	26.8636	28.5	N		N		N
UR-LG403	UR-LG403/04	NAVYA SREE	29.4	131.7	16.9502	20.5	N		Y	EYE	N
UR-LG404	UR-LG404/01	NARSINGARAO	73.5	163.8	27.3943	31.3	N		N		N
UR-LG404	UR-LG404/02	SHOBA	58.9	154.3	24.7391	28.2	N		N		N
UR-LG404	UR-LG404/03	DHAMODHAR	35.6	153.5	15.1089	21.2	N		N		N
UR-LG405	UR-LG405/01	NARSING RAO	56	153.2	23.86	28.3	N		N		N
UR-LG405	UR-LG405/02	RAJA SREE	63.4	145.5	29.9477	30.1	N		N		N
UR-LG405	UR-LG405/04	PRANEETH KUMAR	54.3	146.1	25.439	27.3	N		N		N
UR-LG406	UR-LG406/01	GIRIBABU	79.9	173.6	26.5123	33.5	N		N		N
UR-LG406	UR-LG406/02	SANTHOSHA	61.3	159.7	24.0354	28.6	N		N		N
UR-LG406	UR-LG406/05	PAVANI	11.9	88.6	15.1593	15.2	N		N		N
UR-LG501	UR-LG501/01	NARSIMHA	61.5	157.9	24.6667	26.5	N		N		N
UR-LG501	UR-LG501/02	SUJATHA	51.9	144.3	24.925	27	N		N		N
UR-LG501	UR-LG501/05	BHAGYA	23.1	136.2	12.4525	16.1	N		N		Y	COUGH,COLD,FEVER	Y	INJECTION,TABLETS,DENGUE
UR-LG502	UR-LG502/01	DAMODAR	50	164	18.5901	24.2	N		N		N
UR-LG502	UR-LG502/02	SULOCHANA	46.3	145.3	21.9306	27.9	N		N		Y	COLD,COUGH,FEVER	Y	TABLETS
UR-LG502	UR-LG502/03	AKSHAYA	21.7	133.1	12.2491	16	N		N		N
UR-LG503	UR-LG503/01	SHANKAR	55.9	160.9	21.5923	27.8	N		N		N
UR-LG503	UR-LG503/02	VIJAYA	54.6	156.4	22.3213	29.8	N		N		N
UR-LG503	UR-LG503/04	SAI KUMAR	14.7	95.6	16.0843	11.2	N		N		N
UR-LG504	UR-LG504/01	RAJU	52.3	164.6	19.3038	26.5	N		N		Y	HEAD ACHE,FEVER	N	TABLETS
UR-LG504	UR-LG504/02	SUJATHA	36.8	144.3	17.6732	20.1	Y	LOW BP	N		N
UR-LG504	UR-LG504/03	ANIL	21.6	122.4	14.4175	18.8	N		N		N
UR-LG505	UR-LG505/01	SHEKAR	79	157.9	31.6857	32.3	N		Y	LEG FRACTURE	N
UR-LG505	UR-LG505/02	BABY	70	152.1	30.258	29.2	N		N		N
UR-LG505	UR-LG505/03	INDHU	69	150.3	30.5444	30.9	N		N		N
UR-LG506	UR-LG506/01	MAHESH	77.5	163.1	29.1336	33.2	N		N		N
UR-LG506	UR-LG506/02	MEGHANA	53.4	154	22.5164	22.7	N		N		N
UR-LG506	UR-LG506/03	SRIDHER	12.9	90.2	15.8554	15	N		N		N
UR-LG507	UR-LG507/01	NARSIMHA	69.6	169	24.3689	29.7	N		N		N
UR-LG507	UR-LG507/02	LAKSHMI	43.2	143.4	21.008	22.6	N		N		N
UR-LG507	UR-LG507/05	AJAY	52.1	164.4	19.2768	25.1	N		N		N
UR-LG601	UR-LG601/01	SRI RAMULU	40.1	162.6	15.1671	26.8	N		N		N
UR-LG601	UR-LG601/02	JYOTI	54	144.4	25.8976	27.2	N		N		N
UR-LG601	UR-LG601/03	MANASA	26	139.8	13.3033	16.4	N		N		N
UR-LG602	UR-LG602/01	LAKSHMAN	69.6	163.6	26.0041	30.3	N		N		Y	SUGAR PROBLEM	Y	TABLETS FROM ONE YEAR
UR-LG602	UR-LG602/02	SWARUPA	70.8	147.7	32.4543	32.6	N		N		N
UR-LG602	UR-LG602/03	CHARANTEJ	37.4	143.3	18.2129	19.8	N		N		N
UR-LG603	UR-LG603/01	RAJU	58.1	155.8	23.9354	28.2	N		N		N
UR-LG603	UR-LG603/02	NAYOMI	57.5	146.7	26.7182	27.8	N		N		N
UR-LG603	UR-LG603/03	KARUNA	31.4	133.9	17.5133	20.9	N		N		N
UR-LG604	UR-LG604/01	YADAIAH	49.5	163.7	18.4717	24.8	N		N		N
UR-LG604	UR-LG604/02	NAVANEETHA	43.9	143.8	21.2298	23.7	N		N		N
UR-LG604	UR-LG604/04	VAIBHAVI	11.2	82.7	16.376	15.7	N		N		N
UR-LG605	UR-LG605/01	SUBASH	56.5	167.2	20.2104	27.6	Y	INFECTION IN KIDNEY AREA AND INTESTI	N		Y	FEVER	Y	TABLETS
UR-LG605	UR-LG605/02	GEETHA	47.9	150.1	21.2605	27.1	N		N		N
UR-LG605	UR-LG605/04	SHRUTHI	31.9	143.5	15.4913	19.8	Y	STOMACH( INFECTION TO INTESTINE)	N		Y	STOMACH PAIN	Y	TABLETS
UR-LG606	UR-LG606/01	SHIVARAJ	65.8	151.6	28.6304	29.2	N		N		N
UR-LG606	UR-LG606/02	SARASWATHI	61.4	156.6	25.0371	29.1	N		N		N
UR-LG606	UR-LG606/04	SOWMYA	24.9	136.6	13.3444	17.2	N		N		Y	FEVER ( LAST MONTH SUFFERED WITH TYPOID	Y	TABLETS
UR-LG701	UR-LG701/01	YADAIAH	58.3	162.6	22.051	26.7	N		N		N
UR-LG701	UR-LG701/02	SUSHILA	63.6	147.1	29.3922	30.3	N		N		N
UR-LG701	UR-LG701/03	RAJESHWARI	42.2	146.4	19.6893	22.6	N		N		N
UR-LG702	UR-LG702/01	KRISHNA	67.3	158.1	26.9247	29.2	N		N		N
UR-LG702	UR-LG702/02	ANITHA	47.5	155.7	19.5937	25.1	N		N		N
UR-LG702	UR-LG702/05	MANISHA	32.4	145.2	15.3678	19.2	N		N		N
UR-LG703	UR-LG703/01	NAGARAJU	64.3	163.3	24.1123	27.6	N		N		Y	FEVER	Y	GOT TABLETS
UR-LG703	UR-LG703/02	KARUNA	53.6	153.6	22.7186	24.6	N		N		N
UR-LG703	UR-LG703/04	VENKATESH	23.1	131.6	13.3383	16.6	N		N		N
UR-LG704	UR-LG704/01	GANESH	71.3	161.1	27.4725	34.4	N		N		N
UR-LG704	UR-LG704/02	SHOBA	56.3	150.3	24.9224	26.4	N		N		N
UR-LG704	UR-LG704/05	PAVAN KUMAR	32.8	149.7	14.6363	17.4	N		N		N
UR-LG705	UR-LG705/01	NAGESH	56.7	163.7	21.1585	28.2	N		N		N
UR-LG705	UR-LG705/02	SHIVALEELA	60.5	148.9	27.2876	29.5	N		N		N
UR-LG705	UR-LG705/03	SUSHMA	31.2	132.6	17.7447	20.3	N		N		N
UR-LG706	UR-LG706/01	SRAVAN KUMR	58.1	167.5	20.7084	25.8	N		N		N
UR-LG706	UR-LG706/02	SUJATHA	67.8	146.4	31.6335	27.3	N		N		N
UR-LG706	UR-LG706/03	BHARATH KUMAR	25.3	133.8	14.1322	16.7	N		N		N
UR-LG707	UR-LG707/01	MADHAV REDDY	74.2	155.3	30.7653	34.3	N		N		N
UR-LG707	UR-LG707/02	MAMATHA	62.7	158.7	24.8951	29.9	N		N		N
UR-LG707	UR-LG707/03	SPOORTHI	31.9	145.9	14.9858	19	N		N		N
UR-MP401	UR-MP401/01	GURU PRASAD	67.5	163	25.4055	28.7	N		N		N
UR-MP401	UR-MP401/02	YESTHERU RANI	41.3	141.6	20.5979	23.5	N		N		N
UR-MP401	UR-MP401/04	DANIYEL	10.2	86.8	13.5382	15.3	N		N		N
UR-MP402	UR-MP402/01	SHAFIQ	91.6	173.1	30.5704	33.6	N		N		Y	FIVER	Y	TABLETS
UR-MP402	UR-MP402/02	AFREEN FATHIMA	54.3	157.1	22.0013	25.4	N		N		N
UR-MP402	UR-MP402/03	SHAHANAVAJ	11.9	97.5	12.5181	13.8	N		N		N
UR-MP403	UR-MP403/01	HANUMAIAH	64.7	166.6	23.3106	29.2	N		N		N
UR-MP403	UR-MP403/02	ANJAMAA	42.3	149.3	18.9767	25.5	N		N		Y	FIVER	Y	GIVE INJECTIONS AND MEDICEN
UR-MP403	UR-MP403/03	NIHARIKA	54.2	144.7	25.8858	31	N		N		N
UR-MP404	UR-MP404/01	BALRAJ	66	159	26.1066	30.2	N		N		N
UR-MP404	UR-MP404/02	SARITHA	59.8	145.6	28.2084	30.1	N		N		N
UR-MP404	UR-MP404/03	PALLAVI	28.6	134	15.9278	18	N		N		N
UR-MP405	UR-MP405/01	GANGADHAR	58.8	158.3	23.4647	27.2	N		N		N
UR-MP405	UR-MP405/02	RAJITHA	58.4	165.2	21.399	32	N		N		N
UR-MP405	UR-MP405/05	ASHWITHA	11.4	93.5	13.0401	13.8	N		N		N
UR-MP406	UR-MP406/01	VENKATESH	49.6	161.3	19.064	28.6	N		N		N
UR-MP406	UR-MP406/02	CHANDRAKALA	47.9	156	19.6828	23.5	N		N		N
UR-MP406	UR-MP406/04	SADHA SRI	34.2	151.2	14.9597	18.1	N		N		N
UR-MP407	UR-MP407/01	KURUMURTHY	62.7	155.5	25.9303	30	N		N		N
UR-MP407	UR-MP407/02	PARVATHI	59	147.2	27.2293	29.9	N		N		N
UR-MP407	UR-MP407/04	SHIVA RAMA KRISHNA	28.4	133.5	15.9351	19.3	N		N		N
UR-MP408	UR-MP408/01	VIJAY KUMAR	62.1	171.7	21.0645	28	N		N		N
UR-MP408	UR-MP408/02	VENKATARAMANA	52.8	145.6	24.9064	26	N		N		N
UR-MP408	UR-MP408/03	VASAVI	35.6	151.3	15.5515	20.2	N		N		N
UR-MP409	UR-MP409/01	SWAMYNATH	62	158.3	24.7417	28	N		N		N
UR-MP409	UR-MP409/02	BHARGAVI	58.3	156.3	23.8644	30.3	N		N		N
UR-MP409	UR-MP409/03	NIKSHITHA	11.5	87.2	15.1239	15.1	N		N		N
UR-MP410	UR-MP410/01	RAJU	58	154.2	24.3927	30.2	N		N		N
UR-MP410	UR-MP410/02	SUMALATHA	40.9	149	18.4226	28.3	N		N		N
UR-MP410	UR-MP410/03	VAMSHI	32.5	160.1	12.6795	19.5	N		N		N
UR-MP411	UR-MP411/01	RAVI KUMAR	51.9	160.5	20.1473	26.2	N		N		N
UR-MP411	UR-MP411/02	RAJYALAXMI	42.3	152.3	18.2365	21.6	N		N		N
UR-MP411	UR-MP411/04	SOWJANYA	11	91.5	13.1386	13.4	N		N		N
UR-MP412	UR-MP412/01	BUPAL	48.4	165.2	17.7348	27.7	N		N		N
UR-MP412	UR-MP412/02	SUNITHA	55.8	155.6	23.047	25.2	N		N		N
UR-MP412	UR-MP412/03	VAISHNAVI	11.3	91.5	13.497	14.2	N		N		N
UR-MP413	UR-MP413/01	KRISHNAIAH	60	160.3	23.3499	27	N		N		N
UR-MP413	UR-MP413/02	CHENNAMMA	56.1	147.1	25.9261	33.2	N		N		N
UR-MP413	UR-MP413/03	VENKATESH	31.3	149.5	14.0043	17.3	N		N		N
UR-MP414	UR-MP414/01	RAMBABU	45.1	166.1	16.347	24.3	N		N		N
UR-MP414	UR-MP414/02	SHOBA	59.7	145.4	28.2388	28	N		N		N
UR-MP414	UR-MP414/04	CHETHAN	60.3	157.9	24.1854	29	N		N		N
UR-MP415	UR-MP415/01	SRINU	63.5	160.1	24.7737	31.1	N		N		N
UR-MP415	UR-MP415/02	SRILATHA	36.2	148.3	16.4599	19	N		N		N
UR-MP415	UR-MP415/04	MANASA	11.2	90.5	13.6748	14.5	N		N		N
UR-MP416	UR-MP416/01	SATHISH	65.4	164	24.3159	30.2	N		N		N
UR-MP416	UR-MP416/02	SANDHYA	58.1	151.6	25.28	27.3	N		N		N
UR-MP416	UR-MP416/03	PRANAY	12	91	14.491	15	N		N		N
UR-MP501	UR-MP501/01	SARVAR	94	169.6	32.6796	33.9	N		N		N
UR-MP501	UR-MP501/02	SYED SHAISTA BEGUM	59.7	155	24.8491	32	N		N		N
UR-MP501	UR-MP501/04	ZUNERA FATHIMA	17.7	101.8	17.0796	19.5	N		N		Y	FEVER	Y	TABLET
UR-MP502	UR-MP502/01	SYED BABA	69.2	171.9	23.4182	25.6	Y	HYPERTENSION, DIABETES,HEART ATTACK	N		N
UR-MP502	UR-MP502/02	RAHIMA BEE	56.6	154.4	23.7422	28.1	N		N		Y	FEVER, COLD,COUGH	Y	TABLETS
UR-MP502	UR-MP502/07	CHISTIYA BEE	49.3	150.9	21.6505	23.4	N		N		N
UR-MP503	UR-MP503/01	BALU NAYAK	66.1	170.1	22.8451	29.3	N		N		N
UR-MP503	UR-MP503/02	KETHAVATH DEVI	50.1	148.6	22.6882	26.5	N		N		N
UR-MP503	UR-MP503/05	JYOTHI	37.8	142.9	18.5109	23	N		N		N
UR-MP504	UR-MP504/01	BOLLEPOGU RAJU	75.1	166.3	27.1554	32	N		N		N
UR-MP504	UR-MP504/02	SALOMI	40.9	146.6	19.0307	27.6	N		N		N
UR-MP504	UR-MP504/04	MAHESH BABU	22.9	125.6	14.5163	17.5	N		N		N
UR-MP505	UR-MP505/01	SEVYA	59.2	173.5	19.6663	25.6	N		N		N
UR-MP505	UR-MP505/02	SANTHI	64.1	151.5	27.9275	30.7	N		N		N
UR-MP505	UR-MP505/03	ANITHA	47.3	158.6	18.8042	23.2	N		N		N
UR-MP506	UR-MP506/01	PURUSHOTHAM	67.4	159.6	26.4603	29.2	N		N		N
UR-MP506	UR-MP506/02	MADDHAMMA	89.6	149	40.3585	39.2	N		Y	LEG FRACTURE	N
UR-MP506	UR-MP506/04	KARTHIK	49.7	155.6	20.5276	25.3	N		N		N
UR-MP507	UR-MP507/01	KRISHNA	69.3	163.8	25.8289	29.3	N		N		N
UR-MP507	UR-MP507/02	BHARATHI	69.6	152.9	29.7711	33.2	N		N		N
UR-MP507	UR-MP507/04	OMESH	44.6	168.3	15.7459	21.2	N		N		N
UR-MP508	UR-MP508/01	VENKATESH	61.7	165.5	22.5263	28	N		N		N
UR-MP508	UR-MP508/02	LALITHA	43.3	146.6	20.1474	25.2	N		N		N
UR-MP508	UR-MP508/03	UDAY KUMAR	32.9	143.4	15.9992	20.7	N		N		N
UR-MP509	UR-MP509/01	BALA SWAMY	48.9	157.2	19.7881	25.4	N		N		N
UR-MP509	UR-MP509/02	RAMULAMMA	42.4	163.3	15.8999	20	N		N		N
UR-MP509	UR-MP509/03	VIJAY KUMAR	59.9	151.8	25.9946	28.5	N		N		Y	COLD,COUGH,FEVER	Y	TABLETS
UR-MP510	UR-MP510/01	KRISHNAIAH	69.1	157.1	27.9979	29.5	Y	HYPERTENSION	N		N
UR-MP510	UR-MP510/02	LAXMI	67.4	144	32.5039	32.3	Y	LOW BP	N		N
UR-MP510	UR-MP510/03	VEMANTH KUMAR	38.4	145.5	18.1387	21.3	N		N		Y	FEVER,COUGH,COLD	Y	TABLETS, INJECTION
UR-MP511	UR-MP511/01	RAMA KRISHNA	88	166.5	31.7435	33.6	Y	HYPER TENSION	N		N
UR-MP511	UR-MP511/02	VARA LAXMI	60.2	148	27.4836	30.6	Y	DIABETES	N		N
UR-MP511	UR-MP511/04	NITISH	63	158.8	24.9827	27.9	N		N		N
UR-MP512	UR-MP512/01	PANDU	67.2	169.5	23.39	30.2	Y	DIABETES	N		Y	FEVER, COLD,COUGH	Y	TABLET, INJECTION
UR-MP512	UR-MP512/02	SEETHA	52.6	152.6	22.5879	29.7	N		N		N
UR-MP512	UR-MP512/04	CHANTI	35.7	146.5	16.6339	19.6	N		N		N
UR-MP513	UR-MP513/01	SHYAM SUNDER	52.5	174	17.3405	28.3	Y	HYPERTENSION	N		Y	FEVER,COLD,COUGH	N	TABLETS
UR-MP513	UR-MP513/02	KANIKARA	52.4	150.8	23.0424	27.4	Y	LOW BP	N		N
UR-MP513	UR-MP513/03	CHANDANA	37.7	159	14.9124	20	N		N		N
UR-MP601	UR-MP601/01	NARASIMHA	67.2	172.4	22.6097	28.5	N		N		N
UR-MP601	UR-MP601/02	MANGAMMA	63.5	156.5	25.9266	26.9	N		N		N
UR-MP601	UR-MP601/05	VARALAXMI	25	132.2	14.3046	17.4	N		N		N
UR-MP602	UR-MP602/01	AZAM	66.6	156.6	27.1576	29.5	N		N		N
UR-MP602	UR-MP602/02	SALMABEGAM	56.9	153.4	24.1803	27.7	N		N		N
UR-MP602	UR-MP602/03	RUKSAR BEGAM	37.2	147.4	17.1217	20.2	N		N		Y	FEVER, TONSILS	Y	TABLETS
UR-MP603	UR-MP603/01	RANGA SWAMY	56.1	166.7	20.1879	23.6	N		N		N
UR-MP603	UR-MP603/02	SUNITHA	57	148.6	25.8129	29.8	N		N		N
UR-MP603	UR-MP603/03	ARCHANA	29.5	142.3	14.5684	18.3	N		N		N
UR-MP604	UR-MP604/01	VENKAT SWAMY	40.1	164.4	14.8368	21	N		Y	LEG	Y	FEVER	Y	IMJECTIONS, MEDICINES
UR-MP604	UR-MP604/02	LAXMI DEVAMMA	52.3	152.3	22.5477	26.5	N		N		Y	LEG PAINS	N	NA
UR-MP604	UR-MP604/04	SHIVANEELA	44.1	151.5	19.2138	24	N		N		N
UR-MP605	UR-MP605/01	NAGAIAH	66.4	161.3	25.5211	28.7	N		N		N
UR-MP605	UR-MP605/02	SUVARNA	60.7	153.4	25.7951	29.3	N		N		N
UR-MP605	UR-MP605/05	SHIVA KUMAR	43.8	156.8	17.8148	22.7	N		N		N
UR-MP606	UR-MP606/01	RAMDASU	64.2	162.5	24.3124	28.4	N		N		N
UR-MP606	UR-MP606/02	LAXMI	52.4	150.2	23.2269	26.7	N		N		Y	STOMACH PAIN	Y	TABLETS
UR-MP606	UR-MP606/03	GAYATHRI	33.4	148	15.2484	18.5	N		N		N
UR-MP607	UR-MP607/01	CHINNA NARASIMHA	46.1	152.6	19.7967	24.6	N		N		N
UR-MP607	UR-MP607/02	RAMALAXMI	59.6	145.7	28.0755	31.5	N		Y	LEG HANDICAPPED	N
UR-MP607	UR-MP607/05	VANSHIKA	10.2	85.5	13.953	14	N		N		N
UR-MP608	UR-MP608/01	BALAPEERU	55.2	160.6	21.4017	28.3	N		N		N
UR-MP608	UR-MP608/02	CHITTAMMA	46.6	156	19.1486	23.5	N		N		Y	COLD AND COUGH	N	TABLETS
UR-MP608	UR-MP608/04	SWAPNA	32.6	144.1	15.6996	22.3	N		N		N
UR-MP609	UR-MP609/01	MATHAMBARMA	44.3	156.1	18.1802	23.9	N		N		N
UR-MP609	UR-MP609/02	RAJESHWARI	50.2	145.8	23.615	24.7	N		N		N
UR-MP609	UR-MP609/05	LAXMI	43.5	141.9	21.6035	24.9	N		N		N
UR-MP610	UR-MP610/01	ANAND RAO	101.2	167.6	36.0274	32.9	N		N		N
UR-MP610	UR-MP610/02	RAJESHWARI BAI	61.7	150.3	27.3129	27	N		N		N
UR-MP610	UR-MP610/03	KUMARI	32.3	142.8	15.8397	19.2	N		N		Y	COLD	N	TABLETS
UR-MP611	UR-MP611/01	ANJANEYULU	67	168.2	23.6822	27.9	N		N		N
UR-MP611	UR-MP611/02	NIRMALA	69.8	156	28.6818	32.2	N		N		N
UR-MP611	UR-MP611/04	AMBIKA	31.6	140.5	16.0079	20.6	N		N		N
UR-MP612	UR-MP612/01	KRISHNA NAIK	73.3	158.5	29.1773	32	N		N		N
UR-MP612	UR-MP612/02	SWARUPA BAI	72.3	147.5	33.2318	30.4	N		N		Y	TONSIL OPERATION	Y	TABLETD
UR-MP612	UR-MP612/03	JEEVAN NAIK	39.9	149.4	17.8761	21	N		N		N
UR-MP613	UR-MP613/01	SUDHAKAR	63.7	152.8	27.283	30.2	N		N		N
UR-MP613	UR-MP613/02	MANJULA	45.9	148.9	20.7025	25.9	N		N		N
UR-MP613	UR-MP613/03	VINOD KUMAR	42.3	162.3	16.0584	20.1	N		N		N
UR-MP614	UR-MP614/01	SANJEEVA	50.8	153	21.7011	26.5	N		N		N
UR-MP614	UR-MP614/02	KRISHNAMMA	65.6	154.4	27.5175	31.5	N		N		Y	STAMACH PAIN	Y	TABLETS
UR-MP614	UR-MP614/05	INDRA	31.3	141.3	15.6769	21.4	N		N		N
UR-MP615	UR-MP615/01	MAHESH	61.3	160.8	23.7076	28.9	N		N		N
UR-MP615	UR-MP615/02	ROJA	45.6	149.1	20.5121	23.4	N		N		N
UR-MP615	UR-MP615/03	JASHWANTH	26	125.5	16.5077	19.2	N		N		N
UR-MP616	UR-MP616/01	RAMAKRISHNA	79.5	165.3	29.0952	33.6	N		N		N
UR-MP616	UR-MP616/02	AKHILA	50.4	153.5	21.3901	23.9	N		N		N
UR-MP616	UR-MP616/03	KRISHNAVENI	37.2	134.8	20.4721	19.6	N		N		N
UR-TC101	UR-TC101/01	AMIR BASHEER ALI	73.8	177.6	23.3976	28.6	N		N		N
UR-TC101	UR-TC101/02	FARHEEN FIRDOUS	54.9	161.1	21.1535	26.4	N		N		Y	BODY PAINS	Y	PAIN KILLERS TABLETES
UR-TC101	UR-TC101/07	JUVERIYA PARVEEN	12.8	86.1	17.2665	14.9	N		N		N
UR-TC102	UR-TC102/01	SHABBIR	54.2	166.5	19.5511	23.2	N		N		N
UR-TC102	UR-TC102/02	RUBINA BEGUM	85.6	157	34.7276	32	N		N		N
UR-TC102	UR-TC102/03	SAMEER	38	153.6	16.1065	19	N		N		N
UR-TC103	UR-TC103/01	ABDUL VAJID	90	173.3	29.9671	34	N		N		N
UR-TC103	UR-TC103/02	ASRA BEGUM	85.3	157.5	34.3865	39	N	BP	N		N	FEVER		TABLETS AND INJECTION
UR-TC103	UR-TC103/03	AFIYA FATHIMA	63.5	156.1	26.0596	33.1	N		N		N
UR-TC104	UR-TC104/01	MOHAMMAD KHAN	70	170.1	24.193	33.1	N		N		N
UR-TC104	UR-TC104/02	TAHARA BEGUM	85.5	168.5	30.1139	30.5	N		N		N
UR-TC104	UR-TC104/05	ALISHA FATHIMA	39.5	159.1	15.6047	20.9	N		N		N
UR-TC105	UR-TC105/01	RUKNUDDIN	66.3	183.5	19.6898	22	N		N		N
UR-TC105	UR-TC105/02	FATHIMUNNISA	71.4	149.3	32.0316	24.4	N		N		N
UR-TC105	UR-TC105/05	ZAIDUNNISA	14.5	89.5	18.1018	11.8	N		N		N
UR-TC106	UR-TC106/01	ABDULLA KHAN	83.2	176.1	26.829	24.4	N		N		N
UR-TC106	UR-TC106/02	NAZIA TASNEEM	61.4	144.7	29.3245	29.9	N		N		N
UR-TC106	UR-TC106/04	NASRIYA TASNEEM	37.6	153.6	15.937	18.1	N		N		N
UR-TC107	UR-TC107/01	KHALID KHAN	56.7	169.2	19.8053	25.5	N		N		N
UR-TC107	UR-TC107/02	NASREEN BEGUM	68.2	158.2	27.2503	31.2	N		N		Y	FEVER	Y	ONLY TABLETES
UR-TC107	UR-TC107/06	NAHEELA BANU	10.9	92.3	12.7945	12.6	N		N		N
UR-TC108	UR-TC108/01	ANJANEYULU	64.1	166.1	23.2337	27.6	N		N		N
UR-TC108	UR-TC108/02	NAGENDRAMMA	53.2	148	24.2878	26.9	N		N		N
UR-TC108	UR-TC108/03	SAVITRI	35.1	142.5	17.2853	19.7	N		N	N	N
UR-TC109	UR-TC109/01	RAHEEMUDDIN	69.1	161.1	26.6248	29.8	N		N		N
UR-TC109	UR-TC109/02	SEEMA SULTANA	45.4	152.2	19.5987	20.4	N		N		N
UR-TC109	UR-TC109/05	MARIYA MAHVEEN	35.6	143.1	17.3848	19.1	N		N		N
UR-TC201	UR-TC201/01	SYED ILYASUDDIN	88	171.4	29.9544	33.1	Y	HEART DISEASE	N		N
UR-TC201	UR-TC201/02	ZAKIYA BEGUM	72.3	159.2	28.5267	31.8	Y	LOW BP	N		N
UR-TC201	UR-TC201/04	SYED AJANUDDIN	32.7	134.9	17.969	19.5	N		N		Y	COLD AND FEVER	Y	TABLETS AND SYRUPS
UR-TC202	UR-TC202/01	AIJAZUDDIN	102.5	181.3	31.1837	34.9	N		N		N
UR-TC202	UR-TC202/02	SHAHEEN BEGUM	68	159.5	26.7293	30.2	N		N		N
UR-TC202	UR-TC202/03	SOBIYA FATHIMA	33.2	158.5	13.2154	16.3	N		N		N
UR-TC203	UR-TC203/01	UMER FAROOQ	43.1	170.9	14.7568	23.4	N		N		N
UR-TC203	UR-TC203/02	SAJAHAN BEGUM	63.8	154.9	26.59	28.6	N		N		N
UR-TC203	UR-TC203/03	SHEIK JAVED	23.9	131.7	13.7793	16.8	N		N		N
UR-TC204	UR-TC204/01	SURESH KUMAR	62.2	164.7	22.93	29.2	N		N		N
UR-TC204	UR-TC204/02	JYOTHI	47.1	146.6	21.9156	26.1	Y	BP AND SUGAR	N		N
UR-TC204	UR-TC204/03	AVANTHIKA	9.4	86.1	12.6801	12.5	N		N		N
UR-TC205	UR-TC205/01	VIKRAM	58.2	163.1	21.8784	27.6	N		N		N
UR-TC205	UR-TC205/02	SUDHA RANI	71.7	154.9	29.8825	32.4	N		N		N
UR-TC205	UR-TC205/03	DEEPTHI	12.9	96.8	13.767	14.7	N		N		N
UR-TC206	UR-TC206/01	MOHHAMED JABBER	81.8	171.3	27.8765	31.4	Y	DIABETES	N		N
UR-TC206	UR-TC206/02	SIRAJ BEGUM	67.1	156.4	27.4315	26.4	N		N		N
UR-TC206	UR-TC206/03	MOHAMMED ALI	43	157.3	17.3784	22.1	N		N		Y	FEVER	Y	TABLETS
UR-TC207	UR-TC207/01	NARSINGH RAO	75.7	173.4	25.1766	31.6	Y	DIABETES	N		N
UR-TC207	UR-TC207/02	LALITHA	56.9	147.4	26.1889	26.7	N		N		Y	FEVER AND COLD	Y	TABLETS
UR-TC207	UR-TC207/03	HIMABINDHU	41.2	146.7	19.1442	20.8	N	ASTHAMA	N		Y	FEVER AND COLD	Y	TABLETS
UR-TC208	UR-TC208/01	MD. NOORUDDIN	84.9	176.1	27.3772	29.5	N		N		N
UR-TC208	UR-TC208/03	ADEENA AYESHA	17	104.8	15.4784	17.2	N		N		N
UR-TC208	UR-TC208/02	NAZNEEN	61	153	26.0584	27.5	N		N		N
UR-TC209	UR-TC209/01	SHEIK KHAISER	78.9	169.7	27.3977	29.8	N		N		N
UR-TC209	UR-TC209/02	SHAHEDA BEGUM	71.8	157	29.129	28.8	Y	THYROID	N		Y	COLD AND COUGH	N	TABLETS
UR-TC209	UR-TC209/03	SANA BEGUM	46	147.5	21.1433	21.9	N		N		N
UR-TC301	UR-TC301/01	MOHAMMED BASHEER	62.5	167	22.4103	24.8	N		N		N
UR-TC301	UR-TC301/02	MOHAMMADI SULTHANA	47.7	151.3	20.8373	25.9	N		N		Y	TEETH PAIN	Y	TABLETS
UR-TC301	UR-TC301/03	RUQSAR SULTANA	40.6	147.4	18.6866	22.3	N		N		N
UR-TC302	UR-TC302/01	MOHD GAYAS AHMED	46.9	160.4	18.2291	22.5	N		N		N
UR-TC302	UR-TC302/02	ANWAR SHABANA	60.2	155.3	24.9605	24.2	N		N		N
UR-TC302	UR-TC302/03	MOHAMMED ZAID	24.4	139.1	12.6106	17	N		N		N
UR-TC303	UR-TC303/01	JESEMUDDIN	69.1	166	25.0762	30	N		N		N
UR-TC303	UR-TC303/02	KHUSHBUDA KHATUN	65	147.3	29.9577	28.6	N		N		N
UR-TC303	UR-TC303/03	SHAGIDA TABASHUN	34.3	151.5	14.9441	20.1	N		N		N
UR-TC304	UR-TC304/01	ATAUALLAH KHAN	55	162.3	20.8798	26	N		Y	LEG	N
UR-TC304	UR-TC304/02	ANEESA BEGUM	56.3	151.2	24.6266	26.5	N		N		N
UR-TC304	UR-TC304/04	AKSA KHAN	31.8	149.2	14.2853	18.2	N		N		N
UR-TC305	UR-TC305/01	ANWAR BAIG	46.1	166.1	16.7094	26.8	N		N		N
UR-TC305	UR-TC305/02	YASMEEN BEGUM	40.2	150.7	17.7011	23.5	N		N		N
UR-TC305	UR-TC305/03	ALISHA FATHIMA	9.2	87.6	11.9889	13	N		N		N
UR-TC306	UR-TC306/01	SYED SALEEM	77.4	165.8	28.1561	31.9	N		N		N
UR-TC306	UR-TC306/02	RABIYA FATIMA	37.9	145.9	17.8045	20.7	N		N		N
UR-TC306	UR-TC306/03	HUMERA FATIMA	36.5	144.4	17.5049	20.2	N		N		N
UR-TC307	UR-TC307/01	SYED IMTIYAZUDDIN	67.6	167.5	24.0945	28.9	N		N		N
UR-TC307	UR-TC307/02	SHABANA BEGUM	57.1	152.9	24.4242	31	N		N		N
UR-TC307	UR-TC307/03	SYED KASIF	26.8	137.6	14.1546	16.6	N		N		N
UR-TC308	UR-TC308/01	MD AFSAR	83.2	168.8	29.1997	30.2	N		N		N
UR-TC308	UR-TC308/02	AJMERI SULTANA	45.7	158.9	18.0996	22.3	N		N		N
UR-TC308	UR-TC308/03	NEESHATANJUM	15.1	103.4	14.1233	12.5	N		N		N
UR-TC309	UR-TC309/01	MIRSHAFI ALI	77.6	169.5	27.0099	30.7	N		N		N
UR-TC309	UR-TC309/02	HEENA PARWEEN	49	153.1	20.9048	23	N		N		N
UR-TC309	UR-TC309/03	AMEENA PARWEEN	24.8	132.4	14.1474	17	N		N		N
UR-TC401	UR-TC401/01	JANARDHAN	88.4	167.4	31.5458	34.1	N		N		N
UR-TC401	UR-TC401/02	RAJITHA	74.4	156.4	30.4158	31.2	N		N		N
UR-TC401	UR-TC401/04	YUVIKA	78.7	155.4	32.5891	31.2	N		N		N
UR-TC402	UR-TC402/01	BABURAO	93.5	165.5	34.1362	31.8	N		N		N
UR-TC402	UR-TC402/02	BINDHURANI	101.8	161.4	39.0788	39.1	N		N		N
UR-TC402	UR-TC402/04	PRAJWAL SAI	63.3	154.7	26.4498	27.8	N		N		N
UR-TC403	UR-TC403/01	MIRZA MANSOOR BAIG	68.1	172.4	22.9125	27.7	N		N		N
UR-TC403	UR-TC403/02	SHAKERA BEGUM	59.8	156.1	24.5412	32.5	N		N		Y	FIVER	Y	GIVE MEDICEN
UR-TC403	UR-TC403/06	MUSKAN MIRZA	42	157.1	17.0175	20.2	N		N		N
UR-TC404	UR-TC404/01	AMJAD KHAN	49.2	160	19.2187	27.3	N		N		N
UR-TC404	UR-TC404/02	ANEES BEGUM	73.6	157.8	29.5572	31.6	Y	THYRIDE	N		N
UR-TC404	UR-TC404/04	NAZEMA BEGUM	48.2	161.5	18.48	23.2	N		N		N
UR-TC405	UR-TC405/01	ABDUL KHADER	81.1	175.6	26.301	33.5	N		N		N
UR-TC405	UR-TC405/02	YASMEEN BEGUM	93.1	153.5	39.5124	38	N		N		N
UR-TC405	UR-TC405/04	GAZALA THASLEEM	37.6	145.8	17.6878	21.5	N		N		N
UR-TC406	UR-TC406/01	SAMI ULLAH KHAN	76.5	161.5	29.3303	32.3	N		N		N
UR-TC406	UR-TC406/02	ZAREENA BEGUM	83.7	157.6	33.6987	36.4	N		N		N
UR-TC406	UR-TC406/03	NAZNEEN SULTANA	40.3	151.3	17.6046	20.3	N		N		N
UR-TC407	UR-TC407/01	SHAIK GHOUSE	71.8	161.2	27.6309	33.5	N		N		N
UR-TC407	UR-TC407/02	ASMEEN BEGUM	61	152.8	26.1266	28.6	N		N		N
UR-TC407	UR-TC407/05	SHAIK MOIZ	61.8	166.2	22.3731	26.8	N		N		N
UR-TC408	UR-TC408/01	ADNAN	87.1	180.5	26.734	31.5	N		N		N
UR-TC408	UR-TC408/02	SHAMEEM BEGUM	97	161.3	37.2823	31.1	N		N		N
UR-TC408	UR-TC408/06	FAREEN BEGUM	43.6	152.3	18.7969	21.8	N		N		N
UR-TC409	UR-TC409/01	GOUSE ALI	50.3	160.5	19.5262	25.6	N		N		N
UR-TC409	UR-TC409/02	SHAHANAZ	79.9	162.5	30.258	29	N		N		N
UR-TC409	UR-TC409/06	MD ARFATH ALI	37.4	154.1	15.7495	19.3	N		N		N
UR-TC501	UR-TC501/01	IBRAHIM KHAN	73.3	160.5	28.4547	30.5	Y	DIABETES	N		N
UR-TC501	UR-TC501/02	AISHA SIDHIKA	70.6	155	29.3861	31.5	N		N		N
UR-TC501	UR-TC501/05	RUMESA AHMEDI	14.1	94.3	15.8561	15.2	N		N		N
UR-TC502	UR-TC502/01	HANEEF	57.3	168.4	20.2055	25.6	N		N		N
UR-TC502	UR-TC502/02	SHIREEN BEGUM	51.4	146.6	23.9164	23.6	N		N		N
UR-TC502	UR-TC502/06	NAWAZ	25	139.2	12.9021	16.5	N		N		N
UR-TC503	UR-TC503/01	GAFFAR ALI	49.5	169.8	17.1684	26.2	N		N		N
UR-TC503	UR-TC503/02	AYESHA BEGUM	54.8	160	21.4062	25.3	N		N		N
UR-TC503	UR-TC503/03	AHMED	22.2	136.5	11.9148	14	N		N		N
UR-TC504	UR-TC504/01	KHAJA	43.4	162.2	16.4964	28.5	N		N		N
UR-TC504	UR-TC504/02	RAHEEMA BEGUM	49.4	144.8	23.5608	27	N		N		N
UR-TC504	UR-TC504/05	MUSKAN	36.4	148.5	16.5063	20.8	N		N		N
UR-TC505	UR-TC505/01	MUSTHAFA	59.5	163.2	22.3397	28.1	N		N		N
UR-TC505	UR-TC505/02	SANA BEGUM	57.1	157.1	23.1358	27	N		N		Y	COLD,COUGH,FEVER	N	OWN MEDICATION
UR-TC505	UR-TC505/05	MUNAWAR	13.5	93.7	15.3764	15.3	N		N		Y	MOTIONS	Y	SYRUP
UR-TC506	UR-TC506/01	KHIZAR	72.6	168.9	25.4494	28.2	N		N		N
UR-TC506	UR-TC506/02	ANEES FATHIMA	61.6	144.9	29.3389	26.8	Y	DIABETES	N		N
UR-TC506	UR-TC506/07	HUSNA FATHIMA	46	146.8	21.3455	24.2	N		N		N
UR-TC507	UR-TC507/01	KALEED	73.3	168.1	25.9399	30.4	N		N		Y	FEVER	Y	TABLETS
UR-TC507	UR-TC507/02	MEHER UNNISA	78.1	159.4	30.7379	32.2	N		N		N
UR-TC507	UR-TC507/03	MARYUM UNISSA	12.8	89.5	15.9795	16	N		N		N
UR-TC508	UR-TC508/01	SARDAR KHAN	70.3	162.8	26.5245	27.3	N		N		N
UR-TC508	UR-TC508/02	TAHSEEN BANU	66.7	157.2	26.9911	29.2	Y	THYROID	N		N
UR-TC508	UR-TC508/04	ABDUL HANNAN KHAN	9.6	89.5	11.9846	13.2	N		N		N
UR-TC509	UR-TC509/01	MIRZA GAFFAR BAIG	80.6	172.7	27.024	31.2	Y	KIDNEY STONE	N		N
UR-TC509	UR-TC509/02	FARHA SIDDIQUA	77.1	152.7	33.0656	32.8	N		N		N
UR-TC509	UR-TC509/04	MIRZA AHMED BAIG	43.2	149.4	19.3545	23.2	N		N		N
UR-TC510	UR-TC510/01	ADILMASIUDDIN	60.6	175.1	19.7652	26.5	N		N		N
UR-TC510	UR-TC510/02	NAFEESA QATOON	64.8	155.6	26.7643	28.5	N		N		Y	COLD,COUGH,FEVER	Y	TABLETS
UR-TC510	UR-TC510/05	JUVERIYA FATHIMA	10.5	90.5	12.8201	13.5	N		N		N
UR-TC701	UR-TC701/01	CHAND PASHA	55	167.4	19.6269	25.2	N		N		N
UR-TC701	UR-TC701/02	SULTANA BEGUM	61	161.3	23.4456	27.2	N		N		N
UR-TC701	UR-TC701/06	NIDHA	11.8	95.4	12.9654	13.9	N		N		N
UR-TC702	UR-TC702/01	SYER TAUFEEQ AHMED	93	170.8	31.8792	33.7	N		N		N
UR-TC702	UR-TC702/02	SAMEENA SULTAN	63.1	149.1	28.384	26.3	N		N		N
UR-TC702	UR-TC702/04	EFFATH FATHIMA	15.3	96.3	16.4983	16.1	N		N		N
UR-TC703	UR-TC703/01	AKRAM KHAN	68.1	163.4	25.506	27.8	N		N		N
UR-TC703	UR-TC703/02	HASIA KHATHUM	58.4	156.1	23.9666	26.1	N		N		N
UR-TC703	UR-TC703/10	SOFIA KHATHOON	23.2	125.9	14.6365	16.9	N		N		N
UR-TC704	UR-TC704/01	VENUGOPAL	86.6	166.6	31.201	33.2	N		N		N
UR-TC704	UR-TC704/02	ANITHA	50.1	156.4	20.4816	26	N		N		N
UR-TC704	UR-TC704/03	TANUSREE	53	157.2	21.4472	24.3	N		N		N
UR-TC705	UR-TC705/01	ALEEM GHORI	94.9	170.8	32.5305	38.3	N		N		N
UR-TC705	UR-TC705/02	RUKSHANA BEGUM	61.2	149.6	27.3456	28.5	N		N		N
UR-TC705	UR-TC705/04	SARA AHMADI	43.5	157.7	17.4915	21.4	N		N		N
UR-TC706	UR-TC706/01	BAPEEN KUMAR	55.8	158.1	22.3239	24.8	N		N		N
UR-TC706	UR-TC706/02	KAVITHA KUMARI	53.1	151.1	23.2576	24	N		N		N
UR-TC706	UR-TC706/03	BHAVANI LAXMI	46.3	148.6	20.9673	21.6	N		N		N
UR-TC707	UR-TC707/01	VENU KUMAR	65.6	163.9	24.42	26.4	N		N		Y	FEVER	Y	TABLETS
UR-TC707	UR-TC707/02	PRASANNA RANI	47.3	161.6	18.1125	23.2	N		N		N
UR-TC707	UR-TC707/03	SHASHANK	38.4	156.6	15.6584	19.8	N		N		N
UR-TC708	UR-TC708/01	SHANAWAZ KHAN	69.2	173.1	23.0947	29.6	N		N		N
UR-TC708	UR-TC708/02	MASRATH BEGUM	43.9	145.6	20.7082	28.6	N		N		N
UR-TC708	UR-TC708/06	ZUNIRA KHATOON	10.3	87.3	13.5148	13	N		N		N
UR-TC709	UR-TC709/01	RAJU	68.8	161.4	26.4108	35.4	N		N		N
UR-TC709	UR-TC709/02	ANITHA	61.3	148.6	27.7602	35.1	N		N		N
UR-TC709	UR-TC709/03	NITHIN KUMAR	32.7	136.7	17.4989	19.8	N		N		N
